# Supplementary material for: High temperature and humidity in the environment disrupt bile acid metabolism, the gut microbiome, and GLP-1 secretion in mice
Source: Commun Biol. 2024 Apr 17;7:465. doi: 10.1038/s42003-024-06158-w (PMC11024098; doi:10.1038/s42003-024-06158-w)
Supplement: Supplementary file 4 — Supplementary Data 1 [file 42003_2024_6158_MOESM4_ESM.xlsx]

## Sheet: Sheet1
Component Name	NC1	NC2	NC3	NC4	NC5	NC6	NC7	NC8	NC9	NC10	HTH1	HTH2	HTH3	HTH4	HTH5	HTH6	HTH7	HTH8	HTH9	HTH10
TCA	77527.3	51248.7	467605	69333.3	661036	183402	158815	187810	104455	173084	164498	114335	114138	107424	136446	109930	215390	163836	347603	156986
TMCA	569.54	499.182	20605.5	458.55	307280	3168.39	1670.58	4580.53	875.753	1500.03	1111.97	1061.9	1483.41	797.661	1333.85	502.883	1273.34	1291.05	17956	2610.83
b-MCA	9066.81	5496.16	45359.6	9598.05	54865.3	16742.9	19973.5	23665.3	12177.9	17314.4	17218.4	17231.8	20274.3	17933.6	19704.4	16661.4	24530.9	19253.3	34610.9	19892.1
a-MCA	4449.5	4162.74	29001.2	7207.51	34692.7	11658.6	12464.1	17054	6339.45	7982.34	6707.61	7534.5	13392.9	10238	11344	7842.99	11607.7	10130.9	19273.8	7634.77
TDCA	5281.56	4296.46	18223.1	4854.11	56332.9	9640.09	8215.33	13467.8	4581.04	5485.98	5102.06	3973.39	7649.56	2177.7	8691.83	6158.28	12173	5622.45	16812.5	5955.47
CA	5064.34	3372.37	27161.1	5103.96	36098.8	10255	9335.09	9272.2	7822.1	11766.9	11950.3	8396.17	8699.96	8242.67	9563.61	11013.3	16740.1	12349.6	19957.8	7094.09
TCDCA	193.017	299.468	5465.56	381.975	40955.3	1595.37	656.428	822.967	211.854	311.952	253.704	180.624	279.666	172.414	476.772	167.538	545.605	294.416	1497.86	575.142
CDCA	949.239	1482.35	7289.2	2175.51	11087	3464.3	2280.55	2712.86	1060.92	1236.34	1132.93	960.985	1843.85	900.541	2075.76	1584.63	2390.87	1422.25	2049.55	942.582
HDCA	442.672	473.366	3378.65	639.399	11517.1	1408.81	1409.28	3790.87	620.751	786.966	559.66	728.608	1578.66	970.163	1673.6	1224.29	1471.27	1355.12	2260.24	537.175
UDCA	830.83	405.822	5353.48	559.502	10166.8	2143.73	1865.84	1403	572.416	959.244	1269.51	884.298	880.051	658.862	1630.75	1271.14	2159.25	1157.2	3318.15	1092.64
TUDCA	67.6806	36.911	1107.48	37.1279	20461	250.814	99.4665	188.833	55.7316	83.1617	95.1438	66.58	51.0913	45.9613	78.8354	37.9621	90.7371	62.9051	748.08	185.614
AlloCA	478.802	1029.74	3007.74	1399.26	3394.91	1222.01	1720.71	2776.12	1326.96	1629.65	517.038	602.009	2052.01	1909.73	1060.59	913.933	1816.64	1334	2449.27	601.21
MoCA	338.817	285.945	2513.66	335.972	8879.97	874.527	931.004	1623.42	383.39	560.125	382.148	437.745	743.455	491.676	766.686	501.033	985.429	796.487	1331.8	422.091
DCA	739.125	583.911	1325.31	725.248	1598.28	1151.21	856.687	1243.58	727.851	618.758	661.633	523.48	995.471	305.128	1256.34	1065.01	1468.24	691.884	1926.7	433.02
THDCA	10.6944	9.3706	93.49	11.5769	6785.93	31.5278	20.2502	44.3351	10.8664	87.1842	11.4438	11.1285	25.725	9.42402	17.4333	27.291	24.4546	23.4504	83.8112	16.4018
12-KLCA	83.6825	83.1889	758.541	144.528	1702.62	356.017	240.273	303.189	72.408	119.817	61.4759	66.2126	149.416	52.9002	203.352	137.444	207.49	130.112	446.636	38.7746
6,7-DKLCA	66.1405	53.2205	493.48	71.3257	1671.9	231.735	221.551	335.043	79.8487	166.492	58.0655	47.8663	215.102	136.458	199.538	185.442	240.683	267.813	360.212	68.9495
7-KDCA	22.7717	25.2303	244.003	56.9192	1369.45	326.035	140.261	112.68	58.9288	45.8929	60.8029	62.4578	92.1756	99.0321	121.568	71.901	124.492	84.8107	196.279	39.9904
GCA	28.8302	27.9566	210.893	23.8656	1210.39	96.4557	78.2688	131.111	49.804	81.6773	51.2533	57.7774	60.8206	78.3845	97.0585	73.3223	129.841	101.442	298.203	82.839
TLCA	49.8146	75.1552	221.948	102.586	947.91	130.17	128.66	125.592	45.5004	40.1191	52.0282	41.4145	53.4627	32.4653	51.283	53.0625	52.4294	38.1467	81.5358	65.0024
LCA	77.9495	88.5442	179.368	124.443	226.081	139.735	130.866	131.32	62.1224	46.6547	51.8465	62.6675	83.3064	54.0362	87.2535	106.068	69.8906	69.9419	108.827	51.5619
r-MCA	18.3326	28.0982	226.445	45.9424	502.181	81.0396	73.6741	88.889	33.0425	44.0607	45.3549	21.7553	68.3942	52.8454	56.5658	32.0899	48.8883	55.7567	148.569	23.0165
3-DHCA	66.8306	50.1841	207.871	59.7816	266.346	83.6617	97.6012	85.4376	71.8675	102.383	95.2562	71.624	60.6549	63.8408	80.2087	87.1677	97.8747	78.5585	123.206	49.4111
7-KLCA	29.8029	26.8961	226.656	41.1618	441.571	107.474	72.2266	65.7085	24.5031	45.0204	20.1808	23.9024	43.8729	44.0607	28.5749	39.3521	54.3859	53.1304	76.0018	10.9146
ApoCA	28.2387	24.786	68.9122	22.952	364.578	51.1757	34.6723	47.8185	25.0951	21.541	16.744	15.5076	41.2875	7.1178	46.9129	28.9715	49.1756	25.8513	112.231	8.80919
GCDCA	2.0693	2.31755	3.83271	1.34395	34.2352	4.31106	2.4217	2.98241	1.5822	1.13345	3.87453	2.71756	1.74842	N/A	4.86171	N/A	2.11887	0.960212	4.38298	1.80582
