# Supplementary material for: High temperature and humidity in the environment disrupt bile acid metabolism, the gut microbiome, and GLP-1 secretion in mice
Source: Commun Biol. 2024 Apr 17;7:465. doi: 10.1038/s42003-024-06158-w (PMC11024098; doi:10.1038/s42003-024-06158-w)
Supplement: Supplementary file 5 — Supplementary Data 2 [file 42003_2024_6158_MOESM5_ESM.xlsx]

## Sheet: HTH3d_vs_NC3d
name	adduct	description	VIP	Fold change	p-value	m/z	rt(s)	NC1	NC10	NC2	NC3	NC4	NC5	NC6	NC7	NC8	NC9	HTH1	HTH10	HTH2	HTH3	HTH4	HTH5	HTH6	HTH7	HTH8	HTH9	QC-1	QC-2	QC-3	QC-4	QC-5
M170T450	(M+H)+	1-Methylhistidine	3.56099	3.78148	1.76999e-11	170.091	449.838	23080.1	36486.9	45006.6	24105	52068.2	27427.3	37023.2	51821.9	40159.5	36027	117783	153169	159478	113826	134881	157197	135539	127694	135980	175723	16122.5	16126.5	16138.2	16147.9	11670
M546T232	(M+Na)+	1-Stearoyl-sn-glycerol 3-phosphocholine	1.45017	0.511605	5.95537e-09	546.351	231.63	45344.6	61132.2	49099.6	39980.5	54856.6	44413.5	48919.3	53500	54054.4	56225.4	28352.7	21130	24413.7	33149.1	31284	25714.8	20766	21622.8	25611.1	27608.6	45052.5	44693.2	44483.3	44086.8	46194.5
M220T237	(M+H)+	Pantothenate	2.34452	2.88528	7.61498e-08	220.117	236.951	27746.2	23538.5	22258.3	29009.8	29131	28346.7	19063.8	22987.8	22177.8	22240.2	51264.8	78377.3	51865	66035.5	63563.3	92519.3	59630.1	75915.9	70041	102008	39411.9	39769.5	38869.5	39028.2	39413.3
M106T411	(M+H)+	DL-Serine	1.20619	1.84497	3.13461e-06	106.049	411.175	8146.61	16320.4	14220.9	9135.6	15964	10879.4	11509	14095.8	15672.1	22289.3	25394.4	23698.4	18826.7	21061.7	27161.2	26781.6	24368.3	31032.6	26904.2	29807.3	15597.6	12928.2	12998.3	13323.6	12934.2
M327T42	(M+Na)+	Arachidonic Acid (peroxide free)	7.55223	0.37969	5.87275e-06	327.231	42.411	1275776	514133	1458696	1626870	876445	1017968	1228260	1215089	1158210	1269814	640050	201389	781337	550316	561724	253815	343214	401394	420537	266294	585276	561076	585277	580692	585230
M148T407	(M+H)+	L-Glutamate	1.04928	0.632989	9.94414e-06	148.06	407.486	47560.7	47153.7	46232.7	56888	53618.6	43334.9	38481.9	65569.3	59758.1	52513.8	29106.6	27035.3	23653.3	33279.3	29362.9	29930.8	35802.7	40028.3	35774.8	39554.1	28977.1	29640.1	30557.1	29641.5	29985.7
M409T278	(2M+H)+	L-Tryptophan	1.26154	3.52343	1.65924e-05	409.185	278.274	6579.54	9435.02	3473.53	4837.87	4448.18	2235.87	4106.27	6933.65	5643.1	6458.77	6933.71	10168.4	15812.1	18522.8	28087.6	23606.3	16664.3	29417.9	21660.1	19926.9	9543.22	9542.15	9445.83	9542	9063.61
M338T43	(M+NH4)+	20-Hydroxyarachidonic acid	2.58356	0.467508	2.78797e-05	338.267	42.92	135559	90783.7	188714	283473	153903	187593	155129	209395	199311	172945	105881	57724	100205	86694.6	76892.1	55382.4	76670	84953.8	103106	83163	106397	103592	103593	109335	102437
M112T240	(M+H)+	Cytosine	1.28284	0.72192	5.52519e-05	112.05	239.522	119326	94620.7	111866	84556.9	104468	86125	108269	120408	124131	76893.1	80113.5	72958.3	75934.8	71139.9	82244.4	78280.9	71971.8	67478.1	71758	72176.6	79646.8	79649.9	76660.3	79204.2	79655.3
M131T271	(M+H-2H2O)+	Atrolactic acid	1.04579	1.68581	7.5519e-05	131.048	271.403	14074	16521.7	12401.4	9999.19	13119	6851.05	8352.1	13539.1	14546.3	15298	15635.2	17512.7	16735.8	18318	24460	24201.5	19071.7	28614.3	20712.4	24961.8	12890.7	11722.9	11966.2	11918.4	10580.4
M346T39	(M+NH4)+	(4Z,7Z,10Z,13Z,16Z,19Z)-4,7,10,13,1 6,19-Docosahexaenoic acid	4.05742	0.61671	8.1272e-05	346.273	38.699	577843	439052	901419	565919	502309	633307	704843	597575	658941	488817	471511	321245	412848	425945	398888	311167	311940	384147	286410	419347	496923	509487	477841	505220	497121
M166T271_2	(M+H)+	L-Phenylalanine	5.96465	1.62487	8.5721e-05	166.086	271.183	428391	591192	442391	326975	475330	288397	313680	491098	532107	530456	525621	612947	534406	652145	819975	816983	675419	927629	749173	867640	387956	385317	388973	386730	387957
M522T197_5	(M+H)+	1-Oleoyl-sn-glycero-3-phosphocholine	36.3627	0.434411	9.04555e-05	522.354	197.066	23203130	45471010	20736020	20113880	25630780	28814620	21333290	26471900	28900900	48036810	12271070	10965880	9924321	12375460	12965300	11622490	11719780	12547320	11297600	19730580	2.49677e+07	2.03228e+07	2.03319e+07	2.09789e+07	2.03498e+07
M132T280	(M+H)+	Creatine	1.12579	1.57059	0.000105577	132.08	279.656	12709.8	23728.2	16878	14555.5	17004.3	14415.8	12200.9	20256.4	18484.9	17945.1	18941.5	23245.8	23690.2	24082.7	30119.6	34657.5	24516.8	34124.8	24617.9	26143.3	16084.4	16757.5	17456.7	17462.8	17457
M605T43	(2M+H)+	Eicosapentaenoic acid	1.65475	0.360693	0.000107262	605.454	42.586	35834.4	24888.7	71583.4	108854	44563.5	64655.2	50970.1	76426.2	68679.5	58933.6	29778.7	12504.5	31858.8	24098.1	14559.4	11624.2	16831.3	24481.8	30280.8	22342	28923.9	27001.5	26530.7	27000.7	26533.3
M120T378	(M+H)+	L-Threonine	2.3988	1.86597	0.000122971	120.064	377.762	61382.4	70758.1	61262.2	51143.9	66929.4	39383.2	38776.7	53078.9	57760.4	58204.5	63560.3	91916.9	65452.3	95656.6	112373	100571	102842	165458	123991	120661	42125.6	46668.3	43828.8	44833.3	45032.2
M146T279	(M+H-2H2O)+	DL-O-tyrosine	2.94167	1.76437	0.000153141	146.059	278.981	78285.9	147549	87739.6	75702.8	95027.8	62884.4	59557.6	114526	94362.9	90614.2	87926.8	130708	136719	149410	197120	212044	142767	200614	166110	175545	96354.2	96154.1	96601.4	97970.4	96419.6
M170T279	(M+H-H2O)+	Indoleacrylic acid	1.27033	1.76759	0.000189724	170.059	278.888	13552.3	26477.9	16819.1	13768.4	20099.1	11049.8	11461	20032	17088.5	16963.3	15907.2	23135.8	25090.7	27606.3	38269.6	35654.9	26342.6	39023.6	30993.8	33712.7	17562.3	17562.3	17450	17562.7	16893
M487T239	(2M+H)+	Cytidine	1.46596	0.631066	0.000199915	487.177	239.386	102488	75583.1	95754.5	63616	87839.1	68842.3	96665.6	116435	120401	60311.3	67410.2	62532.9	58468	52857.9	60132.6	60377.5	50455.6	50067.2	50067.3	47977.5	66228.7	67065.9	66255	65575	65275.7
M120T271	(M+H-H2O)+	Tyramine	9.64554	1.65865	0.000231636	120.08	271.228	1068080	1591210	1079535	830497	1255550	673234	782503	1269962	1342041	1320170	1286811	1510782	1396705	1635398	2156741	2168414	1657811	2510731	1952804	2321918	923122	918553	921956	920877	925724
M246T253	M+	2-Methylbutyroylcarnitine	3.06492	1.52956	0.000236427	246.169	253.465	142371	182416	133870	131356	164321	117781	102276	167796	154598	118457	186586	214474	198132	140320	214445	290506	181298	226421	230632	281881	121500	117537	119917	119917	120401
M221T58	(M+NH4)+	Indole-3-pyruvic acid	1.31923	1.83483	0.000307188	221.091	58.002	21762.1	30334.1	15929.4	13501	20357.8	14749.5	12436	24374.6	19718	24327.4	27306.4	45061.2	32161.5	31222.3	25337.9	37504.4	57275.7	44396.8	36519.1	25575.1	31169.3	31421.5	36558.8	31859.5	35198.8
M90T372	(M+H)+	L-Alanine	1.91349	1.36498	0.000941876	90.0542	372.139	67478.9	76949.3	69830	70898.7	77650.1	62371.3	63658.3	81373.6	72522.1	79103.1	79870.4	84963.5	63947.5	93222.8	106706	111703	93356.1	131206	98718.1	121600	73086.4	70905.9	69882.7	69796.1	69207.4
M114T167_2	(M+H)+	Creatinine	3.36366	1.29125	0.00178693	114.066	167.19	231883	336754	281692	264782	297388	240498	282724	270965	253597	283543	300163	306829	309372	367868	348727	453326	299300	363230	323666	470470	243974	243998	244097	247286	256238
M550T193	M+	1-O-(cis-9-Octadecenyl)-2-O-acetyl-sn-glycero-3-phosphocholine	4.37865	0.596671	0.00252883	550.384	192.977	807562	916108	629008	722986	852241	436886	938123	721190	722099	1524529	429369	515155	382178	439668	486356	460988	454219	497019	533931	736022	688354	688000	779804	699827	688673
M258T420	M+	Glycerophosphocholine	7.05193	0.628159	0.00320011	258.111	420.016	1585378	3621591	2775992	2110794	3826589	1954739	2099954	3746330	2988224	3542787	1336088	1492268	1481481	1776143	2701400	1504969	1533534	2212927	1268714	2439463	1.54564e+06	1.58489e+06	1.58486e+06	1.57233e+06	1.60719e+06
M538T194	(M+CH3CN+H)+	1-Palmitoyllysophosphatidylcholine	5.87427	1.4276	0.00327373	538.384	193.529	418342	644920	809330	442797	853610	373016	725494	503374	724379	668037	621359	681825	826400	1015786	1096746	1165713	822095	859078	958236	751507	742312	663216	663168	663140	667014
M118T447	(M+H)+	Betaine	1.19625	0.675051	0.00507293	118.085	447.349	47721.9	132485	142159	106859	140910	118898	116704	125686	125776	126680	58959.5	63220.2	66324.9	66340.9	113656	61689.1	62540	123470	118761	64218.3	104388	104539	104501	104603	66761
M116T322_2	(M+H)+	D-Proline	6.88845	1.49307	0.0053323	116.07	321.784	727213	1098392	840156	743514	828274	657887	611833	1105493	1008127	1041209	938471	1225150	510968	981576	1423600	1667997	1440753	1678628	1687526	1378428	699299	695171	699290	701452	669739
M468T211	(M+H)+	1-Myristoyl-sn-glycero-3-phosphocholine	2.73826	0.509502	0.00544974	468.306	211.226	211903	277658	169079	182207	236189	176188	191108	242822	254663	521249	87289.2	97572.1	70398.6	104679	272684	89271.1	79606	106350	170634	176452	238241	262637	277974	237817	238078
M757T129_1	(M+Na)+	PC(16:0/16:0)	3.80982	0.622192	0.00624426	756.552	128.919	536378	526674	955916	541647	828004	619237	694087	578074	525715	602544	292963	460263	193913	282552	679536	273525	172158	537998	346034	748236	890436	890807	890818	894847	901034
M533T156	(M+NH4)+	Taurocholate	1.07875	1.59275	0.0068804	533.323	156.481	21577.8	15254.1	26022.7	23960.3	14256.8	27561.9	12991.9	19037.6	26615	14027.1	38515.4	15720.4	38737.5	23969.6	41534.9	51318.2	23683.7	31027.7	21068.5	35053.1	16692.9	17740.3	18517.6	17453.6	17740.3
M176T432	(M+H)+	L-Citrulline	1.61137	1.25446	0.00757886	176.102	432.145	63768.3	75485.8	77387.8	69435.7	77762.1	61711.5	54858.9	65856.7	64242.7	50593.8	63154.8	66833.5	73810.8	79237.4	101434	100215	70295.1	93136	78554.4	102660	51092.4	51801.8	51899.2	51613.3	51612.9
M355T37	(M+H)+	MG(18:2(9Z,12Z)/0:0/0:0)[rac]	1.85189	1.9087	0.00804426	355.283	36.568	27929.3	40173.4	52493.5	85518.2	37698.2	73947.1	76741.3	42398.9	52089.4	34067.8	117987	76048.4	117887	215379	111623	63864.7	74811	81169.5	52865.8	86726	110229	109320	110231	103398	110218
M165T324	(M+H)+	trans-2-Hydroxycinnamic acid	2.52624	1.41184	0.011405	165.053	323.865	125327	185236	127516	103429	144831	91942	95598.6	151624	133281	126644	99711.6	136443	119439	157367	253636	244054	191014	226475	195410	191270	104834	104833	105414	107478	104835
M136T324	(M+H-H2O)+	Dopamine	2.76508	1.40711	0.0123135	136.075	323.923	157794	228452	154516	125592	171336	111524	119834	178872	163548	151166	120137	162444	148556	188996	303820	303810	224614	271764	243301	231356	129473	131776	131311	132454	131307
M182T324	(M+CH3CN+Na)+	2-Methyl-3-hydroxybutyric acid	2.76191	1.38393	0.020193	182.08	323.923	202667	251013	171584	133117	192987	114807	126962	185742	173824	167382	128695	172419	148556	218742	333046	331004	242643	289934	260751	254682	135577	138340	139604	138336	137472
M130T279_2	(M+H)+	D-Pipecolinic acid	1.04575	1.41914	0.0209684	130.085	279.115	26737.7	39400.7	15786.6	15109.5	30775.5	41663.1	32252.5	33090.1	18406.7	23025	42839.8	44591.8	30672.9	21328.2	51945.9	56549.5	27183.7	33903.7	42882	40136.6	28413.6	28447.6	23005.6	28440	21785.4
M104T344	(M+H)+	Dimethylglycine	3.23918	0.11987	0.0227139	104.07	344.437	989.335	868.756	1262.12	466841	478412	344163	1183.96	456967	893.88	403493	966.979	2009.66	1459.51	2943.97	236262	3623.92	1157.43	3736.61	1656.33	4512.1	1569.99	1530.54	1530.49	1531.15	1737.16
M118T314	(M+H)+	5-Aminopentanoic acid	3.39659	1.23977	0.0267774	118.086	314.318	348610	448995	337606	282628	378162	223034	249498	406005	359920	416995	355911	326250	342376	378959	535127	461829	425443	564019	447161	441923	285920	285970	287819	287776	287780
M132T276_2	(M+H)+	L-Leucine	4.15238	1.29728	0.0290908	132.101	275.795	437757	575507	388528	348139	474272	244458	348837	550224	536676	645684	456768	398905	489694	579092	812276	629088	565713	783617	611823	575767	354419	367027	370060	383546	370069
M150T301	(M+H)+	L-Methionine	2.00562	1.20483	0.032852	150.057	300.55	133271	143230	155809	142720	138772	106522	110869	136187	122641	115141	123493	118713	116505	159816	168206	165622	164183	228530	160120	167310	117948	113242	112309	112348	112476
M400T187	(M+H)+	L-Palmitoylcarnitine	1.8762	0.626415	0.0332313	400.341	187.149	271048	156264	172001	209089	151834	215802	428778	170263	161975	166752	217168	243736	164590	88825	158935	91095.5	121522	39935.5	136202	55845.5	252536	235655	258929	236006	236373
M833T109	(M-H+2Na)+	1-Stearoyl-2-oleoyl-sn-glycerol 3-phosphocholine (SOPC)	4.17957	0.624284	0.0345611	832.584	108.609	759899	1921714	841169	711890	818099	1567122	890278	1758168	1770057	938126	362262	1114912	460077	1216900	725173	1140822	283464	569660	1206819	396659	2.80649e+06	2.82178e+06	2.80642e+06	2.7411e+06	2.82174e+06
M568T194_2	(M-H+2Na)+	1-Stearoyl-2-hydroxy-sn-glycero-3-phosphocholine	11.2728	0.754849	0.0347397	568.339	194.17	19520090	8842559	12731900	12876490	16724810	11677920	18779190	11941120	16823840	10369270	13812920	8630551	12501720	15743180	11963780	12100750	7650815	7540050	6777104	9174769	1.13261e+07	1.30589e+07	1.13345e+07	1.13326e+07	1.13338e+07
M160T454	(M+CH3COO+2H)+	Cyclohexylamine	1.25882	0.563546	0.0404354	160.132	454.31	87600.6	44618.3	133063	21051.7	113474	108667	42567.7	22723.6	107330	82645.6	28543.9	57370.1	35649.9	33686.8	37467.8	101059	23110.5	17883.3	65561.4	30071.5	47968	48813.2	49004.2	48814.6	49275.9
M831T113_1	(M-H+2Na)+	1,2-dioleoyl-sn-glycero-3-phosphatidylcholine	2.40023	0.648554	0.0455131	830.567	113.167	762585	885179	813292	679982	318584	380092	823666	649004	668892	510409	183128	660254	131622	645110	297978	657795	625164	53881.6	781412	173865	848417	868647	843301	843332	843351
M162T407	(M+H)+	L-Carnitine	3.03951	1.16243	0.0459118	162.111	407.123	488209	466933	537959	549674	471870	468239	444605	560573	507294	499100	764482	538768	426274	583649	594463	572729	463657	583282	507106	771295	410576	410535	410691	438664	426164
M454T211	(M+H)+	1-Palmitoyl-2-hydroxy-sn-glycero-3-phosphoethanolamine	2.00734	0.680509	0.0464431	454.291	210.98	244077	295327	400585	261420	287948	242111	273325	310144	284142	679373	188212	175504	417493	304772	243276	215464	139229	184858	182269	179940	254891	254996	394686	254961	254867
M138T296	M+	Trigonelline	3.25972	1.91199	0.0591635	138.054	296.213	82476.8	150771	213830	146523	244596	125716	146350	240366	166572	179257	203422	189851	105722	192987	498268	311238	155752	602596	162400	821380	144378	134647	132559	132554	122817
M58T294			2.20703	0.677744	1.30868e-12	58.0646	293.688	205176	198706	208891	198118	208134	187924	187598	204505	195606	204117	146750	121757	136751	133223	141449	135039	125953	145994	124706	143034	170076	170157	170467	170129	231313
M104T293			22.2206	0.644659	1.47795e-12	104.107	293.085	16341660	17361050	18715740	17417510	17965450	16605030	16191890	17288200	17458190	16513870	10901310	9954634	11006320	11136750	11662160	10950830	10216450	12626600	10420150	11915040	1.23117e+07	1.25157e+07	1.26685e+07	1.25581e+07	1.25154e+07
M125T73			6.87435	3.46076	1.95569e-12	125.07	73.22	230864	165488	188535	103692	134048	187274	121943	218168	149144	143155	622591	563054	677792	524814	441525	586348	575831	539300	611194	541203	278544	193938	216929	198069	218157
M99T237			1.65377	0.401829	8.82738e-12	98.9833	236.677	52735.4	45952.6	56568	49306.1	49378.8	42635.3	38097.9	50002.2	46389	43321.1	20713.9	19124.1	15320.1	20034.1	21782.5	19544.5	15586.9	22164.9	16860.2	19491.3	25820.7	26022.3	25821.6	25821.7	27034.1
M60T294			3.3107	0.64981	2.72702e-11	60.0801	293.665	397381	382119	443915	382159	386050	361953	349471	382366	370982	389910	261882	231467	247088	244725	268617	238109	233743	274928	235574	263236	277935	277723	279405	277933	283738
M155T237			2.22768	0.365413	4.10921e-11	155.009	236.649	90944.8	78766.3	98232.4	71251.9	83305.9	71132.4	63278.4	89788.3	78631.3	74697.6	31837.8	29345.3	23447.4	31573.2	35161.3	27893.2	23417.3	34407.6	25242	30016.2	44337.6	43516.6	43316	43317.8	43515.3
M81T237			0.588192	0.433031	4.35118e-11	80.9726	236.711	7216.79	6516.28	7539	5631.16	6850.29	5748.09	5166.3	6758.34	6153.69	5978.18	2995.12	3095.48	2350.34	2599.69	3242.7	2615.83	2358.01	3062.06	2483.34	2720.09	3466.36	3408.75	3463.97	3607.32	3429.42
M576T43			1.33792	0.577605	2.59038e-10	576.495	43.1625	47161.6	56063.8	51710.7	45864.5	50981.5	51402.9	46438	50950	48328.7	50817.2	31845.4	26005.8	32799.7	30760.2	34899.2	30796.9	21120.1	23412.4	26868.3	30132.5	32911	32566.5	32912.7	32910.4	31231.7
M378T476			0.443733	2.96582	4.64528e-10	378.06	476.348	654.776	402.621	943.787	632.486	746.128	1321.33	917.317	854.328	735.347	921.096	2212.78	1925.11	2410.1	1839.22	2513.09	2612.94	2415.03	2959.42	2543.55	2678.59	199.289	208.236	207.849	199.405	233.172
M213T236			0.557814	0.421684	7.32381e-10	213.062	236.226	5927.18	6037.21	5532.51	4042	6084.91	6194.42	4786.33	6067.16	5770.86	5493.2	2763.43	2922.64	1769.6	2875.03	2342.04	2215.75	1638.81	3153.75	2042.57	1863.58	4238.76	4281.43	3956.62	4239.38	4192.1
M839T343			0.267734	0.330161	7.90591e-10	839.455	343.257	1262.99	891.157	1087.2	1059.78	1537.11	959.366	995.605	1189.16	1307.22	1245.75	442.695	286.058	424.709	554.289	425.088	333.809	335.837	327.595	347.154	331.279	1107.37	1106.91	1170.31	1157.46	1062.16
M624T43			0.856481	0.582658	8.98264e-10	624.495	43.17	20302.8	22766.1	22608.8	20399.4	19255.3	22714.1	18891.3	20291.1	18530.4	18979.1	13735.1	11377.5	14020.3	13276.8	13518.8	10803	8998.82	10743	11251.1	11568.1	13378.6	13483.5	13377.7	13963.3	13377.6
M988T207			1.37666	0.368499	1.39653e-09	987.638	206.929	32879.3	38373.6	27432.6	24011.4	34000.2	29463.4	29301.2	29547.2	29266.9	38702	8892.16	13909.2	8898.67	11365	16773.9	11076	9402.31	12597.4	7541.91	14875.6	25414.4	25413.2	24893.9	25820.2	25917.8
M190T70			0.846663	0.276338	2.06935e-09	190.085	70.294	13543	11440.8	10064.6	12063.1	7819.93	10917.2	11530.9	9552.34	8318.13	7530.7	4497.8	2003.88	2450.18	3009.7	4048.59	2400.55	2420.62	2175.91	2973.69	2421.28	3800.21	3932.65	3983.53	3979.98	3933.63
M172T237			0.407325	0.371196	2.14624e-09	172.035	236.716	3330.82	2784.65	3639.71	2517.6	2704.59	2466.47	1972.24	2921.74	2819.7	2495.81	1199.16	914.508	778.577	1075.38	1328.06	1067.73	861.841	1231.41	912.539	895.604	1585.1	1589.2	1585.06	1564.09	1502.05
M614T236			0.993226	0.416039	3.19959e-09	614.327	236.091	21596	19889.3	19382.4	14257.4	21356.4	15783.5	14273.6	18562.6	20140.2	17274.8	8102.69	8086.01	6135.38	7605.71	6808.47	6281.08	6300.22	7929.85	7170.01	11514.5	20412.8	19922.1	19994.1	20393.7	20392.5
M203T370			1.57368	3.8576	4.62033e-09	203.138	370.29	6452.6	5947.81	8016.6	6259.26	7760.2	8445.78	8366.93	8045.02	7955.41	6097.04	25443.3	29387.3	34261	20710.1	25990.6	38387.5	20525.9	26807.8	24798.6	36629.6	12645.5	12644.3	12989.8	12107.3	13008.7
M207T293			0.69112	0.22973	4.97111e-09	207.205	293.028	7421.08	8196.24	8053.19	7150.11	7905.71	4184.02	5547.43	6652.21	6845.1	4575.02	1536.16	614.124	2418.37	1327.46	1800.91	1120.04	1117.04	2216.89	882.906	2250.04	2184.74	2139.47	2224.99	2181.95	2224.36
M597T222			0.608659	0.455544	5.07783e-09	597.3	222.434	7922.05	8243.39	8068.23	6345.49	8787.77	6586.89	5948.65	7520.54	8846.32	6996.41	3593.65	3813.92	2925.9	2949.45	3311.32	2672.91	2876.61	3441.06	3498	5204.01	4391.83	447.113	4284.21	4028.52	4364.42
M596T191			1.3332	0.405854	5.08314e-09	596.368	191.411	45227.1	32171.2	30098.6	36067.8	37963.2	25416.7	42221.4	35788.4	38386.1	36741.8	16180.4	11777.3	14272.9	19707.8	15823.4	16331.7	17750.9	10197.7	13468.8	10629.9	31356.2	33643.3	30724.8	30723.4	30710.7
M648T230			0.433612	0.35973	5.11531e-09	648.318	229.706	3168.28	3399.93	2602.84	3027.24	3761.45	2129.22	3094.5	3806.16	3925.28	4048.46	1092.64	1193.36	1147.75	1460.95	1089.53	1144.79	939.54	1405.03	964.422	1419.9	3226.39	3619.4	3116.21	3298.39	3598.26
M968T43			0.536198	3.80044	6.99423e-09	968.487	42.578	1196.65	743.006	852.151	748.503	885.95	1169.7	610.55	889.19	808.656	1019.32	2100.11	4303.38	2959.29	3363.3	2583.32	3878.89	2806.99	4049.18	4240.21	3629.23	3088.36	3134.71	2836.27	3381.68	3056.26
M202T237			0.714486	2.21595	8.00315e-09	202.106	236.931	3843.06	3275.78	3092.45	3950.02	3947.08	3807.05	2922.18	3251.9	3331.09	3013.22	6479.38	8493.74	5746.42	7102.47	6933.47	9298.93	6729.68	7837.15	8085.97	9596.49	4900.93	5142.49	4841.53	4840.84	4884.96
M597T236			2.2405	0.405009	9.7578e-09	597.302	236.136	109566	97427.6	99065.8	72105.7	108831	78245.8	68199.2	95275.9	104016	84827.4	37771.1	39568.3	30371.4	33634.4	35419.6	29464.5	30719.3	40195.6	34907.1	59569.3	85103.7	83051.2	85058.5	85035.3	60299.2
M477T391_1			0.483805	0.229859	1.12878e-08	476.746	391.158	3525.24	3161.28	3714.6	2911.02	4401.81	2218.36	2646.63	3666.41	3559.18	2465.49	795.83	323.005	847.191	1642.15	1309.93	588.956	454.89	539.684	296.761	619.153	2095.55	2033.8	2033.85	2049.71	2033.87
M649T228			0.490719	0.275799	1.17429e-08	649.33	228.326	3166.29	3703.72	4581.15	2319.67	4269.59	2158.66	3964.59	4069.68	4197.85	4023.59	1000.07	1149.93	778.821	1267.28	946.611	831.078	1191.39	932.092	768.323	1188.61	2356.19	2263.01	2356.66	2262.12	2355.75
M514T213_2			0.292075	0.315278	1.4627e-08	514.375	213.46	1681.49	1714.21	1170.51	885.087	1476.26	1151.18	960.155	1367.9	1375.93	1495.51	332.702	498.84	495.03	491.344	576.701	430.321	341.067	386.724	312.717	320.897	544.469	665.343	688.701	622.233	623.256
M513T213			0.623154	0.279513	1.51904e-08	513.371	212.845	5654.14	8115.54	5180.59	4257.34	6190	5280.67	3534.62	5713.38	5869.91	6771.4	1775.26	830.606	1622.51	1968.82	2398.37	1524.07	1416.09	1550.27	1251.3	1474.1	2747.8	2697.03	2697.76	2696.22	2899.18
M955T271			0.22489	0.428589	1.57051e-08	955.484	270.725	981.637	1165.92	954.425	908.231	1379.44	881.305	841.979	1190.87	1127.02	1074.41	479.941	361.185	587.832	616.517	422.295	487.558	493.608	415.514	314.239	323.747	776.56	789.865	790.018	790.045	690.291
M838T344			0.279004	0.272557	1.64132e-08	838.446	343.999	1184.49	994.859	1394.88	1455.35	1621.99	704.186	1117.2	1123.55	1028.09	1316.18	334.012	211.739	390.704	583.194	376.954	257.154	328.621	253.709	311.822	206.632	1132.66	1134.81	1158.94	1134.79	1141.71
M257T23			1.17607	0.211156	1.68528e-08	257.134	23.425	19668.7	17499.7	17169.2	16863.8	14998.3	20981	30921.8	16367.1	17610.8	18323.6	4889.82	993.658	1807.51	6276.71	6931.3	3519.62	4815.48	5981.59	3153.31	1835.86	7771.63	7544.57	7620.16	7666.02	7666.17
M173T452			0.964872	0.172383	1.84112e-08	173.02	451.998	14978.5	12901.7	11126.5	14725.3	12951.6	12462.9	7324.14	13433.5	11579.1	5040.37	2117.89	1711.01	1611.13	2584.76	2553.02	2002.87	1537.5	1959.13	1464.95	2544.4	1657.02	1663.07	1669.22	1731.54	1732.79
M420T343			0.176565	0.505423	1.85121e-08	420.231	343.413	804.594	700.855	770.601	750.57	1057.66	587.391	769.905	736.685	819.143	735.954	331.251	382.63	413.259	472.376	443.827	338.637	362.541	407.399	386.295	370.397	603.41	603.749	632.046	603.652	630.808
M60T324			1.81432	0.494868	1.98938e-08	60.0801	323.969	76529.1	67336.2	82007.2	64126.2	68577.3	65811.6	64381	65699.3	70373.4	100896	38810	32130.7	40581.6	31294.3	40928.7	29208.2	37887.4	37564.1	32760.9	37978	44441.6	51088	44474.9	44511.7	44438.1
M990T201			2.66273	0.45036	2.00447e-08	989.654	201.341	126326	151096	123257	138090	176305	116840	142528	136145	158114	181482	89758.8	56897.4	48641.5	68617.9	74913.9	56954.3	50507.9	65473.5	52044	89296	113860	116224	116299	125387	135145
M447T23			0.322202	0.505605	2.21374e-08	447.278	22.887	2249.08	2494.91	2605.21	2999.1	2556.21	2724.09	2013.1	2427.15	2122.15	2866.38	1346.2	1325.91	780.97	1108.38	1655.83	1635.19	1430.58	1053.95	1236.04	1096.07	1741.67	1743.03	1862.25	1679.68	1531.74
M579T236			1.09746	0.437076	2.22777e-08	579.29	236.091	27618.4	25886.8	26993.8	18521.3	29154.8	22211.5	17954.1	26393.6	27017.2	22747.4	10489.7	10258.8	8806.01	9202.51	9564.01	7664.45	14429.1	11309.4	9568.79	15572	14324.8	14291.2	14326.5	14376.6	19779.3
M99T452			1.25098	0.26837	2.30303e-08	98.9831	451.988	28828	24758.9	21247.2	26214.8	24465.2	23832.4	15531.2	28173.8	21321.6	12113.3	6633.26	5933.13	4687.77	10301.8	6258.96	5255.32	4670.09	5659.55	6233.24	5149.06	5598.11	5810.64	4812.85	5623.19	6346.64
M942T231			0.26448	0.345208	2.72148e-08	942.472	231.217	1316.23	1144.89	1227.74	841.33	1537.79	871.217	1004.23	1388.14	1438.63	1033.75	390.965	364.019	368.746	660.555	502.865	328.294	393.826	424.733	297.241	343.575	858.815	818.639	792.52	818.815	881.675
M974T391			0.221115	0.359888	2.99348e-08	974.468	391.091	853.613	864.865	753.548	718.986	1085.34	710.308	960.063	895.849	1007.53	611.051	307.046	256.794	278.945	564.815	442.528	221.107	252.514	251.411	229.905	240.002	694.803	662.937	718.859	719.075	719.011
M195T456			0.588789	0.185251	3.2209e-08	195.001	456.125	3239.1	3452.9	5082.99	6108.11	5788.52	5301.4	3724.63	5915.25	4674.58	2524.86	720.358	563.252	865.876	1064.77	1143.62	616.125	864.939	929.131	569.974	1148.74	576.551	669.768	713.785	713.568	712.006
M367T42_2			1.16573	0.517053	3.30524e-08	367.282	42.171	34000.1	35094.1	33783.2	29432.4	40633.6	28745.7	30175.8	40785.5	36430.2	37334.3	18656.7	18240.6	25935.6	18943.2	21971	15966.5	16890	13453.5	13582.2	15475.6	21953.4	21949.3	20220.4	21950.3	21721.1
M354T23			0.810427	0.208907	4.39082e-08	354.124	23.4555	8461.03	8213.22	9069.54	8063.99	7036.12	10336.1	15199.2	7989.32	7193.19	8531.81	1953.43	1540.63	1837.82	2271.05	3525.2	1025.41	2187.46	2541.57	1241.63	696.998	3688.56	3535.77	3569.71	3535.88	3547.12
M351T38			0.809125	0.461812	4.74993e-08	351.287	38.2655	14420.5	19125.1	14770	10812.3	14690.7	15551.2	11548.4	12256.7	12380.5	12861.3	5591.13	6872.05	7896.72	4806.68	6728.19	6339.86	4864.97	7433.15	6946.02	6443.85	8643.24	8696.94	8256.03	8260.23	7787.72
M575T192			0.676333	0.393355	5.50971e-08	575.386	191.503	9008.45	9637.89	8802.55	9631.26	7453.46	5745.5	12217.1	7688	10064.3	10999.2	4316.21	4617.17	3241.95	3579.43	2768.84	3847.07	4010.31	2342.22	3446.32	3723.19	6853.17	6883.81	7553.92	6846.24	7082.2
M217T458			0.421151	0.228286	5.62392e-08	216.983	457.897	2162.55	3355.54	2811.07	2974.3	3114.49	1738.35	2238.55	3390.89	2213	1473.47	539.835	372.085	528.708	648.612	911.665	453.521	530.702	612.699	332.199	884.928	420.224	421.375	477.877	442.342	434.32
M398T238			0.449765	0.330985	8.51311e-08	398.094	238.121	4596.74	3220.17	3765.84	2528.52	3326.57	2736.78	2993.1	3128.39	3635.58	1846.46	1063.76	1228.49	876.146	1047.38	1342.19	1084.78	683.923	1331.72	727.394	1132.31	1834.04	1833.6	1833.4	1798	1668.49
M228T49			0.407817	0.515925	8.57454e-08	228.158	49.23	5751.07	4148.09	4025.32	4759.16	5143.67	3430.01	4050.48	4784.92	4691.92	4301.77	2051	2655	2906.64	2734.56	2426.28	2134.34	1883.18	2080.24	2853.56	1536.42	5637.8	5592.1	3533.95	5650.81	5454.65
M124T450			2.55192	3.81333	9.5331e-08	124.086	450.073	6898.42	21173.4	28132.4	9341.95	23707.4	11132.5	19257.5	28553.1	20613.1	31540.5	67679.6	73503.2	107121	59374.5	82133	90207.4	45598.5	66084.9	70651.7	101649	2456.79	2758.93	2478.24	2576.23	2450.44
M761T42			0.996494	2.49249	1.00505e-07	760.513	41.623	3123.9	4611.44	6133.03	4352.83	7215.95	6736.59	3100.56	7690.56	6773.13	4556.48	9734.67	11821.3	16175.3	14437	13368.3	15762.2	12384.8	9915.39	15351.4	16378.1	11993.8	11992.8	11705.9	12143.7	12488.5
M485T239			0.347576	2.64661	1.00789e-07	485.182	238.915	493.644	542.798	669.84	541.816	621.507	622.075	620.306	673.767	686.339	555.286	1234.2	1264.91	1315.12	1704.05	1722.77	1828.91	1496.78	1245.56	1751.89	2387.93	559.378	546.941	588.37	552.474	559.283
M563T49			0.603854	0.411952	1.08563e-07	563.263	48.79	8945.24	6612.95	6344.58	7375.38	8790	6878.52	7584.92	9883.58	6795.53	6618.93	2374.92	3955.86	2153.15	3310.95	4394.37	4017.49	4726.95	2287.03	1170.99	2846.43	2952.11	2333.69	3124.28	2954.54	3086.24
M242T237			1.15521	3.26121	1.08963e-07	242.099	236.598	3351.26	5315.93	3765.51	5995.16	5979.19	6778.2	4432.65	4331.58	4407.56	5064.54	11847.5	13011	12355.4	16654.3	15353.5	21950.9	15111.7	13070.4	18339	23480.7	9547.86	9892.3	9992.49	9892.49	9975.12
M801T215			0.405164	0.30396	1.12928e-07	800.576	214.794	3603.78	2089.46	2899.17	1950.68	2791.2	2751.4	1659.44	2173.9	2376.94	2613.25	887.057	364.618	692.917	1244.85	1383.04	712.697	559.937	588.733	482.304	655.253	1781.39	1456	1718.04	1777.94	1712.35
M420T344			0.243006	0.135615	1.4835e-07	419.727	344.195	997.337	639.142	958.801	867.486	894.394	210.455	573.588	842.611	776.813	828.392	114.751	23.2304	80.3589	320.74	194.747	49.6334	105.111	60.6302	30.0721	49.9088	536.683	515.617	559.786	546.75	544.747
M966T42			0.394415	3.36133	1.58375e-07	966.488	42.48	569.699	485.018	780.4	544.969	561.378	524.996	514.388	600.569	531.659	610.049	1164.33	2293.62	1720.68	1636.22	1484.67	2223.03	1854.83	1599.67	2882.78	2377.49	1631.95	1653.54	1581.59	1653.66	1701.12
M418T236			0.311866	2.66826	1.62459e-07	418.082	236.195	207.05	548.443	475.259	420.159	536.274	649.546	426.468	472.231	520.56	568.198	981.607	868.577	1042.74	1393.95	1368.77	1461.8	1402.3	1094.34	1439.41	1818.7	739.174	750.928	765.314	752.377	714.653
M266T258			0.373194	0.449592	1.62848e-07	266.137	258.346	3648.39	2595.99	2883.74	2955.82	3525.45	2924.51	3140.18	2907.06	2768.8	3113.28	2671.04	749.502	1241.84	1484.61	1554.76	1717.41	996.178	1012.9	869.942	1397.84	1948.8	1948.92	1973.07	2050.36	1973.37
M538T47			0.49223	0.565409	1.63769e-07	538.442	47.25	5760.34	6943.13	8132.62	6223.12	6484.52	8152	6216.09	5058.16	6790.59	7967.55	4884.57	3245.84	3855.82	4037.43	3864.92	3715.01	3607.13	3777.5	3549.27	3756.63	4844.35	5495.49	4847.85	5006.3	4849.99
M952T391			0.284278	0.345773	1.81011e-07	952.486	391.15	1873.98	1465.53	1310.42	1324.65	1756.24	971.538	1108.55	1664.19	1521.33	1018.7	553.529	361.964	508.907	857.596	689.135	371.557	401.671	387.753	323.091	390.851	1181.16	1181.21	1146.78	1259.42	1167.43
M88T294			0.467524	0.690801	1.86023e-07	88.0747	293.938	8757.71	10825.9	11125.4	11246.5	12020.4	11456.3	10801.9	12325.2	12886.4	10785.8	7843.66	7545.02	7961.98	8171.67	7614.16	6357.27	7271.41	9337.23	7825.94	7601.28	8331.91	9877.93	8322.34	8335.46	8555.32
M557T33			0.304188	0.290153	2.04836e-07	557.068	32.944	1818.36	1216.14	1223.52	1570.27	2025.01	1694.2	2109.28	970.46	1062.17	1382.78	516.651	444.422	463.225	275.747	570.746	631.621	487.954	279.561	405.27	298.044	509.95	527.387	516.273	515.967	542.008
M482T48			0.887516	3.16284	2.14004e-07	482.29	47.826	2847.56	2451.71	8348.09	2031.57	3125.8	2421.29	2470.84	2725.58	2377.97	2253.55	8270.99	9445.4	10646.2	9499.65	8446.16	9816.42	8319.89	13097.8	7878.71	12797.4	4695.64	4790.29	5216.06	8078.08	4723.99
M624T475			0.405297	2.56991	2.23696e-07	624.068	474.572	701.762	739.095	1320.06	564.312	930.011	566.56	1446.09	864.2	501.064	1040.16	2396.92	1852.31	1957.82	1347.06	2380.33	2801.42	2134.55	2266.46	2666.83	2485.94	299.953	188.243	158.046	150.161	190.575
M212T292			0.944775	4.152	2.2402e-07	212.102	292.361	2347.25	640.229	3091.3	1840.34	1184.85	3441.01	2528.05	1209.54	1948.53	7539.96	7346.85	13505.6	13098.6	7575.36	10285	10866.5	7322.43	10917.5	13341	12742.7	16740.6	16740.9	16866.8	17405	16740.4
M462T39			1.56382	2.28591	2.31213e-07	462.268	39.328	12703.6	18076.5	18353.7	12670.9	18730.8	14334.2	13938.3	18832.8	13583.3	12117.8	21368.5	35565.4	34940.3	29124.3	30367.1	32883.1	36366.8	45224.3	40028.1	44657.3	25093.8	24940.9	25281.2	25278.8	25278.5
M104T368			5.78612	0.334798	2.38111e-07	104.106	368.338	757344	686078	527738	411104	548045	387739	556785	570653	471605	593204	216437	175324	182995	174136	267365	44419.7	20441	296935	237362	229418	303322	303115	313181	313290	303616
M576T191			0.839295	0.550108	2.41083e-07	576.399	191.202	20717	16969	21930.8	24868.9	18584.5	16806.7	21475.7	18056	20954	26589.4	10473.3	13150.7	11450.9	11948.6	10271.1	10793.4	12170.8	12937	13126.7	7523.3	17584.6	16590.2	16511.5	16936.1	16939.5
M214T477			0.733411	3.5471	2.6388e-07	214.055	477.344	1176.88	1550.27	2264.17	1411.51	2585.55	1706.43	3108.93	3219.25	1483.52	1988.6	12426.1	6755.54	6995.22	6018.54	5924.24	7514.64	5721.34	7265.48	6273.14	7804.08	297.127	328.15	328.101	316.309	356.11
M417T41			0.647305	1.92696	2.63957e-07	417.297	40.866	3809.79	4142	4414.16	3713.48	5357.24	4295.85	3598.42	2077.88	2637.53	4153.99	6439.48	7374.12	8553.95	6056.61	8224.3	6148.45	9262.86	6908.27	7046.11	7596.38	5690.75	5691.26	5009.71	5581.39	5687.77
M88T411			0.496446	1.95303	2.68869e-07	88.0383	411.456	1414.23	3025.55	2152.44	1332.58	2600.97	1725.38	1678.92	1513.37	2530.6	2952.44	4098.8	3863.51	3408.14	3432.14	4211.49	4305.2	4015.24	4927.33	4064	4544.23	1685.26	1676.01	2263.55	1672.95	1671.17
M948T210			0.651638	0.321753	3.0824e-07	947.608	210.216	6854.08	6881.61	3756.18	6698.03	8947.98	6101.08	7319.99	6076.91	6623.63	10641.6	1586.88	2258.27	2286.33	2687.53	3514.93	2516	2097.2	2089.83	1462.82	1991.06	5408.11	4914.16	5402.74	5258.62	5406.3
M282T416			0.778078	0.558664	3.32158e-07	282.049	415.867	13404.6	21545.8	16146.9	14578.4	21001.7	17212.7	17305.4	21253.1	21338.5	17941.2	10508.5	11503.8	8114.16	11007.8	10684.5	7921.46	10612.1	9415.06	11139.5	10618.1	14841	15211.7	14740.5	14750.5	14750.7
M92T368			0.247278	0.394822	3.36297e-07	92.0155	368.131	1356.6	1141.87	1144.62	1574.22	1379.1	1007.06	875.152	1059.17	1359.98	1269.03	338.481	238.008	567.839	829.311	388.81	220.564	514.731	744.174	637.459	324.34	831.193	830.974	847.011	814.206	846.111
M614T222			0.397575	0.404576	3.41328e-07	614.326	222.406	3276.79	3724.74	2489.57	2397.89	4444.11	2521.76	2327.64	3034.06	3815.24	2963.78	1077.23	1566.06	964.859	1241.65	1394.07	1182.95	1054.51	1284.15	1116.57	1658.02	1982.44	1820.5	1843.49	1820.47	1847.05
M498T42			1.96079	4.02635	3.77711e-07	498.286	41.671	9732.58	9989.74	13471.1	11466.8	13899.7	13597.9	5984.8	13471.3	9830.59	10089.9	23056.5	48905.4	47729.3	36489.4	35901.4	39126.1	33878.7	65381	60671.9	57936.6	34398	33846.8	33946.8	34391.9	35517.5
M237T45			0.495416	0.465312	3.81848e-07	237.22	45.2835	5496.85	4279.19	5648.58	6756.74	4325.27	5961.35	4133.71	5104.61	6792.26	5195.8	3786.93	2741.92	3358.3	2215.96	2675.35	2174.8	1833.51	2532.84	1698.09	1966.95	4899.89	4901.61	4900.74	4581.77	4805.99
M87T411_2			0.289744	0.684113	4.01888e-07	87.0432	410.563	3980.65	4220.73	4052.61	4355.48	4120.71	3917.59	4194.26	4751.08	4252.94	4602.63	3963.3	2873.39	3001.26	2255.67	3148.35	2819.62	2546.56	2769.67	2439.42	3222.46	3339.34	3370.68	3293	3371.39	3516.96
M480T42			2.68227	4.67913	4.10081e-07	480.276	41.646	16014.7	14727.4	22176.9	11597.4	24900.9	24371.3	8491.2	20939.9	16472	13530.4	40154.6	86987.8	82253.7	67546.4	63625.3	69084.6	62051.3	121422	106856	110548	60749.2	59178.5	60749.8	61395.1	61394.7
M582T45_2			0.429365	0.624685	4.36276e-07	582.463	44.618	8746.88	6959.42	7321.78	9412.44	6229.47	8195.44	8281.71	7098.23	8163.26	8094.57	4366.17	3419.3	4296.34	4899.55	5834.05	5395.24	5085.43	4668.82	5992.46	5082.41	4752.16	4860.25	4128.53	4858.58	4860.94
M246T427			0.554742	6.30508	4.37782e-07	246.003	427.192	1319.36	391.976	362.483	358.305	541.733	237.425	217.738	802.611	430.839	720.38	4067.41	2467.46	2914.67	2014.11	5155.93	3691.42	2769.45	4083.15	1983.67	4792.02	498.259	502.155	497.719	571.144	728.055
M241T398			0.843263	0.517285	4.58595e-07	241.094	397.625	14542.6	17606.3	17580	13631.6	17279.3	19018.7	17665.3	18457.1	15280	25399.2	9819.26	11990.6	9582.82	9415.28	7993.21	6760.72	9515.25	8357.05	9509.5	8336.42	17880	17973.8	18022.5	18055.5	18022.3
M454T109			0.641371	0.355802	4.77736e-07	454.291	109.195	6740.45	8604.78	8347.27	5649.44	9739.54	7471.79	4311.8	8672.44	8223.33	7168.66	2682.18	3389.57	4795.16	3973.82	726.926	2362.61	1913.43	1566.63	3121.18	2128.55	3002.73	2732.6	3067.91	3001.48	2937.89
M972T210			0.732919	0.517396	5.0728e-07	971.607	209.583	13796.9	16863.2	9616.34	12697.9	14609.2	11593.5	12654	10743.7	14718.1	16625.8	5971.88	7448.86	5451.18	8560.25	7360.98	5929.09	5771.85	9062.4	6330.77	7401.66	10663.2	10829.2	10950.3	10821.4	11448.9
M845T332			0.636966	5.09941	5.30209e-07	845.412	331.57	646.523	2161.95	465.345	375.713	1226.57	1226.28	814.942	667.113	936.777	478.055	2941.97	4652.88	6116.34	5985.09	4480.66	5281.47	3731.3	6712.06	3689.12	2300.02	1657.49	1650.73	1607.3	1567.91	1626.64
M606T188			1.07582	0.501855	5.61807e-07	606.446	187.558	25592.1	33736.2	26149.3	21921.3	31380.5	29451.2	25397.3	28329.6	33888.7	38487.7	16308.5	16188.4	9918.27	11728.6	19283.3	19273.5	12079.9	11353.9	18767.7	12810.8	39513.2	36077.9	36078.2	36068.2	36586.6
M636T233			0.428665	0.383988	5.69597e-07	636.312	233.251	2775.47	3661.05	4608	2539.99	4055.62	2535.32	2448.46	3838.14	3962.96	3449.63	1378.15	1161.23	1191.09	1240.3	1415.72	809.106	896.444	2342.14	1052.58	1520.68	2446.47	3945.83	3947.89	3941.23	3950.34
M691T420			0.228916	0.436214	5.72189e-07	691.078	419.8	847.451	1338.78	903.296	1110.39	1303.2	1097.89	910.66	1403.52	1318.1	1395.26	473.235	708.713	386.284	784.758	327.924	503.123	723.736	345.769	418.993	399.992	607.587	609.513	609.831	609.649	529.602
M116T216			1.24312	2.05873	5.7707e-07	116.106	215.556	15865.7	12627.8	13822.6	12954.8	13181.5	18836.9	11688	15154.1	12554.5	11525	33562	32424.5	19749.4	29407.8	23966	25011.7	30023.3	29184.5	22474.2	38735.7	15929.1	15524.2	15495.8	15392.8	15420
M318T317			1.29628	3.14785	5.90424e-07	318.189	316.506	7998.39	8089.14	6787.28	7823.28	7764.01	9478.05	7040.09	7950.85	5922.43	5344.76	20969	34506.6	17450	16684.4	16684.8	22465.3	19886.4	23804	27285	33829.4	10644.2	10477.2	10555.3	10555.3	10769.8
M622T44			0.452525	0.574056	6.25724e-07	622.479	43.653	7891.73	5969.66	7652.39	6646.29	4876.49	5978.4	5921.84	5561.64	5859.47	5851.82	3800.14	2690.6	3767.17	3358.06	4924.43	2894.57	3606.13	3784.79	3804.67	3081.3	4263.36	4264.87	4149.49	4191.21	4262.7
M548T144			0.329801	0.448114	6.54089e-07	548.34	143.826	3210.8	1714.03	2001.76	3117.29	2758.6	2088.65	2493.84	1927.8	2003.72	2804.07	1171.64	800.185	1181.81	1239.02	1381.59	1018.62	978.253	1101.58	833.792	1102.26	1242.68	1079.83	1194.04	1192.35	1284.61
M63T237			0.206098	0.491142	6.82409e-07	62.9623	236.695	1227.6	863.076	1203.38	1053.17	1303.02	876.571	878.857	1231.95	918.21	715.51	317.582	535.445	472.029	533.286	652.683	498.025	451.155	608.727	489.344	486.414	621.039	605.381	698.669	604.806	605.853
M296T420			9.87463	0.489153	7.03725e-07	296.066	419.71	2254418	3085754	1568148	2237761	2735394	2288598	2189907	2872651	2839265	2186271	1262747	1534616	719440	1371042	1314157	916423	1156768	958493	1562396	1069869	2.0697e+06	2.14003e+06	2.1033e+06	2.08939e+06	2.1034e+06
M575T47			0.884481	0.66323	7.201e-07	575.466	46.839	37990.2	34728.1	34207.9	32675.3	38365.7	37930.7	28875.2	33532.5	27060.1	31549.6	23192.5	21287.6	27185.8	24447.3	24513.3	19898.4	16890.7	19671.2	23282.6	23082.6	24234.4	24252.6	23582.8	24218.6	21041.6
M416T275			0.450408	2.4676	7.51091e-07	416.251	275.261	1106.96	1701.11	905.733	657.518	1382.51	1129.18	907.553	1045.53	1239.14	1509.93	2159.97	2157.2	3031.02	3418.16	3677.58	3107.11	2697.69	3875.4	2214.01	2249.37	1100.49	1088.23	1261.7	1056.31	1056.79
M170T420			1.56364	3.24484	7.68751e-07	170.091	419.8	8115.07	9589.91	6998.95	6399.11	10681.7	9600.49	7180.91	11016.9	11097.8	14872.7	17016.6	36270.9	24229.3	21156.8	34333	26499.5	30625.7	43742.8	33447.1	42733.7	9722.3	10773.8	9886.05	9723.45	9719.61
M497T42			1.0775	3.28372	7.8264e-07	497.302	41.6405	4255.68	4011.78	4932.29	6933.81	5682.36	5391.84	2311.27	5076.12	2960.86	3125.82	7736.9	16196	13685.6	12801.3	12726.5	12023.6	11936.3	20407.9	19888.7	19319.8	11751	11228.3	11750.7	11651.1	11793.4
M231T420			1.04541	0.504615	8.59491e-07	230.92	419.608	27326.8	35742	20967.4	24461.5	31399.9	29890.4	26302.6	31088.4	33865.9	25003.7	17852.6	20436.2	9470.82	14391.8	12772.5	10920.7	16777	10339.3	19900.3	11483.3	23501.2	24271.7	24271.8	24461.9	24488
M426T216			0.315739	0.477691	8.77506e-07	426.296	215.576	2971.04	3085.34	2596.37	2049.43	3004.92	1885.04	1937.44	2426.32	2618.22	3011.41	1177.12	1053.23	1475.15	1212.77	722.116	915.227	1346.32	1008.69	1943.67	1367.69	1256.28	1382.6	1350.19	1383.06	1497.67
M278T237			0.358394	2.49865	8.8475e-07	278.17	237.149	798.992	711.922	781.058	1065.31	735.728	879.105	723.563	708.979	389.209	715.032	1303.74	2262.77	1205.52	2071.87	1609.53	2449.15	1429.97	1904.16	2157.44	2367.95	1310.61	1354.39	1329.39	1299.26	1329.47
M207T42_2			1.09858	0.511716	8.85696e-07	207.136	42.24	31720.3	20188.1	34772.4	43248.1	24930.1	32423.9	31570.8	30527.9	31012.2	33297.1	19041	12098.5	20303.6	17065.9	18411.9	11536.7	15641.2	16172.5	14946	15303.3	18531	18782.8	20027.8	17887.3	18747.6
M104T325_2			14.2993	0.425902	9.09617e-07	104.107	325.138	3851884	3860755	4321101	3092697	6072748	3401573	3466300	5589003	3806645	5522636	1976269	1667005	1785581	1609061	2214721	1578379	1875867	2029925	1582656	1988096	1.92692e+06	1.91677e+06	1.96111e+06	1.92688e+06	1.8995e+06
M616T184			0.210627	0.55611	9.53829e-07	616.284	183.539	1268.91	964.842	1379.18	1120.87	1202.06	1633.99	1204.66	1284.26	1094.4	1707.77	658.587	757.534	786.302	655.738	551.652	648.172	689.905	810.194	784.752	809.266	1297.82	1299.98	1196.55	1248.99	1441.08
M371T23_1			0.624121	0.285651	9.77927e-07	371.151	23.304	7237.31	6580.58	5226.37	6543.81	4951.81	6746.63	10478.1	4690.32	4273.85	5407.12	1792.36	1530.31	1470.28	2217.41	3249.16	609.091	1107.38	2396.9	1691.46	1684.83	2981.08	3212.8	2607.89	2976.21	3342.51
M364T42			1.09308	0.383259	9.88935e-07	364.282	41.578	25282.8	11848.8	29757.7	34042.7	19102.4	19758	26050.2	24114	22985.6	26043	11722.9	5989.33	10798.4	10200.7	10485.5	7887.48	8275.99	9588.83	10819.8	5824.34	13120.9	13120.1	13122.1	14310	13120.4
M280T433			0.741743	0.521626	1.02194e-06	280.033	433.471	9901.69	15063.9	13870.8	11562.1	14971.1	14225.5	14343.5	16525.2	12679.6	20281.1	8787.87	8872.47	6791.46	8146.69	7162.97	5720.31	8061.02	6216.34	7808.7	7246.17	11369.4	11098.8	11153.8	11085.7	11153.8
M452T211			1.19234	0.276053	1.10626e-06	452.274	210.9	21824.7	30014.9	11840.8	20168.4	20443	16120.9	21409.6	36102.3	26628.6	27640.6	6910.22	7394.66	5822.63	11672.1	5189.8	7962.09	3498.52	4037.56	5589.79	6020.52	20324.3	20707.1	19405.5	20137.5	20323.2
M581T43			0.651404	0.551923	1.11671e-06	581.453	43.333	10462.6	11434.1	15581.3	15800.6	9770.21	13636	13124.7	12282.1	15230.1	11886.4	8048.36	4342.55	5223.12	6899.07	9088.76	7889.86	6940.99	8000.86	7485.23	7394.24	7342.84	7177.6	7171.11	7344.23	6295.74
M110T368			0.706461	0.377974	1.17866e-06	110.026	368.142	12208.7	8237.18	10154.6	13017.4	11216.8	8016.16	6729.37	7971.24	9716.42	10434.1	3102.66	1077.95	5256.65	6229.48	3218.16	1647.84	3690.65	5680.3	4842.81	2182.32	6807.22	6762.65	6763.37	6762.23	7030.45
M600T182			0.298697	0.511755	1.52284e-06	600.288	182.245	2489.48	1646.91	2173.14	2028.38	1877.79	2630.78	2318.44	2780.3	1732.57	2752.8	1019.48	1664.22	1110.41	1113.78	1118.6	780.131	1151.17	1254.21	819.39	1447.59	1776.76	1772.76	2049.47	1868.11	1768.11
M335T446			0.583603	0.597548	1.52826e-06	335.072	445.925	11597.6	11365.3	11765.1	11272.4	13183.5	10101.1	8863.45	14585.5	13254.4	9930.55	7093.46	7230.91	5901.85	6118.92	7044.74	7336.74	5399.09	7690.27	5880.29	9570.79	6248.26	6297.7	6349.91	6298.32	6427.43
M237T420			1.11788	0.526086	1.53815e-06	236.991	419.745	28748.6	43901.9	25195.4	30672	39431.3	35439.3	26828.8	39255.8	42619.9	32275.8	17345.4	21394.9	12339.4	19056.7	22787.2	15769.6	17965.9	15720.8	21171.9	17615.8	28726.8	28319.8	29117.3	29116.6	29115.1
M453T214			0.602965	0.341518	1.55306e-06	453.314	214.137	5231.72	5021.8	6593.09	4374.78	6874.93	5995.61	3856.82	7037.5	7498.19	9686.43	2566	1859.2	1196.29	2386.93	3763.4	1977.95	1896.88	1791.21	2267.16	1527.43	4489.16	4289	4392.01	4027.92	4390.51
M533T240			0.218641	1.95869	1.62517e-06	533.108	239.556	238.038	383.585	390.06	364.178	446.527	485.422	519.711	511.906	365.664	412.333	822.374	630.4	953.6	799.054	866.653	1045.53	756.342	550.626	964.84	675.338	529.386	491.088	533.019	535.81	540.884
M160T80			0.668479	0.427786	1.63567e-06	160.095	79.725	13881	10660.1	8248.05	7851.01	9305.73	7479.65	11205.6	8501.74	9888.83	8375.96	7518.92	2856.33	2956.33	5956.69	4344.88	3881.62	3643.95	2830.35	3271.3	3549.48	5000.89	5352.85	5002.21	5062.43	5001.37
M241T35			0.404793	1.82573	1.71032e-06	241.106	34.712	1391.44	1442.75	2275.23	1600.52	1564.29	1647.39	1555.42	1684.75	2023.25	1627.31	3367.96	2203.61	3129.46	3968.09	2909.25	3241.07	2200.49	2716.04	3577.17	3381.72	1952.91	1957.76	2064.43	2367.15	1955.68
M458T444			0.201591	0.25468	1.74682e-06	457.755	444.031	598.577	610.667	364.5	583.861	819.652	527.356	424.67	824.92	1061.53	611.771	159.842	156.292	202.582	184.613	325.198	175.901	123.796	109.832	64.7051	134.195	300.147	380.313	342.146	342.909	356.583
M964T206			1.07597	0.513665	1.86156e-06	963.639	206.382	29008.7	33363.6	20976.6	36646.6	35110.4	26091	26236.2	33040.1	40534.7	35584.2	17922.4	15701.7	12206.4	17923.4	21479.8	19113	16316	11497.3	10353	20109.2	29070.7	28047.5	29134.2	28593.8	28589.5
M125T108			2.85618	2.42287	1.89751e-06	125.07	108.18	45051	45184.4	36608.8	48389.5	36476	43708.9	47491.6	67925.8	71143.6	63664.4	109137	117298	165247	93184.9	105872	126687	184790	97589.5	128552	96752.3	86383.6	72780.2	77099.3	59933.6	77081.2
M272T52			1.46488	0.424547	1.90348e-06	272.184	52.3095	53177.6	56858.7	29830.6	53351	43495.7	54322.1	34740.6	53856.1	52088.3	29042.2	14751.4	26828.1	20640.2	19062.5	22061	23600.2	11268.1	17836.7	26337.8	13229.6	43816.6	43102.1	3567.24	43719.8	43698.2
M104T420			1.92564	0.574669	1.9661e-06	104.106	419.912	97104.4	133628	111393	101956	134779	92417.5	93635	133632	124729	126998	56237.4	61240	54262.1	65110.8	85650.1	55360	57798.9	75899.5	56198.5	93268.3	72542.3	70314.4	72878.4	72879.7	72543.7
M552T210			0.964164	0.483339	2.08877e-06	552.374	210.081	20456.5	28484.9	15247.3	25205.9	22645.1	17916.4	25099.1	25960.3	24990.7	30789.2	12592.3	12742	11652.8	14340.3	5877.52	11543.6	8427.64	8602.59	12057.2	16616.4	23757.3	22062.8	23217	23243.6	23754.3
M126T372			0.426222	1.76567	2.10105e-06	126.09	371.637	2152.82	1565.07	1910.46	1403.42	1777.45	1699.5	1835.48	1941.37	2675.91	1423.69	2612.28	3000.61	2838.95	2795.8	3438.96	3802.01	3036.98	4176.99	2926.65	3832.91	1915.45	1958.16	1915.47	1944.32	1912.5
M373T446			0.203432	0.565987	2.28777e-06	373.027	445.801	1623.14	1434.92	1181.61	1134.12	1348.17	1051.37	1029.49	1562.3	1390.21	1064.15	709.168	844.532	610.78	622.843	652.024	722.015	536.202	973.45	687.209	897.425	781.235	754.807	776.646	779.148	823.902
M939T46			0.246404	1.77039	2.34327e-06	939.4	45.6815	595.481	780.683	551.974	650.308	755.185	527.312	529.865	806.695	520.386	531.109	851.746	1046.9	1488.78	1116.19	971.299	1390.35	1053.28	980.832	1075.43	1088.38	1058.38	1057.84	838.931	1031.03	1057.85
M820T234			0.242701	0.434222	2.4897e-06	820.453	234.043	1462.52	1065.71	1286.94	1139.96	1750.62	1148.26	677.648	1537.26	1599.46	975.829	564.189	565.363	585.021	620.448	701.15	504.396	505.505	468.155	453.288	522.87	1016.49	1015.44	1016.26	1178.12	1047.35
M454T433			0.132388	0.606273	2.59133e-06	453.912	432.909	487.397	705.733	508.138	655.875	676.167	529.964	594.467	626.853	588.825	787.261	482.347	417.588	307.421	389.698	327.852	255.333	393.4	359.086	419.087	383.243	516.856	525.306	547.923	472.664	516.727
M359T216			0.382746	2.13713	2.62431e-06	359.227	215.874	1141.8	1599.02	898.531	681.013	1074.07	1917.23	1687.2	835.905	1187.08	850.038	2139.27	2716.81	2460.45	3275.26	2922.63	2910.69	2540.2	2740.31	1923.94	1742.17	1473.16	1473.63	1499.3	1602.36	1472.8
M221T433			0.1502	0.578864	2.6805e-06	220.96	433.406	500.926	742.826	759.846	672.592	633.557	689.294	741.695	932.11	663.038	963.973	471.999	444.579	437.737	483.404	459.718	391.457	380.466	351.968	359.247	445.05	620.79	570.834	570.855	585.695	570.848
M122T67			4.25607	4.06458	2.70353e-06	122.07	66.984	32332.7	40697.2	95401.5	77768.3	91545.3	22045.7	20160.7	24963.4	14840.1	125491	252842	244868	270082	231694	43567	223537	220897	214042	299088	215575	154659	167946	206925	206308	206739
M218T94			1.66717	1.6277	2.82528e-06	218.091	93.6735	32839	49230.9	32119.1	29036.1	36450.2	32763.4	26764.3	35826.7	30819.9	36773.6	42559.2	50602.2	49963.6	56241.4	61222.8	72033.2	57174.2	51976.8	61998.9	53916	43114.3	40477.5	43127.3	43221.6	36582.6
M377T412			0.248769	1.99903	2.92595e-06	377.021	412.299	285.264	635.271	522.842	364.178	706.317	485.115	540.945	501.056	589.422	298.13	974.023	638.908	1057.14	772.9	1232.54	1124.54	965.478	902.256	964.12	1220.39	123.542	158.989	168.542	167.864	167.75
M349T42			0.846522	0.575322	2.96648e-06	349.272	41.634	24600.9	27218.5	21098.2	21213.5	24670.4	22993.9	37413.7	27098.2	21682	23630.4	16379.9	13445.9	14805.1	15434.5	17213.4	14825.5	12978.8	13185.2	13993.2	12500.8	14775.5	14354.2	14410.9	14903.1	14775.9
M259T42			0.634735	0.495549	3.05131e-06	259.168	42.261	9971.62	5092.81	13266.9	12290.2	10784.7	9614.4	11832	10235.2	12605.9	12082.8	6508.89	4009.23	7405.8	4955.16	5504.57	4104.68	4562.77	6252.05	5338.82	4766.64	6705.57	6858.47	7135.2	6700.05	5891.45
M213T42_2			1.05639	0.489982	3.09007e-06	213.162	41.6905	31128.2	18283.6	33712.7	39253.3	22005.2	27611.4	28310	29633.7	29313.5	28140.6	18368.9	8891.93	21827.5	14609.4	16403.9	10366.8	10957	14174.6	13041.6	12175.4	18549.1	17679.4	18244.6	18274.4	18042.9
M269T231			0.341013	0.504968	3.1025e-06	269.225	231.156	2626.45	2698.53	4622.41	2320.99	3063.73	2578.91	2614.89	2632.28	2826.96	3595.6	1436.63	1528.39	1617.3	1493.11	1642.18	1516.34	1699.62	1334.62	1166.3	1502.82	1796.52	1795	1793.65	2641.63	1798.83
M753T420			0.232562	0.453129	3.42594e-06	753.078	419.759	907.833	1724.7	929.998	1064.48	1328.7	1108	951.376	1368.44	1590.12	1551.86	596.505	732.674	416.757	560.175	482.756	409.057	834.717	543.463	538.871	560.692	724.97	743.53	698.882	782.492	743.764
M58T311			0.870777	0.751282	3.48525e-06	58.0646	310.904	57003.2	59448.6	70603.2	54082.8	61919.7	57505.5	50275.1	55565.3	60945.1	60693.8	43275.9	46222.6	39979	38163.4	42683.8	43494	44127.8	46071.2	43105.3	54662.4	40712.2	40713.9	40714.3	42138.5	40970.6
M123T24			0.613359	0.407156	3.55931e-06	123.051	24.219	7881.7	7572.48	6936.69	7196.37	7388.71	7564.04	12639.6	7169.01	7771.3	7128.49	4251.82	1513.5	1826.59	5218.84	5922.39	2541.15	2923.32	3800.68	2190.81	2077.36	3800.84	3680.21	3698.48	3698.27	3677.81
M447T177			0.414177	0.47514	3.57503e-06	447.327	176.698	4972.99	2882.97	4824.01	4226.31	3851.83	5037.36	3738.59	3465.53	2650.75	3781.12	2253.76	1681.74	2851.35	1874.23	2476.81	1303.7	1521.49	1052.9	1646.49	2072.98	2021.4	2118.53	2203.37	2203.69	2203.49
M591T420			0.404567	0.459348	3.61127e-06	591.121	420.016	2230.25	4992.42	3320.18	3326.93	4617.56	3081.34	3170.34	4802.44	4785.53	4320.15	1903.12	1954.97	1401.26	2322.25	1849.92	1210.61	1562.49	2117.52	1659.9	1770.46	2330.24	2302.46	2330.21	2301.68	2453.09
M104T452			1.51815	0.428253	3.82304e-06	104.106	452.406	64101.8	60941.6	55121.9	57193.4	24228.8	48105.7	51171.8	28329.5	56016.8	53310.3	23729.3	18039.3	24532.9	21905.5	23639.9	22312.2	22640.5	11927.1	21173.4	23593.1	29061.4	28907.9	29061	29498.1	28999.4
M413T41_3			1.09864	1.57614	3.93015e-06	413.302	40.852	12465.1	23958.4	17643.5	16220.2	12967.4	11912.2	13922	17990	18962.2	17573.8	22202.1	26650.7	25891.2	23421.1	30419.6	23195.4	25068.5	27344.5	24326.1	29361.2	15252.8	16434.8	16045.5	16444.7	19115
M133T42			1.12105	0.552598	3.96828e-06	133.1	42.183	42207	22517.9	40842	49121.3	37651	32950.7	42161.6	33714.1	36688.6	45119.3	22359.3	17888.5	24535.1	19599.5	27882.7	16677.4	18082.5	24976.6	20517.1	19111.8	29944.2	29675.3	29402.4	30460.5	29819.5
M360T398			0.362236	2.27071	4.03159e-06	360.199	398.148	826.322	827.711	967.162	816.971	867.859	867.755	878.845	1011.86	701.237	883.406	1056.93	1898.69	2417.96	1711.82	1518.7	2512.77	1598.83	1965.16	2825.53	2133.31	1308.75	1179.66	1262.1	1235.19	1234.81
M272T151			0.421992	0.541659	4.15848e-06	272.184	151.07	4578.27	5432.14	4656.46	4940.36	6628.99	5587.21	4356.32	6381.72	4779.84	4046.62	2273.22	2509.47	2963.54	2862.04	4190.05	3779.14	1595.82	2608.3	2110.15	2943.01	4965.81	4988.1	4730.25	4733.76	4729.94
M334T420			0.5905	0.514326	4.20499e-06	334.02	419.551	9436.86	10569.4	6845.92	9321.33	11511.6	11321.1	8816.73	10712	11595.2	8325.45	6240.38	7321.28	2857.8	5242.14	4395.71	3800.2	5715.24	3675.64	7953.63	3436.21	8272.73	8365.22	8273.93	8599.88	8015.58
M518T271			0.37242	2.42457	4.22007e-06	518.211	270.84	677.426	1080.3	1090.17	402.043	1069.07	384.532	553.298	943.603	1016.17	1320.79	1760.35	2498.38	1518.46	1677.73	2073.84	1899.24	1915.2	3228.6	1865.7	2262	719.717	747.31	718.923	747.845	880.709
M229T42			0.764383	0.472471	4.28545e-06	229.157	42.4	12789.6	7407.21	17724.3	18599.9	12426.4	13879.4	15175.5	13067.6	15496.1	18399.4	6974.68	4716.55	8801.85	7263.82	8024.95	4761.59	8139.88	8076.97	6900.49	4831.11	8384.31	7615.02	8239.62	8387.05	8383.87
M452T210			1.18139	0.37514	4.42333e-06	452.311	210.315	33069.2	37547.1	19522	28072.8	17115	25373.7	21012.7	29347.2	18056.8	29499.8	6987.9	8459.44	12137	11201.7	10546.8	2756.14	7502.03	17393.3	12486.2	7546.78	15353.9	16595.9	16005.3	16004.2	16139.3
M95T305			0.534761	2.19345	4.46825e-06	95.0594	304.917	2110.11	2074.34	1611.21	1608.43	2717.79	1933.4	2022.18	1925.47	2772.97	947.058	3905.01	3114.27	4929.86	3444.62	4492.72	5511.01	2810.8	4886.6	4236.88	5929.48	1967.27	2026.48	1998.32	1935.48	1752.63
M239T459			0.34474	0.271374	4.52687e-06	238.965	459.387	1957.43	1984.32	2787.02	1778.51	1815.09	1365.13	1045.33	3401.17	1906.7	1575.86	558.529	313.725	390.946	477.086	545.691	450.602	450.492	658.675	546.117	931.561	767.147	766.418	789.571	738.347	841.071
M146T411_2			3.68163	0.663906	4.62978e-06	146.117	410.633	627970	601071	652784	692593	722130	655863	683464	741158	675865	756967	694595	392270	476643	373730	473182	435874	392019	347730	408529	526538	492198	492581	500018	500021	499976
M378T420			0.368565	0.444681	4.63164e-06	378.066	419.552	1563.35	4232.15	2982.45	2805.05	4152.1	3262.58	3254.95	3884.48	3932.72	3001.35	1707.56	1266.39	1064.96	1481.7	2031.82	1427.65	1684.79	778.055	2062.11	1201.1	2252.75	2253.93	2257.26	2308.92	2532.58
M498T233			1.23968	0.674257	4.66498e-06	498.352	232.796	78446.5	82891.6	66519.3	57611.4	81842.9	60482.8	66650.6	68379.6	79945.1	66612.7	45455.4	46558.9	45932.9	51478.1	56692.3	46412.4	38286.2	48136.5	39483.6	59869.6	50594	55890.6	56967.3	55590	56950.7
M425T42			0.567796	0.607296	4.74865e-06	425.336	41.665	11644.2	13974.2	9572.84	10490.1	14302.8	13312.6	9286.09	13510.1	12672.2	11453.5	8346.31	6731.83	9903.03	8206.79	8214.11	6850.59	7355.92	6447.71	4609.88	6342.18	8917.44	8918.78	9032.32	9458	9013.29
M381T446			0.542747	1.7226	4.78498e-06	381.078	446.416	2737.44	2429.45	2775.37	3447.48	4045.09	2937.5	1892.78	3624.76	4195.65	3973.48	5287.46	4432.34	6358.75	5097.19	6152.24	6390.7	4543.85	5140.91	4985.06	6836.46	2022.96	2099.41	1861.71	1901.7	2021.78
M190T417			0.434233	1.9781	4.8239e-06	190.117	416.883	1651.12	1464.75	1838.85	1425.07	1581.51	1859.33	1229.14	973.769	2094.59	1908.49	2935.08	2188.2	2475.36	2671.38	3969.46	3745.61	2806.14	3359.15	3185.59	4366.23	1989.73	1991.81	1889.02	1374.06	1982.83
M778T420			0.40822	0.43536	5.1135e-06	778.242	420.02	2691.93	5717.62	2197.76	3718.24	4103.15	3385.68	4344.69	4751.43	3537.6	3816.99	1525.78	1653.26	1232.58	1974.15	2266.65	1029.29	1638.38	1468.58	1819.18	2051.24	3046.38	3168.47	3046.03	3046.02	3080.53
M805T119			4.18622	0.478321	5.12927e-06	804.552	119.091	336794	439859	499880	368676	496551	414637	466763	431630	411436	572269	222629	256272	194593	247396	64200.8	242110	180874	391276	237888	85785.1	461512	466028	466023	467562	470970
M763T116			0.573143	0.427721	5.2239e-06	762.541	116.454	8437.86	6194.23	7940.31	11689.7	5960.79	8400.19	6023.29	6319.42	6671.41	5834.14	1834.96	2426.67	3346.5	3637.62	2978.7	2733.57	1987.84	3349.11	3996.07	5134.2	5227.49	5309.18	5642.68	5910.72	5309.04
M134T42			0.399921	0.457085	5.36457e-06	134.103	42.434	3833.27	2201.51	4916.99	4974.83	3518.26	3841.01	4138.77	4042.21	4601.56	4048.41	2592.85	1472.04	2631.53	560.577	2108.83	1953.41	907.284	2194.6	2575.76	1339.91	2272.7	2279.45	2280.05	2229.99	964.533
M808T306			0.144183	0.540515	5.56049e-06	808.416	306.123	639.648	651.148	425.948	470.736	704.68	528.394	501.603	779.669	655.209	604.946	262.628	360.036	303.876	257.39	458.091	307.314	231.557	433.658	249.734	358.258	351.096	351.477	363.725	351.149	382.662
M247T42_1			1.14012	0.510112	5.60473e-06	247.167	42.434	36198.3	17789	40430.2	48770.2	30320.1	37982.4	39908.2	37105	37299.9	37960.5	23527.1	12283.3	24027.2	19498.7	20821.6	14543.8	14899.1	20104.5	19672.7	16182.4	20055.5	20220.4	19997.4	20000.8	21619.2
M970T212			0.441304	0.329794	5.75338e-06	969.591	211.665	3255.73	3489.4	2163.61	4821.32	5212.01	1961.69	4262.5	5757.84	4209.49	3531.58	1294.6	1057.59	910.194	1902.95	1729.85	1511.29	926.765	1607.43	869.968	940.902	2707.13	2706.92	2659.16	2889.26	2626.39
M117T400			0.208458	0.701787	5.80299e-06	117.065	399.517	2382.29	2571.5	2674.21	3211.73	3383.21	3063.91	3112.48	3365.06	3508.77	3150.76	1873.03	2034.93	2092.12	2305.83	1961.56	1744.39	2503.28	2498.22	2244.96	2092.78	2231.96	2174.3	2187.43	2436.55	2187.88
M657T42_1			1.18132	10.3783	5.93797e-06	657.441	41.688	1818.12	1639.74	2783.25	1589.26	462.584	1601.82	989.495	1288.18	926.413	3644.75	24285.2	25808.5	9930.21	13400.5	15570.1	6841.35	7239.33	26933.6	24057.9	19704	7561.51	7143.69	7208.63	7143.33	6990.49
M659T231			0.373339	0.618514	6.0478e-06	659.256	231.124	5340.12	4524.38	4910.34	3570.81	4913.4	4910.83	5205.01	5126.2	5007.06	6856.17	3293.63	3582.4	3143.3	2846.84	2740.06	2981.4	2578.75	4124.23	2383.24	3477.23	4398.68	4256.98	4256.8	4216.48	4143.83
M256T388			0.45137	0.575905	6.08379e-06	256.093	387.716	5408.2	7908.66	5705.35	4972.06	8078.42	6514.68	4852.62	8224.07	7485.28	7625.62	3263.88	4439.93	3301.2	3792.86	4176.63	3241.2	3671.65	4325.98	3979.42	4263.29	5493.58	5424.36	5047.92	5476	5808.53
M635T238			0.163819	0.557917	6.11594e-06	635.256	238.422	1185.81	786.138	727.821	845.247	878.245	868.154	620.336	648.649	631.972	889.617	440.295	478.262	429.695	388.761	426.314	413.458	462.753	599.718	407.304	462.521	665.32	669.046	724.621	670.708	813.297
M131T42			1.03883	0.508837	6.2804e-06	131.084	42.4	28729.6	17813.7	35713.9	42971.6	23457.4	28673.2	35388.8	31201.1	33487.6	35545.8	17979.9	9933.77	20052.2	15401.6	17156.2	14100.8	16282.9	18693.5	17404.4	12251.8	19039.9	18615.5	18609.2	18610.8	20450.8
M344T41_2			1.24125	0.435331	6.31916e-06	344.256	41.007	40019.8	20628.7	40200.9	49849.2	33335.3	34773.1	29141.8	38303.7	38042.5	38392.5	23660.3	6187.77	27992.8	22926	12774.9	11898.1	11579.7	13073.4	16458.5	11337.7	23256.3	23785.4	20148.7	24132.5	24853.7
M598T191			0.561272	0.723129	6.34511e-06	598.383	190.928	25048	19331	20848.4	20497.1	22093.8	24482.5	24806	17959.5	19993.8	21001.9	17966.6	17426	15092.5	17488.4	15727.5	16123.1	14838.5	12106.9	14273.6	15197.7	19711	18838.9	19744.4	19479.7	19407.5
M861T316			0.37295	0.414018	6.53469e-06	860.557	315.75	2807.05	3366.99	3159.73	2107.13	3996.58	2374.7	2141.77	3503.96	3399.92	2739.61	1352.67	831.156	1134.26	2664.63	1800.85	1268.15	822.425	817.749	758.216	803.772	1906.74	1784.9	1906.39	1887.86	1906.51
M314T393			0.351277	2.2564	6.68681e-06	314.158	393.42	752.596	537.087	830.131	746.473	856.86	1396.74	725.125	643.848	560.265	1561.17	1516.61	1736.74	2183.89	1787.76	1519.13	2001.47	2007.79	1854.21	1823.88	2996.76	1193.72	1374.27	1117.88	1118.57	1116.83
M637T233			0.298631	0.284909	6.95514e-06	637.315	233.33	1612.11	1191.87	1532.06	1825.16	1064.49	700.412	2046.13	1074.69	2506.56	2126.25	486.059	445.785	414.919	468.924	457.394	363.071	399.303	437.203	430.142	564.498	661.969	795.989	838.081	667.141	662.391
M221T45			0.990327	0.627231	6.99793e-06	221.152	44.573	30897.9	34817.3	49960.9	51650	33850.4	49818.3	49034.5	43034.4	46604.4	39115.5	24392.6	24427.9	25158.3	25028.4	29935.5	27755.4	30778.9	29831.7	24165.7	27471.9	26078.4	26078.3	26078.4	26853.4	27618.3
M50T271			0.682185	1.87032	7.13769e-06	50.0146	271.429	4067.55	5710.9	3754.21	3201.45	5025.83	2810.07	2930.73	5162.82	3230.03	6039.59	5690.39	7191.56	6067.08	6650.67	8731.01	8569.74	7897.81	9812.47	8252.83	9564.94	3440.37	3375.58	3440.87	3181.81	3439.5
M446T176			0.624235	0.486325	7.28892e-06	446.323	176.173	13387	7702.47	12861.9	10717.8	9020.44	8727.17	8821.89	8956.93	7206.23	8736.68	6410.29	3376.48	6676.48	5297.38	6448.66	4144.68	3457.94	2943.84	3495.72	4503.07	5269.2	5096.11	5671.59	5092.56	4810.66
M819T236			0.274061	0.503637	7.44624e-06	819.268	236.136	1074.51	2237.79	2120.68	1176.28	1910.18	2481.82	2007.93	2394.74	2177.18	1984.45	1001.12	1098.28	999.1	1250.94	1000.01	985.785	726.156	790.843	1024.99	976.712	1429.77	1551.67	1550.81	1521.19	1550.74
M596T163			0.268193	2.31818	7.5569e-06	596.413	162.702	536.939	507.863	676.216	435.436	498.027	726.743	446.505	406.523	779.197	429.815	1156.86	1906.27	1234.78	1218.96	1111.33	1140.52	728.349	1004.23	1399.56	1717.6	808.337	803.601	821.763	808.85	845.219
M302T240			0.428604	0.77425	7.80715e-06	302.144	239.603	21268.3	19168.8	21282.8	18017.3	21720.3	19447.2	22866.7	25058.5	24079.7	20375.8	18608.3	15815.4	15399.6	16899.8	16666.9	17865.7	16396.4	15423.3	16645.9	15414.9	18097.7	16283	16731.7	16730.2	16884.8
M779T125			1.30483	0.474761	7.81451e-06	778.536	124.975	33973.6	45221.5	46166.2	31809.6	51066.7	33247.8	43262.2	47777.1	42929.3	57829.9	12902.8	27308.6	1571.36	24295.2	25755.7	23139.6	16584.9	24788.7	21766	27593.6	46580.2	48440.3	47879.7	47876.1	48985.5
M729T127			0.571913	0.344982	7.83639e-06	728.556	126.995	5226.19	5897.21	8706.74	5297.82	8927.38	4251.75	4342.4	4714	6104.98	5113.65	1766.68	2321.39	1730.14	1370.92	3267.64	553.048	1631.22	1045.57	2516.24	4006.91	6543.11	7226.61	5813.55	6631.03	6377.42
M739T41			2.0059	5.04502	7.89492e-06	738.531	41.467	6456.6	9064.79	10062.5	9681.88	11012.7	14706.8	5347.24	11586.6	9284.81	7293.2	20459.9	55804.8	43689.4	37038.5	40640.8	38499.7	25191	77363.8	66279.4	71772.6	35047.7	33345.4	33341	33344.8	33891.2
M679T24			0.49624	0.27938	8.15343e-06	679.208	24.399	5644.5	3390.03	3065.93	4716.73	3346.97	3893.94	7683.24	4485.43	3921.51	4197.63	1855.28	243.501	442.272	2429.53	2022.06	2649.77	819.793	894.801	571.915	460.444	1244.94	1093.77	1092.88	1065.93	1128.13
M121T42			0.550059	0.71512	8.18812e-06	121.1	41.983	18815.1	15816.8	22158.6	21896.7	20572.1	19343	21554.8	21344.8	22807.6	24091.9	15664	11007.5	16822.1	14268.8	16108.3	13323.6	13172.6	17359.2	15787	15519	19267.2	19277	18751.9	17028.2	19263.7
M96T73			1.71619	3.09582	8.19423e-06	96.0671	72.692	13970.8	1604.09	10776.4	14210.5	9331.5	19686.4	19792.1	19602.5	11989	9804.96	37385.9	21471.8	59759.1	45745.5	33839.7	30462.9	50712.7	46173.5	54374.4	24909.8	30579.6	30299.8	30301.9	32209.5	30306.7
M604T188			0.631793	0.513727	8.34407e-06	604.43	187.844	8995.86	15176.3	8821.82	8563.96	11520.4	11976.2	11127	15177.4	9011.69	14757.9	5017.28	6453.1	6997.7	5676.22	6968.82	6512.59	5984.32	3828.78	6177.43	5528.46	8823.3	9090.22	11751.1	9215.89	10251.3
M183T42			0.925969	0.507343	8.5404e-06	183.115	42.413	20535.5	12829.9	23577.8	34102.5	20164	25229.8	24203.4	26042.6	26229	25109.4	16192.6	7995.63	14821	12994.6	12446.9	8109.8	10086.7	12669.7	12245.8	13197.1	13541	13571.5	14428.3	13570.4	13703.6
M478T106			0.58522	0.384656	8.58776e-06	478.29	105.695	9005.14	6948.46	3727.77	7570.57	10846.8	8223.21	8445.09	8913.99	7270.03	4628.74	2793.31	2692.47	3320.88	4146.63	1953.03	4332.8	4457.52	900.048	2120.59	2354.95	2874.21	3038.03	2905.95	2874.9	2874.75
M317T231			0.310061	0.518811	8.68462e-06	317.061	231.156	2308.52	2737.01	4040.83	1891.88	3000.48	2132.02	2287.67	2648.91	2481.26	2132.91	1249.65	1326.39	1367.56	1310.9	1075.23	1341.64	1124.92	1343.59	1473.13	1700.45	1672.46	1604.89	1604.93	1618.46	1605
M189T372			0.825919	1.72373	8.70597e-06	189.122	372.041	9393.79	8988.88	7689.15	6948	7960.94	6734.07	5927.73	8487.07	9120.03	6227.46	11225.2	13612.6	9073.53	12176.2	12870.8	13672.4	11759.9	17655.8	14305.1	17197.8	6867.37	6505.23	6991.6	6810.14	6809.8
M887T24			0.387213	0.303691	8.73939e-06	887.273	24.064	2798.49	2423.32	1353.49	2705.64	3340.88	2478.38	4468.42	2455.96	2781.92	2076.95	1078.24	319.258	538.325	1856.87	1541.44	430.995	677.209	807.798	598.608	315.513	1135.86	987.072	1169.79	1168.25	1219.94
M891T118			0.458179	0.486458	8.77957e-06	890.635	117.819	4592.26	6310.54	6260.02	4085.47	7524.75	4583.28	5392.06	6089.43	7327.03	6131.44	2560.57	3919.14	2491.34	4031.82	1783.13	3884	1524.22	1875.32	4058.89	2230.27	12761.4	12508.1	13509.3	12631.3	12630.7
M231T43			0.623358	0.509008	8.88654e-06	231.136	42.983	10895.7	6885.44	13777	13028.2	9346.4	9281.22	13815.5	10231.6	13224	14118.8	6429.6	3590.19	6949.96	5806.79	7481.28	4318.02	6115.24	6681.63	7474.73	3486.84	7385.35	7538.8	7508.48	7375.58	7946.85
M756T41			5.24181	6.46837	8.9537e-06	755.559	41.214	32121.1	33771.4	56877.1	46239.7	65542.4	77397.4	25171.7	65471.2	42928.8	37420.8	118376	382960	281019	230440	253538	262270	156106	499076	465472	474586	237369	235367	232139	235366	231680
M201T42			1.11045	0.521384	8.99789e-06	201.162	42.224	36226.5	18902.6	42710.5	45318.3	27259.8	32966.6	38400.6	36867.1	38576.4	40664.9	22606.5	11117.1	24151.4	20271.5	23663.8	14721.2	14784.9	19452.6	18395.4	17435.5	20770.2	20519	22043.6	20521.8	20518.7
M362T42_2			2.96841	0.347105	9.0607e-06	362.267	42.389	200950	66527.9	216406	265745	131484	152845	167811	158116	168894	178572	79574.7	26439.5	103198	71081.3	70846.4	34696	51377.1	54780	65632.1	35005	83249.8	81559.8	81569.3	82116.7	81558.7
M193T44			0.975393	0.600325	9.08373e-06	193.121	43.563	33085.9	22825.1	42256.2	45199.7	30523.1	36681.6	35020.8	40131.5	42256.4	38551.7	25269	15586.6	25689.2	22096.8	24040.1	19889.4	16866.1	25154	25066.2	20381	23908.9	23930	23813.5	25134.1	22280.2
M249T44			0.74889	0.617198	9.33059e-06	249.183	44.419	17099.6	16396.2	21749.4	20196	21777.3	30169.1	19455	23242.3	25449.8	21316.3	15062.2	12436.3	15669.9	15566.2	12692.8	11951	11005.3	13226.6	13343.5	12886.4	13806.3	14308.8	13394.7	13836.2	13953.5
M224T354			0.311686	2.04323	9.82643e-06	224.075	353.675	528.542	1073.77	621.877	557.133	697.266	610.2	543.286	1322.93	1011.26	969.23	1252.52	1870.58	1377.08	1644.86	1194.53	2325.13	1492.34	1680.95	1608.65	1767.45	886.964	869.921	870.18	823.419	899.397
M717T131			1.00104	0.434578	9.97221e-06	716.556	130.867	18761.7	29914.2	25879.3	14682.5	26733.9	21111.5	13980.2	28746.8	20461.2	20088.8	10927.5	8861.27	3477.97	7816.53	13313.7	7204.66	9324.84	14209.8	13041.7	7585.81	25010.2	24986.3	25068.5	25998.7	25884.5
M116T413			0.353574	1.99494	1.00744e-05	116.033	413.242	709.315	1878.86	996.436	749.969	1213.61	1221.99	546.72	1278.14	1145.92	1220.26	1886.44	2139.36	1368.92	1887.92	2223.13	2290.22	2011.09	2687.32	2718.82	2653.73	709.141	779.908	590.022	896.068	707.354
M126T594			0.328122	2.4249	1.00992e-05	126.09	593.981	483.851	452.469	713.613	571.397	791.155	544.202	725.646	1018.34	648.405	780.697	1404.65	1608.48	2381.38	1473.69	1677.82	2000.44	703.784	1384.72	1518.43	2165.65	766.567	812.211	808.759	1017.64	939.789
M530T295			0.577211	2.92877	1.01345e-05	530.29	294.942	672.138	1566.91	1889.21	1033.33	3672.34	2045.7	961.754	1193.59	2487.73	1419.12	4853.86	4598.16	6567.2	7744.98	4225.53	4440.75	5742.07	4727.59	2336.28	4382.34	6567.81	6456.57	6364.84	6366.01	6352.12
M145T214			0.758667	1.81292	1.02691e-05	145.075	214.059	4155.46	7455.19	6270.19	5026.63	6005.64	3885.6	4418.78	6322.97	5182.12	5082.47	6838.08	7877.26	8753.23	8656.33	12481.7	10605.9	8974.83	12263.5	8924.31	12168.8	5681.13	5530.14	5816.96	5680.44	5971.58
M817T155			0.374879	0.511014	1.03535e-05	816.536	154.761	4158.3	3291.37	4964.4	4184.66	3538.91	3111.48	3369.79	3648.82	2983.33	4077.96	2848.62	1336.21	1772.25	2042.38	2999.21	2287.46	413.478	1718.67	1901.24	1756.11	3396.47	3320.38	3321.93	3395.54	3657.78
M257T43			0.829265	0.515015	1.05801e-05	257.188	42.961	16497.6	11315.7	21547.6	28332.9	14177.4	21004.7	20756.6	19924.7	20379.7	20235.3	12097.1	8147.38	10804.8	9341.82	9989.93	7498.9	8011.63	12571.2	11365.8	10173	10471.7	10471.1	10333.8	10511.4	10143.6
M185T42_2			0.732394	0.521991	1.08531e-05	185.131	42.331	13970.1	8241.79	19947	19732	12142.5	14296.3	17317.5	16433.2	18537.2	16629.1	10082.5	7139.36	9740.22	8504.36	9054.07	7533.9	6222.3	10082.6	7708.75	6013.22	9385.28	9227.24	9713.88	9229.27	9389.88
M202T42_3			0.481805	0.484722	1.09673e-05	202.166	42.331	5354.27	3326.19	5925.75	7932.07	4711.28	5571.51	5855.11	6520.31	7297.04	7721.55	3554.28	1951.44	3913.44	2929.74	2967.78	2139.89	1862.6	4092.26	3360.6	2415.56	3219.23	3220.12	3451.75	3284.93	3224.69
M357T25			1.42185	0.437188	1.13708e-05	357.135	24.824	51157.3	43317.6	37153.1	46381.7	43135.9	42650.4	69134.8	43260.7	44222.4	42438.1	28844.1	8878.86	12792.7	36103.8	37297.7	9459.69	19097.8	22394.6	14680.5	12803.7	24985.1	24060.6	24071.7	25350	24097.9
M318T433			0.508883	0.37398	1.13767e-05	317.989	433.474	4431.9	4813.08	2668.19	5106.68	3250.57	5778.18	3865.93	4601.32	4377.35	7645.27	2402.69	2577.13	1080.78	2153.44	1247.44	1026.94	1918.44	1074.39	2695.87	1227.35	6881.52	6734.39	6734.96	6507.16	6633.42
M941T45			0.304748	1.76027	1.16766e-05	941.402	45.333	971.03	1155.68	782.111	1270.58	1091.2	983.069	802.721	1329.03	917.189	675.46	1420.88	1480.09	2231.51	1462.33	1604.37	1833.07	1541.82	1618.21	2371.83	1999.96	1636.23	1654.99	1572.89	1662.82	1674.51
M170T93_2			0.892663	1.61756	1.18207e-05	170.07	92.974	9041.36	14295.1	9174.79	9547.29	9031.89	8666.09	7010.38	11547.4	10515.2	10330.8	11966.5	13265.9	14763.5	17026.4	17663.8	21017.5	15921	15152.9	15471.3	18149.4	12316.6	12191.7	12059.7	12293.2	12189.7
M187T42_2			0.818353	0.589935	1.18272e-05	187.146	42.443	20658.8	15331.5	27337.8	29084.6	19986.1	24513.6	25569.4	25449.5	24069.8	30486.7	15285.2	10881	17646.7	14141.4	17349.9	10046.6	13279.1	15347	16763.1	12311.9	17647.8	17274.7	17235.8	17645.4	17648.8
M385T70			0.835936	0.454083	1.1845e-05	385.304	70.241	24757.7	13963	15765.4	14076.4	12062.1	18089.1	14997.3	15003	15424.1	12032.2	10486.8	5046.07	9617.29	10024.6	10027.5	6410.22	5823.06	4204.72	5051.65	4222.37	6265.81	6263.75	6259.13	6596.26	6375.6
M292T432			0.839347	0.399683	1.18642e-05	291.973	432.162	11599.8	15098.9	7229.7	14261.8	11672.5	14819.9	9884.54	17170.6	19504.3	21224.1	6428.71	6617.66	3364.94	7989.79	6127.49	5562.57	5693.25	3635	5881.89	5639.96	17012.7	17013.2	16707.3	17163.2	16503.5
M996T208			0.936099	0.546307	1.18924e-05	995.608	207.661	21984.3	24806.4	21002.5	22633.6	30476.7	21957.3	22687.5	27178.7	27215.2	36601.5	16524.1	10057.7	12979.9	18680.8	17360.9	15634.6	8215.3	15531.4	8859.88	16307.1	21064.2	21064.9	18911.5	20802.7	21055.3
M357T446			0.164538	0.592999	1.19304e-05	357.054	446.127	825.702	1221.73	1242.84	855.101	987.326	908.202	935.744	1365.44	1158.24	977.804	611.355	472.159	608.547	480.781	598.093	719.255	567.597	584.576	644.382	926.777	637.16	629.474	639.768	661.493	663.223
M340T42			0.896256	0.480263	1.20357e-05	340.282	41.575	17346.6	14054.7	19903.7	27008.1	15617.7	22794.2	19810.9	29107	29679	19472.8	13981.2	9018.09	12921	11692.3	11131.9	8362.21	10981.7	8786.86	8788.39	7494.45	11436.4	13874.6	20761.7	16807	16881.1
M467T213			0.494253	0.383387	1.23236e-05	467.33	213.429	6603.05	7198.27	6145.21	3603.7	3817.53	3100.44	3950.7	6042.8	5460.83	3078.73	2006.53	1805.84	1115.58	2080.36	1805.91	2153.34	1582.25	2661.73	1950.64	1624.28	2817.7	2937.87	2727.43	2728.26	2727.25
M461T236			0.395214	3.59141	1.23274e-05	461.208	236.412	592.303	542.058	494.288	567.844	595.199	501.191	520.797	543.189	506.789	522.014	1068.16	1729.74	1117.98	1735.4	1710.6	2765.94	1903.5	1602.31	2188.7	3519.82	843.91	879.107	843.813	789.186	809.523
M751T204			0.672256	1.49353	1.2454e-05	751.457	203.806	4389.2	7820.76	7538.3	6655.7	7320.88	7189.06	7242.74	7830.59	7816.17	6435.47	11172.3	8869.49	9348.01	10515	11500.1	13142.7	10375.7	8269.13	9609.89	12101.5	5463.92	4697.82	4811.88	4677.21	4809.73
M420T238			0.140361	0.648038	1.25757e-05	420.075	238.199	702.038	713.962	903.996	642.482	983.371	801.687	926.693	795.253	748.919	654.582	478.71	474.434	531.468	550.684	738.725	481.979	497.216	489.458	430.172	429.148	475.996	477.146	469.348	469.439	469.321
M606T221			0.217905	0.564156	1.27859e-05	606.373	221.1	2309.56	1287.45	1623.16	1443.54	1656.91	1365.78	1166.71	1289.99	1667.81	1773.9	929.465	705.231	859.509	896.074	1184.56	926.216	889.965	642.361	821.857	937.011	1107.78	1231.77	1179.88	1200.92	1179.76
M113T83			1.69855	0.350509	1.31018e-05	113.034	83.226	78172	33237.9	51567.6	64819.6	52696.6	54629.5	43218.7	78617.4	83725.6	42954.8	30439.2	3192.39	27721.8	27368.3	11696.3	4112.57	25728.3	17860.1	30042.3	26409.5	29972.7	29943.5	29847.5	8822.51	29865.8
M70T412			0.281438	1.86529	1.34257e-05	70.028	411.916	444.344	801.32	813.75	561.255	985.412	554.058	605.951	802.27	615.386	921.414	1142.74	1173.21	1056.32	924.643	1445.29	1528.5	1402.69	1896.99	1274.06	1408.75	453.6	448.241	453.182	467.916	498.592
M831T24			0.235421	0.537458	1.39757e-05	831.374	24.114	1874.83	1825.76	1227.03	1448.01	1597.62	1850.96	1799.66	1297.03	1458.9	1514.32	995.614	502.366	669.388	1210.74	1105.12	368.868	1017.86	1296.92	752.548	623.001	1125.86	1103.27	1103.5	1163.01	1128.29
M120T384			2.93987	0.449114	1.42454e-05	120.101	383.666	133626	159543	243633	206285	211533	271891	290337	232446	129861	289976	98929.5	96396.4	145349	90775.1	100223	79075.2	102755	58052.6	109703	92929.1	325347	260282	335978	336080	336092
M629T229			0.432219	0.364333	1.42666e-05	629.305	229.123	3584.34	3549.35	3017.16	2529.78	3833.77	2112.24	2650.13	3640.83	3629.13	6329.14	1222.91	1229.48	2020.61	1372.95	1217	1059.83	978.093	1150.08	1054.34	1401.13	2265.11	2111.28	2124.34	2112.12	2145.65
M105T42			0.530683	0.714629	1.44934e-05	105.069	41.811	18131.3	15427	20619.4	23542.9	17944.9	19643.2	20317.2	17571	18978.5	19993	16734.2	11644.4	14948.5	14014.1	14331.5	12151.1	10483.2	15519.2	15201.5	12301.4	13751.9	14224.3	14196.7	10908.4	13761.9
M572T263			0.174314	0.627773	1.45791e-05	572.333	263.015	1562.95	1372.08	1294.27	1358.68	1503.54	1160.17	1445.95	1048.73	1201.8	929.303	1062.79	692.666	996.681	969.732	768.304	868.726	594.47	793.046	651.864	685.854	789.636	802.83	802.747	802.861	750.371
M226T237			0.315796	2.01923	1.45828e-05	226.125	236.587	763.348	747.526	670.135	735.64	778.697	819.269	747.919	714.297	731.722	1458.89	1057.13	1772.84	1169.12	1605.42	1823.19	2112.6	1364.63	2232.58	1491.42	1862.99	894.485	871.406	893.795	754.471	893.917
M291T42			1.02819	0.452438	1.46207e-05	291.209	42.275	26730.7	15208.7	27631.4	38324.2	16581.3	24193.7	26871.7	27427.5	24871.4	23776.7	12922.8	8933.06	17167.5	13006.3	16906.2	8247.5	6182.09	13073.3	8135.16	9267.31	11908.5	11908.8	11907.7	11908.7	11233.7
M302T323			0.401228	1.64722	1.48976e-05	302.17	322.92	1630.64	1605.86	1921.48	1302.97	2093.85	1729.52	1844.04	2827.49	2688.3	1809.9	2297.02	3131.71	3132.8	3572.51	2826.9	3283.59	3130.72	4165.9	3396.12	3107.89	1997.63	2007	2027.95	1891.03	2130.58
M104T325_1			0.581677	0.502182	1.49409e-05	103.795	324.68	7889.71	9235.88	12854	7684.08	9987.32	6826.09	12986.2	8294.68	8510.85	11450.4	2644.88	4775.34	5281.44	4725.39	6106.35	2472.89	5210.06	6717.73	4555.43	5578.9	5105.74	4803.78	4564.74	4805.26	4480.6
M95T69			1.98996	3.04239	1.51905e-05	95.0593	69.12	9741.43	9438.31	9463	28867.4	7924.09	24923.8	29244.9	28778.6	23899.4	6084.94	68547	15367.9	65230.1	59344.8	42220.5	65844.8	51980.3	53375.2	73797	46951.8	35548.2	55358.5	52966.9	55437.3	52589.7
M281T83_1			0.378844	0.52416	1.53936e-05	281.104	82.908	6678.24	5010.87	4013.38	4447.19	4936.38	3310.39	2902.77	4644.9	5188.51	4891.82	2024.83	1768.64	2683.87	1748.14	2384.12	2586.69	3390.53	2569.19	1949.35	3018.82	3061.89	3226.57	3211.15	3069.08	3660.45
M434T419			0.486591	0.563064	1.53949e-05	433.975	419.377	8530.45	8570.46	6234.4	7655.53	8009.75	9489.21	8123.36	9781.91	9381.66	6967.48	6235.86	6970.71	3153.25	4075.16	3256.39	3860.51	5510.28	3053.34	6955.65	3519.11	6708.35	7235.07	7171.18	7170.36	7098.7
M170T73			1.14353	1.48559	1.56701e-05	170.07	72.577	17565.7	28208	18680.9	18817.7	20595.5	15744.8	17709.8	22126.3	19902.4	22321.2	22374.8	29052.6	30165.4	31529.9	29204.3	37829.5	27924.7	29423	33612.5	28485.9	27887	26859.7	27264.1	27251.9	26863.6
M262T321			0.765872	0.60392	1.57149e-05	262.164	320.566	26320.5	22352.2	18796.9	25850.3	23035.8	22324.4	20257	29778.5	21539.6	17275.9	17804.3	18351.9	13560.9	13044	9919.8	13583.2	11734.6	9820.53	12108.5	17482.8	21118.9	21599.2	21958.4	21783.1	21598.4
M528T39			0.313339	0.734073	1.60111e-05	528.365	38.691	7980.22	9024.2	6302.65	8142.8	6665.15	8361.19	7217.38	7499.41	8488.26	7389.07	6145.05	5932.25	5643.76	4058.81	6845.48	6047.27	5240.21	5618.49	5507.57	5536.32	7249.94	7236.28	6988.09	7299.6	7445.74
M243T25			2.5452	0.346728	1.60399e-05	243.118	24.963	142815	105822	96686.3	128579	111148	108571	221914	119066	113628	118847	68704.2	15794	23913.1	84211.1	85998.1	18702.9	39437.1	52009	27326	23234.6	51688.3	49634	50470.3	54678	50480.8
M482T94			0.479908	0.402312	1.6273e-05	482.321	93.5095	4067.79	5331.05	5401.03	3315.58	7834.25	4746.6	3392.29	4670.39	7006.71	3857.18	2152.11	2681.57	2188.34	2596.99	1056.93	1977.16	1935.18	1286.61	2747.12	1341.87	2696.07	2726.98	2888.94	2684.64	2696.73
M691T132			0.312339	0.351519	1.66849e-05	690.539	132.393	1509.97	2049.6	1502.56	1172.76	2728.23	1983.52	1520.21	1882.32	2111.18	955.331	618.068	539.982	558.271	805.072	1398.97	748.551	450.926	323.158	533.248	145.691	2043.53	2037.75	2154.91	2049.42	2511.74
M290T365			0.850756	5.81418	1.72455e-05	290.158	365.305	799.991	3821.49	808.47	952.941	1462.3	2390.01	1846.27	899.638	432.68	877.703	3274.91	7234.01	11450.4	5048.99	7964.57	6505.89	15645.8	11426.1	8124.76	6418.05	2810.49	2665.14	2816.9	2841.6	2845.42
M167T43_2			1.03156	0.581731	1.77306e-05	167.105	42.923	35390.6	24702.3	39353.2	53240.1	31165.2	37772.4	39722.3	42943.5	45430	44936.1	23440	16888.8	25083.9	20683	27384.2	18164.2	20468.4	27754.9	29011.6	20704.3	23265.2	22802	22800	22906.3	24904.9
M205T42			1.12155	0.471278	1.78632e-05	205.121	42.445	25332.5	15734.1	40648.4	43576.9	24774.5	30137.5	35507.6	33658.3	34628.2	40782	18496	9809.41	19092	14963.2	19614.2	10045.9	12467.2	17100.6	18209.4	13263.7	16215.4	16452.2	18133.8	16698.3	16691.1
M105T271_2			0.474176	1.75555	1.80959e-05	105.069	271.256	2445.55	2971.33	2606.46	2045.47	1878.26	1807.02	1775.26	2598.54	2692.88	2883.78	2973.67	3430.84	3318.42	3722.93	4377.12	4156.95	3964.66	5235.4	4720.92	5713.63	1831.63	1894.53	1895.76	1895.81	1538.8
M540T214			1.10138	0.708473	1.82241e-05	540.364	213.523	92679.7	98458.9	86254.7	88576.7	98925.8	82295.4	81180.3	81463.1	97174.5	89441.3	72099.9	53720	71890	86335.7	62816.7	67847.4	49518.1	57418.3	69147.6	44317.2	80583.6	80747.9	81596.6	81609.3	83897.4
M621T231			5.06859	0.504979	1.83767e-05	621.303	230.887	704228	610304	1141459	531770	768354	585438	589966	677967	668399	804658	334059	342398	544762	347746	301886	322975	392451	317911	246002	426344	423460	424082	413887	424080	424077
M512T44			0.827962	0.355924	1.85863e-05	512.334	43.605	18969.7	19481.5	8743.79	15444.4	17664.6	5851.5	12513.9	11700.3	10905.4	18557	7317.44	2917.05	4838.21	4801.84	4855.07	5854.78	5841.04	3109.97	6395.19	3839.08	11165.5	11235.1	11028.4	11234.3	11234.2
M589T231			0.279195	0.439254	1.87979e-05	589.367	230.851	2110.84	1995.62	585.871	1627.77	1971.02	1881.52	1780.56	2533.31	2489.86	1820.82	1030.77	584	1040.94	936.798	1158.12	821.06	810.548	638.651	669.908	565.965	1356.17	1238.13	1295.45	1295.54	1316.32
M570T26_1			0.338551	0.50817	1.89064e-05	570.159	25.9555	3457.18	3454.8	2623.55	3184.12	3180.26	3116.45	3920.1	3254.95	2140.26	3400	1977.5	856.547	895.104	2862.29	2652.87	1112.58	1548.97	1754.68	1399.94	1064.6	1968.78	1832.32	1968.77	1908.63	1957.49
M323T25			1.42086	0.434329	1.9036e-05	323.08	24.7015	50277.3	44892	32474.5	46301.3	43756.2	47662.3	68151.7	47555.9	40936.7	39835.8	31345.7	7442.76	14659.5	36152	36608.1	7703.49	18387.7	21195.1	14892.7	12204.9	22963	22962.8	21878.7	22962.9	22963.2
M177T236			0.342251	0.651943	1.95015e-05	176.991	235.996	5141.87	6877.04	7824.69	5259.3	6505.32	7227.62	6512.53	6814.82	5376.27	6117.18	3545.98	3162.25	4496.77	4193.47	4334.68	3710.93	4773.19	3610.97	6058.19	3614.1	5150.37	5152.29	6946.77	5150.92	5141.18
M145T42_2			1.01701	0.54097	1.96955e-05	145.1	42.273	28129.7	19104.9	36726.3	39556.7	25232.6	28794.2	40285.1	30256.3	34811.1	42919.7	19987.1	14536.9	19148.3	14003.7	24252.3	14509.6	15674	19753.3	19208.9	15183	21211	21610.9	21611.1	22061.2	21456.4
M595T46			0.526625	0.665488	2.00829e-05	594.504	45.8405	12122.7	12222.3	14541.2	10909.1	15738.7	13991.8	10257.4	12451.7	14292.2	12340.3	9071.71	6823.76	10298.2	9581.16	11122.7	10019.5	6415.1	7948.23	6917.05	7562.41	11010.8	9475.29	9482.48	9475.65	9484.57
M149T42_2			0.709692	0.634479	2.04388e-05	149.131	41.665	19377.7	14938.4	25981.5	28725.5	19715.5	21623.7	24356.5	21717.8	23391.5	25275.5	16152.6	11394.4	15276	15232	18835.3	11793.9	13332.4	12818.2	15410.6	12578	15172.8	13877.7	14560.4	14363.9	14558.8
M895T113			1.09112	0.347057	2.06105e-05	894.598	112.669	21255	29283	11363.8	20462.2	11564.5	24031.2	18471.8	24271.7	25982.4	34083.4	9823.54	5124.82	8012.21	15035.7	5756.35	9687.19	6027.04	4216.65	9765.03	3170.86	14143.9	15013.7	14145.3	14161.2	14141.1
M244T383			0.251298	0.53941	2.06183e-05	244.093	382.985	1659.97	2101.5	1370.29	1740.38	2652.2	1868.66	1799.44	2625.79	2890.18	1851.85	908.472	1058.6	1052.75	1353.76	1196.2	1129.76	963.158	1063.96	978.966	1384.79	2006.28	1891.47	1787	1935.87	1902
M374T442			0.182191	0.595676	2.07787e-05	374.127	442.356	1605.26	1157.58	1321.7	1392.98	1487.03	996.966	1828.86	1749.01	1538.84	1263.7	778.894	597.561	817.533	1055.4	899.549	964.897	936.463	880.174	505.102	1107.57	913.292	817.791	895.848	912.867	927.505
M336T44			1.44553	0.446235	2.15408e-05	336.251	43.728	46323.9	24528.1	52092.6	78507.5	39954.9	57796.8	56649.3	52904.8	61287.6	58180.7	25506.3	14637	28236.3	19289.2	27883.9	17533.3	17617.8	33579.7	36880.2	14549.1	32581.2	33086.2	33088.6	33075.6	30309.3
M267T42_2			1.9537	0.544921	2.15479e-05	267.209	41.726	105631	75766.3	137276	171940	93666.9	110817	120716	135530	123282	127009	84872.4	53728.5	57947.2	48722.8	78524.1	43857.7	54465.7	79291	80650	72736.3	73487.2	71637.7	73402.7	77815.9	74592.2
M212T161			0.382752	0.729583	2.17664e-05	212.111	161.011	9764.03	10060.5	10152	11298.1	11121.2	8794.09	8421.35	10252.1	11264.4	8541.3	7082.52	6120.92	7276.59	7281.93	9578.62	7431.11	6444.45	7557.1	6010.37	7933.25	8451.89	8086.61	7964.78	7960.67	7962.03
M370T24			0.300104	0.467485	2.18897e-05	370.12	23.538	2287.28	1533.11	1988.24	1758.55	2044.72	3070.14	2772.27	2385.88	1397.24	1846.39	1267.14	689.785	750.934	1628.11	1378.44	660.819	805.895	823.122	790.951	1061.17	1130.58	1063.65	1088.51	1088.33	1010.47
M209T283			0.7067	2.1052	2.2204e-05	209.091	282.59	3943.82	6338.66	3616.92	3571.35	5051.66	4593.4	3623.01	2369.95	4947.74	1572.27	4613.62	9845.53	6053.95	7040.07	9688.17	9922.35	8120.01	7888.25	11308.2	8946.41	5530.16	5574.76	5530.11	5041.84	5187.05
M363T175			0.34203	3.00192	2.2276e-05	363.214	175.174	453.476	955.133	562.388	306.352	766.055	721.022	404.773	483.653	543.804	656.203	2457.01	893.297	2661.07	1650.85	1952.44	1730.9	1607.12	814.105	1425.93	2377.13	1391.55	1391.82	1645.05	1429.72	1393.12
M345T25			0.318013	0.451776	2.24624e-05	345.063	25.007	1477.3	1742.9	2883.78	2677.94	2963.39	2134.56	3139.6	2786.18	2663.74	2543.55	1608.95	945.812	878.02	1837.3	1989.71	472.512	1418.98	782.949	716.079	649.928	1222.15	1238.78	1227.28	1158.48	1238.64
M295T420			0.336494	0.547753	2.2632e-05	295.166	419.723	2607.62	4769.75	3474.7	3602.85	4453.63	3518.83	3341.52	4646.57	5872.18	3374.84	1930.2	2118.06	1667.75	2097.75	2516.24	2356.66	2498.88	1727.63	2445.9	2366.2	3370.06	3418.24	3388.88	3186.16	3419.02
M579T41			0.688492	0.685153	2.33493e-05	578.51	40.946	20555.7	25638.5	22785.1	18064.6	21140.5	27332.5	21489.6	25130.3	23388.6	22459	16977.8	16501.8	18099.9	16016.4	20630	16424.8	9750.59	13100.8	14005.5	14696.5	15983.1	16293.9	17217.7	16291.8	16125.1
M440T238			0.285379	0.463316	2.35159e-05	440.238	238.185	2611.16	1322.9	2069.33	1718.44	3108.16	1395.38	2292.45	2219.02	2731.65	2404.79	970.264	931.452	740.016	861.796	1581.51	896.06	1597.91	743.01	805.109	1007.11	1381.78	1359.08	1243.77	1381.34	1381.94
M649T45_1			0.824381	2.4274	2.35407e-05	648.551	44.9305	3863.65	4387.07	3476.06	4435.32	5619.9	3650.91	3212.22	5096.99	4009.3	4175.34	4476.61	10864.2	10179.8	6903.48	10990.1	9580.81	7637.58	11925.6	13412.2	15802.6	8862.13	8945.41	8862.83	8288.19	8316.87
M159T279			2.05736	1.80852	2.37418e-05	159.09	278.993	32509.7	63413.6	38514.8	31223.2	44404.4	28681.4	30196.3	51814.6	43841.9	44107.3	44743	61835.8	63756.4	72134.3	93339.2	86421.9	68760	89428.7	75197.4	83537.3	40984.1	41292.6	40970.7	42117.6	41293.5
M149T42_1			0.679227	0.529433	2.40006e-05	149.095	42.389	10526.1	8586.99	16370.2	19373.9	11947.4	12917.3	15171	17321.1	14795.3	18157.3	8555.91	5689.56	10261.4	8062.32	8328.06	5748.49	5904.82	8577.63	9214.52	6513.26	8136.3	7989.58	8134.83	7976.37	7995.66
M521T420			0.494821	0.49274	2.43193e-05	521.139	419.798	4332.01	9987.19	3931.18	5897.18	7722.38	5678.58	7474.49	7408.48	6604.29	7411.91	3140.08	3700.08	2402.5	4279.32	3913.37	2371.3	2626.8	3784.53	3247.58	3275.89	5581.83	5513.95	5583.08	5520.75	5237.16
M309T41			1.61584	0.520011	2.4429e-05	309.221	41.213	83774.9	49586.9	97931.7	107698	65100.4	67847.2	83831.2	79950.9	86622.2	78259.2	51883.6	29088	61022.5	48093.4	52939.4	24360.5	43332.9	44166	44593.2	16842.6	52717.5	52285.2	52776.4	55336.9	55497.1
M936T211			0.354217	0.52299	2.44725e-05	935.608	211.499	3451.32	5082.32	2586.4	3344.95	4971.52	2635.73	3560.31	4615.4	4070.04	4252.18	1784.22	2216.54	2130.1	2965.99	2458.48	1766.72	1119.48	1430.68	2282.87	2016.76	3210.62	3247.14	3745.36	3215.85	3332.4
M245T42			0.659621	0.512739	2.47194e-05	245.152	41.776	12732.6	6765	14467.7	14650.4	9927.71	10613.3	15671.3	13444.9	12755.6	18706.7	7975.25	5257.54	6992.05	5691.76	8756.55	6315.13	6502.66	6567.54	7852.49	4609.37	8473.3	7312.4	7129.79	7132.61	7125.84
M590T194			1.49337	0.492427	2.49036e-05	590.378	194.199	76813.3	48197	51155.3	40161	61660.9	70384.4	72711.6	50940.5	48528.5	51854.1	38042.2	22903.8	46106.1	44023.2	27530.4	21067	17052.3	17730.3	20862.5	26550.7	43955.9	42585.7	43917.9	36766.5	43928.2
M285T43			3.30844	0.489042	2.53556e-05	285.22	42.923	209353	165924	336183	441167	240537	305929	279066	365093	343855	333168	189222	110922	183568	154031	134409	92444.4	122336	168098	175640	146371	171512	165655	171521	170082	171537
M316T388			0.671909	3.00635	2.54796e-05	316.174	387.912	2039.59	2072.05	2391.88	1798.6	2266.28	2529.56	1634.98	2002.7	2378.06	1159.95	3104.35	5928.11	9373.12	5252.89	4387.35	8902.14	5692.13	3864.03	5359.85	9085.63	4267.29	3954.22	3027.96	4121.82	4120.35
M880T111			0.916565	0.47408	2.55172e-05	879.57	111.2	18869	31443.8	23482.3	23322.8	17603.3	19212	20706.9	24915.4	18597.5	31119.9	14252.4	15183.3	9621.03	12614.2	7679.31	18561.2	11261.5	6424.74	10342	2754.18	57697.5	57096.7	57365.2	57698.1	57695.3
M411T164			0.160369	0.543939	2.59295e-05	411.319	163.554	904.691	683.547	796.034	582.729	688.247	809.366	832.197	908.756	879.955	863.383	850.961	368.401	492.51	580.419	398.085	372.21	376.163	295.623	312.796	276.551	739.571	723.279	760.991	723.049	634.061
M257T227			0.410838	0.459418	2.60788e-05	257.073	226.944	2758.04	3046.22	4259.81	3331.67	2984.29	5667	5147.26	4343.34	4495.53	2184.64	2337.02	1830.5	1457.4	1748.68	1670.59	1293.79	1549.67	1666.33	1930.02	2073.94	3618.45	3714.54	3714.35	3704.41	3714.33
M867T332			0.35697	3.87868	2.6115e-05	867.394	332.13	333.205	894.884	233.176	183.109	643.906	422.159	342.501	366.561	510.028	233.423	1042.99	1409.22	1741.92	2390.47	1234.46	2253.13	1033.1	2767.85	1277.17	996.465	496.584	496.531	504.99	496.71	525.631
M162T42			0.443736	0.516958	2.61551e-05	162.134	42.274	5458.77	3457.92	7158.36	8532.33	5093.85	5949.5	5684.02	5170.46	5851.45	5566.4	3431.45	1681.37	4193.43	2872.02	4057.01	2252.18	1973.39	3492.03	3367.58	2623.3	3825.92	3826.6	3782.01	3782.64	3931.38
M353T236			0.259726	0.490611	2.65863e-05	352.976	235.917	807.481	1919.55	2183.69	1232.98	1925.77	2181.71	1603.22	1969.38	1613.09	2217.01	1046.28	532.982	686.168	1054.85	1312.96	777.119	865.379	745.218	836.323	803.898	1102.63	1102.58	1115.69	1179.15	1115.63
M104T384			1.65923	0.463591	2.67458e-05	104.106	383.708	81878.8	73501.3	75304.7	85411.9	69797.7	63570.9	60342.2	54916.9	67739.7	30166.7	22268.8	48805.1	9357.95	25668.7	38341.8	30028.1	25747.8	23553.4	50584.7	32833.3	34674	37623.6	37724.8	37565.3	36443.7
M145T93			1.26586	1.54184	2.68101e-05	145.075	93.35	21651.8	31348.2	20149.6	21002.5	22851.5	19331.2	16812.7	28949.2	19492.9	23612.8	25590.5	30350.5	33124.1	34994.7	33850.2	45728.8	37583.5	32861.2	37869.1	35273.8	25815.7	25814.3	25930.8	26333.5	25831.7
M265T43			1.01942	0.403659	2.68284e-05	265.193	43.069	19425.7	9107.45	25026.8	37031.4	20643.2	24611	26894.3	22764.9	26622.4	28983.8	1798.42	11489.5	14654.5	11321.2	13533.5	5316.56	9482.78	10659.3	10701.2	8369.74	13905.4	2682.21	13946.2	13843.7	13860.8
M961T212			0.390979	0.427162	2.71762e-05	960.608	211.549	3174.99	5077.61	2439.26	4053.2	3850.18	2076.31	3064.99	3607.5	4550.33	4291.6	727.683	2099.35	562.492	1853.89	3067.4	1602.19	1353.11	1314.69	1394.19	1482.29	3501.23	3365.85	3171.23	3404.3	3461.7
M220T273			1.06595	1.83118	2.77308e-05	220.107	272.946	8392.48	17727	8757.07	8085.58	13394.6	12966.2	10228.3	12855.9	12591.4	12402.1	10869.6	26608.3	18647.1	20394.1	23223.4	24180.5	18603.8	26767.1	22790	22897.4	11687.9	11747.9	11814.3	11796.4	11815.4
M864T239			0.536967	0.521177	2.81581e-05	864.386	238.984	11153.5	7149.82	8163.88	5226.12	7827.86	6516.71	7290.58	9100.88	9529.91	4734.37	3955.86	5676.71	3885.86	3940.95	3080.26	3993.92	3106.02	4414.67	3521.74	4394.91	5634.66	5456.01	5438.43	5490.8	5460.3
M649T139			0.308451	0.446783	2.83057e-05	649.307	138.855	2580.81	3236.38	1834.44	1852.99	1794.8	2239.66	3924.65	2075.57	2520.21	2123.17	1301.11	1494.44	1706.65	791.141	840.284	1177.4	972.939	813.689	915.595	791.167	1345.31	1416.66	1420.39	949.744	1415.44
M224T398			0.823345	7.35197	2.89462e-05	224.066	397.618	922.409	1109.65	889.243	905.524	999.531	990.221	1012.77	1126.94	890.628	1591.9	7876.96	637.362	697.27	10452.1	10194.5	9949.74	9732.15	9098.78	8458.71	9648.35	989.232	1153.34	1029.36	1104.23	1104.33
M414T64			0.3268	0.570513	3.03084e-05	414.21	64.24	4436.61	3158.71	3830.54	3350.88	4983.03	3840.01	6023.52	3715.74	4056.72	5119.33	1505.92	3228	1656.59	2393.54	2219.32	2551.38	2834.88	2755.78	2904.4	2205.63	2746.2	2384.82	2834.28	2827.6	2750.94
M598T113			0.963557	3.1716	3.03417e-05	598.429	112.746	3710.25	4503.55	5844.24	3272.22	3577.3	5668.54	4363.03	4485.58	3884.89	3164.18	7594.12	21825.7	15973	14595.4	9941.5	18889.7	8212.36	8316.55	10653.2	18708.4	4901.77	5170.45	5261.39	5255.2	5260.97
M260T25			0.860274	0.382224	3.05512e-05	260.145	24.979	16114	12371	11243	17772.7	15222.1	14347.6	27806.7	15741.8	15314.7	14343.1	9221.04	2593.24	3736.26	11072.6	11410.4	3168.81	5458.36	7508.87	3645.06	3446.85	7318.59	7318.16	7242.18	7240.43	6887.01
M555T238			0.312176	0.61049	3.12248e-05	555.29	237.993	3445.81	3430.96	3671.46	3016.36	3990.56	2930.01	2835.11	3959.44	3557	4767.66	2343.14	3462.48	1808.84	1869.82	2573.06	1745.08	1847.44	2114.91	1669.86	2301.47	3491.39	2392.8	2409.57	2474.34	2553.1
M600T233			0.421211	0.472975	3.16835e-05	600.32	233.284	5840.29	3805.5	4294.67	3523.72	5064.14	3199.61	3609.76	3206.64	4490.78	6273.02	3303.52	1582.62	1695.87	1674.24	2758.08	1976.84	1290.41	1515.33	1543.64	3143.11	6708.63	7108.59	6637.58	6759.62	6708.84
M260T596			0.309355	1.6817	3.1684e-05	260.195	595.73	1128.52	895.347	1674.74	1132.19	1437.29	1337	863.986	1327.74	1134.46	1075.98	1905.01	1734.43	2901.29	1764.96	1860.49	1828.8	2180.08	1959.82	1575.23	2482.45	1185.88	1183.35	1165.73	1259.46	1165.99
M303T43			11.6606	0.494466	3.22443e-05	303.232	42.997	2822817	2071993	4416080	5810908	3317035	3863912	3552234	4692162	4413511	3794684	2398534	1484229	2332838	2060930	1786099	1174923	1445514	2215007	2332581	1932556	2.1717e+06	2.15003e+06	2.28432e+06	2.15024e+06	2.12888e+06
M800T26			0.22737	0.547923	3.23497e-05	800.21	26.318	2131.62	1783.64	1228.72	1371.29	1945.08	1708.32	2038.51	1694.54	1270.94	1496.59	900.334	573.574	573.352	1549.54	1186.71	710.164	907.089	1048.85	858.703	825.146	1106.44	1006.16	1040.61	1008.63	1006.74
M58T325			1.42191	0.566629	3.29267e-05	58.0645	324.961	66336.5	61594.8	69090.1	53537.2	63640.2	57269.2	86736	61702.2	61423.2	79383.2	35958.6	31524.4	31657.1	30315.3	73858	31059.7	38366.2	35860	31281.5	34497.7	36895	36183.9	36846.6	37090.9	37060.8
M286T444			0.683638	0.611688	3.30493e-05	286.138	444.061	24481.1	13027.5	18641.7	21061.5	21067.5	16675.1	20274.2	19578.8	19004.2	12806.6	12668.9	10995.2	14887.2	11056	10669.5	11863.9	7775.18	11003.8	9371.08	13861.5	13007.2	13061.1	12782.5	13092.2	13091.9
M592T46			0.422964	0.736231	3.32577e-05	592.489	45.7055	13479.6	13635.4	13930.6	11542.4	12779.7	11917.7	10074.6	11718.1	13088.8	10998.1	10272.2	9612.82	9292.03	11135.4	10099.8	8367.92	6761.88	7272.36	9651.37	8212	9729.59	9936.98	9729.28	10626.1	9939.4
M387T477			0.2227	1.42344	3.3291e-05	386.942	476.67	1203.32	743.936	1221.98	792.936	947.625	992.829	855.452	949.956	781.78	989.933	1391.08	1259.76	1104.58	1366.78	1338.4	1268.56	1379.73	1452.87	1219.45	1712.59	1010.42	1125.91	933.798	1021.8	990.249
M367T42_1			1.50623	0.415045	3.35208e-05	367.222	41.709	28917.8	34143.4	71492.3	68835.8	42227.4	58644.2	65575.7	58947.5	44589.7	60309.4	31817	7898.75	37239.2	30924.7	32976.6	14335.4	15610.4	14364.9	21143	15192.5	21872.7	21294.8	22813.8	22287.6	22285.4
M870T40			0.388618	1.93809	3.37864e-05	869.528	40.069	1728.68	1292.62	1056.06	1910.41	1168.8	1431.41	1138.91	1531.7	1165.83	2173.36	1580.02	3422.05	3285.11	2491.11	3073.45	2745.27	1848.38	2765.91	3766.15	3314.38	3202.62	3200.05	2903.03	3349.2	3306.82
M561T236			0.183961	0.581085	3.38241e-05	561.28	236.184	1247.26	1186.59	1175.39	1032.95	1758.15	1133.93	964.34	1374.09	1186.45	1308.51	595.562	965.587	681.74	1092.51	611.248	434.306	833.275	511.165	661.318	799.946	938.428	902.934	778.379	808.093	807.112
M682T420_2			0.4072	0.297482	3.40105e-05	682.219	419.856	2033.42	5305.77	1200.04	3011.48	3258.91	2661.03	2245.47	3917.73	3874.68	2431.5	786.459	1211.79	450.178	1261.56	1032.07	401.435	507.1	753.024	1310.07	1192.94	2145.12	2144.26	2320.75	2179.16	2145.24
M656T42			0.491049	0.470693	3.4224e-05	656.484	42.434	6017.1	4208.52	6470.14	9578.37	4673.35	7586.27	6724.02	6937.87	6700.37	6878.44	3068.29	1581.2	3458.69	2032.72	4896.21	1644.12	2705.92	3888.45	5554.33	2129.66	4048.02	4051.73	4446.03	4152.58	4054.01
M994T211			0.375797	0.425929	3.45729e-05	993.59	210.982	1814.76	3019.28	2858.6	5094.65	3353.75	2165.99	2222.46	3449.39	3632.51	4120.36	1587.23	1826.82	979.1	1507.68	2037.44	1205.63	1002.2	1087.26	1143.84	1138.26	3073.49	3086.08	2960.05	2248.16	3071.42
M221T301			0.760113	2.47891	3.51301e-05	221.091	301.417	2940.71	4988.42	2763.24	2958.16	3460.2	3304.32	2725.31	4386.76	4301.5	2826.76	4100.54	6148.09	10796.1	5949.69	8149.72	8058.32	12875.6	9359.43	12558.6	7911.52	4304.12	5383.46	4573.3	4274.18	4598.49
M171T42_3			0.758982	0.5376	3.59034e-05	171.115	41.954	17370	9941.3	22107.5	24876.2	15901.7	15668.3	20823.7	16961.7	19444.8	22882.7	11856.3	6496.7	12813.3	8620.66	12695.4	6377.61	11027.3	11506.7	10638.2	7949.34	10459.6	10349.3	10462.7	11787.4	10692.9
M360T352			0.256487	1.95697	3.6016e-05	360.199	351.601	554.028	519.939	573.649	615.018	486.601	590.434	414.316	948.487	609.456	441.364	598.705	1067.92	1137.36	1134.1	998.052	1178.39	1022.43	1326.01	1063.23	1732.83	566.145	566.146	493.82	584.968	554.06
M216T26			0.261308	2.56336	3.75323e-05	215.992	26.199	528.835	282.647	496.755	348.195	285.503	256.108	598.236	383.097	488.944	350.772	847.582	924.344	988.873	851.109	542.216	1267.13	1769.86	917.027	831.866	1362.37	620.727	640.319	650.584	640.341	632.527
M191T43			0.998361	0.502752	3.77671e-05	191.105	43.118	24243.1	14475.5	34021.6	38418.9	21920.9	25209.7	36624.8	27048.3	32842.6	37417.4	17236	12296.6	17609.3	12856	17414.9	10284.4	12072.1	17933.4	17730.8	11481.8	19224.5	18891	17028.3	19485.2	19220.8
M340T369			0.450889	2.22516	3.79959e-05	340.174	368.91	1658.59	901.296	1655.13	1580.77	2092.51	2168.32	2018.98	1366.55	821.206	784.956	2028.11	4218.88	3723	2232.29	2080.42	3474.98	3278.23	3746.26	3984.84	4717.86	1631.37	1655.24	1655.44	1533.61	1654.79
M248T271			0.229301	1.66152	3.82762e-05	248.075	270.914	644.295	613.715	680.525	508.529	854.96	450.739	590.223	782.2	622.137	970.846	1184.88	1219.12	921.187	848.397	1502.87	1000.93	1077.21	1334.12	908.232	1165.44	414.077	374.743	458.059	423.034	423.247
M450T213			0.276176	0.511994	3.82865e-05	450.296	212.881	2018.39	3419	1890.62	2436.53	2022.57	1855.95	1401.2	2007.29	2233.65	2066.19	704.043	1508.45	722.998	1397.17	1571.16	949.718	872.898	1000.72	1070.2	1134.43	1546.83	1571.68	1594.44	1978.37	1557.55
M305T289			0.565455	2.69257	3.9487e-05	305.123	288.758	1874.86	4169.56	285.394	1152.09	696.708	2729.73	1144.09	1461.76	2006.86	3478.9	4615.36	5056.85	3096.36	6076.5	4941.11	5883.77	4178.6	3183.74	6798.98	7327.51	3140.71	3436.66	3410.59	3446.01	3447.16
M414T151			0.337175	0.304291	4.00968e-05	414.334	150.74	2719.07	3430.45	2017.53	1766.14	1188.88	1298.7	1428.59	1806.16	3273.57	1490.78	626.214	639.911	546.739	856.44	869.144	790.034	408.737	450.809	469.771	555.791	1289.11	1215.29	924.23	1176.78	1175.59
M253T42			0.882397	0.595548	4.02166e-05	253.215	42.281	27299.8	26365.2	31469.9	17580.5	30466.1	28490.8	24230.9	23251.8	28211.1	23005.6	27468.8	14723.8	16429.6	15267.2	16321.9	11130	13941.2	15463.3	11481.7	12836.4	27008.2	26967	27219.5	27754.8	27005.8
M572T193			1.97589	0.60306	4.03449e-05	572.366	192.865	241491	136216	140362	166763	212244	123920	163522	157788	168909	171469	133156	104556	122114	100968	93893.8	113380	91360.3	78422.2	89455.3	87454	169682	161759	158074	158005	158127
M205T279			4.97045	1.88771	4.04935e-05	205.096	278.619	184561	356552	209980	182602	227495	172025	143578	268583	259665	235662	226568	370672	351688	387745	529095	526484	377552	543918	445116	470964	255721	252842	258224	255713	251102
M259T161			0.256007	1.52014	4.11988e-05	259.091	160.745	575.54	1119.03	989.709	916.459	1177.06	1063.09	1101.94	1374.09	1033.46	906.041	1668.89	1691.98	1502.55	1495.98	1480.52	1960.87	1108.03	1327.5	1728.71	1626.13	853.159	897.329	992.516	913.71	896.684
M383T246			0.322261	0.61674	4.18296e-05	383.114	245.902	3764.98	3932.67	5417.55	5312.13	3356.49	4956.44	4534.66	3639.8	3683.39	3398.25	2517.52	1569.73	2167.93	2730.9	3590.98	2747.48	2400.12	2516.46	2666.03	2993.69	3684.84	3697.7	3688.06	3610.36	3382.31
M181T42_1			0.888572	0.5578	4.20557e-05	181.121	42.3885	19436.8	15758.2	30245	30175.9	20961.6	27870.5	24328.4	25933.3	26508.8	36174.8	16564.3	12706.1	16430.5	9651.25	14811.5	14835.7	14556.6	19823.4	14508	9686.68	17805.8	19018.3	18786.4	18905.7	19486.7
M663T261			0.140676	0.684961	4.2512e-05	663.288	260.898	1027.2	1055.39	1151.54	988.042	1282.75	1099.37	838.342	1024.09	1025.11	690.939	702.888	735.897	839.539	748.07	783.92	697.101	666.004	522.615	727.704	551.058	773.079	773.258	773.22	782.885	853.771
M193T413			0.238397	2.07062	4.29033e-05	192.997	413.272	194.096	632.081	609.874	253.962	636.754	389.284	457.5	534.589	505.42	316.414	1034.44	492.466	649.812	883.593	1235.58	1132.62	1013.5	796.467	955.609	1185.77	149.866	149.367	148.463	228.936	158.118
M340T25			1.65937	0.376201	4.33561e-05	340.108	24.906	60879.4	49466.6	47622.9	64594.6	47296.7	48735.8	104946	64508	53340	58259.9	33899.6	7707.38	13270.9	46299.6	41933.3	7988.88	22490.5	23706.4	14222.7	14069.8	27170.8	26775.2	28960.8	26709.6	26702.3
M59T305			3.8704	1.24483	4.34446e-05	59.0604	305.434	328491	426627	421704	528266	428010	415176	443136	411023	413804	352393	496547	554158	465242	514967	488562	524790	540242	548399	539576	516764	416386	416349	416460	406923	362161
M339T42_2			1.07696	0.491704	4.35234e-05	339.27	42.388	24837.2	15575.7	36282.9	48211	29340.6	40577.1	29859.9	40172.7	40815.7	32692.2	17073.7	10284.4	21700.9	16261.4	17201.5	11060.8	14390	18319.7	20932.1	19150.9	20464.7	20568.2	19960.5	19975.1	19960.3
M221T575			0.304757	0.669163	4.35709e-05	221.148	574.57	5766.18	6439.68	5466.74	5032.12	5775.74	4284.17	3889.96	5881.47	6900.13	5300.47	3435.9	2940.63	3469.19	3275.07	4678.94	4387.79	4105.56	3445.41	3140.32	3748.97	3713.85	3617.94	3252.03	3551.99	3630.93
M89T272			0.427281	1.41944	4.41156e-05	89.0336	271.619	2523.26	3540.12	3613.63	2769.58	4081.3	2761.86	2893.31	3318.19	3061.11	3760.5	4332.25	3539	4198.07	4985.15	4249.93	4494.96	5310.68	5079.51	5538.91	4151.76	3663.55	3751.79	3661.94	4145.16	3665.53
M335T231			0.24375	0.585076	4.51674e-05	335.072	231.236	2052.05	2287.52	2073.2	1710.26	2552.95	1805.69	3195.62	2219.08	2342.39	2033.3	2012.75	999.492	1180.41	1124.25	1749.83	1205.17	1334.7	1177.42	833.009	1413.81	1336.3	1360.99	1336.41	1434.11	1360.18
M142T81			0.530678	0.501693	4.56862e-05	142.085	80.541	12192	6807.79	6053.47	10173.8	10066.5	6210.74	9712.89	6384.91	9882.83	6559.22	4889.05	4232.45	5060.19	6718.28	3993.51	4164.19	3351.32	3402.46	3198.37	3154.51	3917.2	3917.64	3980.51	4208.56	3980.24
M521T196			0.61926	0.593098	4.62936e-05	520.755	195.891	18600.4	12239.1	14373.6	18674.6	19821.1	9714.76	18498.9	17325.2	20581	20719.5	9305.4	8515.28	8812.73	13363.4	11877.8	11152.6	11740.5	9247.29	8303.4	8833.36	18711.5	14011.7	14818.9	14858.7	12640.2
M362T25			0.183403	0.517237	4.65093e-05	362.091	24.927	842.771	901.874	1263.5	1165.72	1357.63	732.506	1327.59	1527.73	1256.7	1009.38	861.694	257.074	448.802	832.334	771.865	505.803	722.053	445.322	617.853	426.156	631.912	611.035	611.109	629.862	610.814
M778T213			0.212824	0.622058	4.71396e-05	777.691	212.859	1343.37	1770.88	2314.77	1842.14	1746.17	2063.81	1647.83	2072.85	2005.08	1288.8	1265.34	981.724	1591.15	1059.91	1306.12	788.059	996.266	816.246	1246.49	1205.27	2125.98	2042.72	2081.36	2153.17	2261.04
M77T272			0.957305	1.71614	4.71803e-05	77.0376	271.585	8656.73	13375.2	10372.7	6567.75	11722.6	5899.2	6899.21	11807.2	10851.9	13140.4	13440.1	14438.8	13530.2	13906.4	20655.9	19105.5	16532.6	22036	16834	19921.2	7417.53	7417.43	7437.22	7451.46	7417.58
M332T370			0.26093	1.60443	4.77503e-05	332.205	370.245	824.185	890.067	915.175	905.981	1263.86	909.342	738.894	1109.42	878.854	781.181	973.433	1599.19	1739.52	1078.11	1616.11	1200.45	1582.78	1471.56	1813.22	1713.62	834.192	855.231	834.537	929.577	834.916
M337T235			0.42527	0.568825	4.89898e-05	337.272	234.977	6053.01	6560.03	6142	5477.26	8455.27	5935.77	5017.67	7833.46	7342.55	6482.6	3546.64	3270.99	5910.44	3315.67	3050.49	2475.94	2537.59	3464.53	3319.01	6252.76	3916.68	3918.8	3928.61	3875.2	5099.68
M154T92			0.370614	0.55012	4.95106e-05	154.085	92.29	4509.18	4957.37	4040.75	4476.33	5594.73	4878.75	5959.17	6007.81	5418.24	4854.72	3146.17	1207.77	3057.67	3575.01	4889.96	3364.9	3546.17	1815.27	2197.71	1088.83	3854.03	3954.76	4484.91	3875.21	3857.19
M629T192			0.314884	0.426508	5.00997e-05	629.407	191.579	3400.45	2505	1313.25	1956.22	2687.53	1623.13	3219.99	1654.89	1976.81	3063.93	945.797	1505.44	1317.89	641.476	1248.53	532.928	877.533	775.3	882.495	1253.39	2264.53	2283.78	2134.68	2271.64	1485.83
M188T279_2			9.46851	1.90071	5.03557e-05	188.07	278.648	678020	1262746	750908	662714	838011	558793	533597	995379	876091	815976	781752	1234251	1304179	1403503	2003297	1859409	1382303	1880954	1558303	1744970	925073	925117	910588	926901	920401
M209T427			0.518494	1.69894	5.05237e-05	208.971	427.469	2202.93	3286.66	3399.95	2641.86	3490.82	2115.11	1656	3643.9	3147.78	4616.44	4911.31	4577.94	3810.97	4889.16	6034.74	5339.02	4674.19	7122.26	4622.02	5328.67	3293.22	3351.19	3359.46	2973.78	3357.54
M244T239			1.07093	0.689158	5.05462e-05	244.092	239.243	70798.9	54518.4	64690.1	46720.6	57574.9	47821.8	61988	68144.9	73764.3	44250.9	44903.2	43649.4	39649.6	38724.8	44474.3	43094.2	36922.5	40669.3	37104.5	37599.3	45602.2	45089.6	44706.6	44706.3	44706.1
M610T191			0.421141	0.503805	5.1795e-05	610.453	190.644	3837.48	5202.88	4970.42	5912.93	6491.3	3881.67	6281.19	5110.96	4687.99	8685.5	2594.62	3750	2845.11	2660.2	2434.45	2850.38	3163.42	1996.91	4104.76	1340.84	6147.34	7132.79	7133.84	7645.59	6620.79
M444T26_2			0.13355	0.815924	5.32151e-05	444.408	25.514	4238.85	4250.27	4448.31	4667.32	4583.14	3907.03	4106.29	4708.99	3854.49	3620.84	3651.54	3066.66	3347.26	3779.09	3569.64	3846.24	3228.5	3403.14	3666.99	3024.3	4579.16	4020.35	4444.44	4428.63	4187.45
M796T420			0.178637	0.48163	5.40251e-05	796.253	419.744	605.257	1369.59	629.013	754.994	1220.43	666.355	814.563	857.602	1028.34	784.016	422.113	410.136	431.68	528.486	625.707	364.931	341.521	405.493	342.341	332.304	525.32	550.226	523.987	522.521	550.322
M179T43			1.17241	0.50797	5.40421e-05	179.105	43.1935	32379.4	20401.4	44190.4	52464	33220.2	40296.4	54482.2	42871.5	50245.8	57312	24954	15900.5	25883.2	19103.4	25381	15093.1	19513.3	25492.3	29789.4	16231.5	25394.7	24739.3	25570.1	25571.4	25392.9
M129T42			0.634828	0.54111	5.41542e-05	129.068	42.3925	12080.8	7606.71	16465.1	17535.7	10442.6	13356.4	15675.5	15511.1	17016.6	19244.6	7795.09	4137.98	9515.79	6085.64	9357.06	9351.14	7459.33	9049.7	9093.81	6580.25	7800.27	8029.96	9419.84	7729.31	7734.34
M117T279			0.93525	1.90174	5.42444e-05	117.056	278.888	7160.96	12726.9	7482.52	7063.8	8189.39	5672.75	4569.55	10105.5	7427.58	8076.19	8808.01	12431.5	12223	13741.5	19936.1	17719.6	13194.1	19803.8	14215.8	17165.7	8727.64	8452.83	8931.23	9276.55	8934.32
M147T42_2			0.885763	0.584785	5.4951e-05	147.115	41.68	27808.7	18408.9	34595	40563.6	22875.5	27481.9	33999	26212.5	30440	28723	21026.8	13059.1	21219.8	17939.4	20794.3	11121.1	12741.8	19423.6	17166	15743.8	22717.2	22953.6	22107.6	22735.3	23331.4
M233T42			0.792371	0.597805	5.5378e-05	233.152	42.434	20914.9	14463.1	30278.9	31631.9	19855.2	25468.9	26309	25648.7	29225.2	29621.9	17834.1	11316.4	17794.5	13926	15305.3	13504.9	11740.6	19774.3	17140.7	13157.6	16530.6	17081.9	16649.2	16667.1	17910
M460T371			0.279317	1.75349	5.59407e-05	460.36	370.98	946.307	939.596	980.603	873.134	947.609	754.398	653.641	1053.95	834.425	745.323	1271.49	1514.08	762.468	1682.64	1324.88	1863.2	1530.91	2192.41	1537.27	1626.86	1028.96	922.47	1029.87	1007.25	1029.5
M531T305_1			0.391525	0.471889	5.59486e-05	530.828	304.975	4190	3720.47	4568.62	4052.45	5385.1	2511.46	3756.82	4609.33	4442.01	2206.86	2042.73	1369.71	2128.49	3505.61	2745.35	1834.96	1160.97	1728.29	731.118	1365.57	2433.15	2486.85	2433.37	2346.7	2570.55
M172T97			0.415551	0.517017	5.61972e-05	172.039	97.027	5139.46	4889.41	5229.62	5334.85	7210.89	7331.36	6940.67	7348.22	4775.74	5644.95	3807.32	1645.16	4864.58	4339.73	2741.96	4739.07	2921.21	662.66	3025.62	2193.64	4764.36	4855.42	4917.44	5095.39	4962.19
M135T42			0.880114	0.637161	5.66287e-05	135.115	42.183	31724.7	21124.6	37867.3	41290.7	30493.3	36306.4	39037.2	30000	38929.9	42683.1	25303.2	18828.2	21900.2	18585.4	28714.2	17257.5	19930.2	26544.9	25494.5	20102.2	22183.9	25935.7	25325.2	24976.7	24780.9
M175T42			0.620169	0.555591	5.85921e-05	175.11	42.413	11632.8	6978.56	14921.8	18265.2	11365.1	11691.9	15678.8	13153.4	15580.1	15720.8	8986.17	5645.86	9533.27	7424.35	10148.3	6348.42	5480.75	8395.13	7390.19	5645.9	7544.25	7681.88	7546.42	8147.76	7549.01
M710T168			0.349561	0.596531	5.91466e-05	710.348	168.238	4906.98	5980.86	6919.53	8131.59	7436.95	5854.52	7227.42	7742.81	6647.23	6643.08	3649.01	2257.58	3883.66	4551.73	4422.11	4318.5	6434.76	2213.06	5518.97	3011.09	4027.05	2875.9	3675.04	3437.67	6317.6
M545T45			0.288551	0.681528	5.96668e-05	545.488	44.988	5370.83	5053.85	4933.09	4244.35	4866.72	5928.36	4855.73	4608.79	4143	5113.88	3647.2	3276.47	4558.87	4094.91	3633.14	3975.69	2813.12	1854.65	2839.96	2781.69	2812.9	4056.54	3982.88	4140.35	4154.2
M227T42_2			0.549363	0.479938	5.987e-05	227.178	41.581	6165.85	4522.97	9780.73	8233.71	7186.37	9037.58	7574.77	10729.1	8981.08	9096.19	4063.59	4720.3	7065.95	3231.47	4081.43	1205.06	4486.43	5943.05	2208.43	2017.24	4195.56	5273.47	4675.73	5069.72	4506.13
M219T42			1.09812	0.523165	6.07057e-05	219.136	42.447	29558.8	20127.4	47406.2	48313.8	27925.7	34876.6	42885.2	39121.7	40621.6	52223	19929.4	16105	24075.8	18824	24542.6	12697.8	19951.8	21127.3	27413.6	15736.2	21773.7	23466.8	23452.4	24566	23875.4
M173T42_2			0.867981	0.600877	6.0714e-05	173.131	41.86	29833.4	20216.2	34737.1	43430.9	27130.6	29676.4	40948.4	30198	38671.6	33225.2	25806.9	14660.7	24001.9	17712.7	24927	17139.3	18338	17547.8	20646.5	16347.8	26517.4	25816.8	26382.9	26281.7	26959.2
M371T238			0.214942	1.67579	6.10719e-05	371.03	238.155	581.84	462.407	580.33	527.766	630.128	763.445	674.857	498.925	552.529	542.069	939.639	916.302	1024.63	865.596	835.69	1468.32	675.662	1215.94	945.425	856.326	735.007	803.659	771.45	751.681	761.078
M861T110			1.34525	0.429611	6.13498e-05	860.612	109.706	52832.8	53593.5	41469.3	49538.4	40604.1	35592	29275.2	47309.9	33808.7	18073.7	13821.2	26597.3	11334.5	34366.6	21382.7	9109.32	8864.08	16504.2	18400.8	12364.7	88795.3	87973	88488.7	88434	88756.6
M651T420			0.469268	0.253426	6.14913e-05	651.143	419.698	5107.28	5158.42	1168.93	3018.83	2932.05	4577.93	2546.66	4106.73	5375.54	1688.22	846.861	1783.48	429.4	975.078	596.495	515.739	760.525	447.037	2154.74	533.022	3142.2	3142.46	3430.1	3201.01	3082.59
M142T419			0.239822	0.606575	6.18085e-05	142.062	419.352	1948.83	2514.32	2002.92	2510.1	3226.5	2677.71	2276.83	2925.01	2764.47	1719	1675.38	2065.63	924.286	1405.81	984.575	1716.27	1464.51	1288.45	1663.69	1712.34	1993.06	2118.3	1886.42	2026.85	2026.24
M930T216			0.24886	0.478824	6.18999e-05	929.558	215.553	1565.34	2156.22	1222.45	772.915	1582.83	1325.92	1322.21	1811.53	1505.26	2405.13	729.921	611.252	633.077	1038.38	1006.12	748.34	661.358	673.961	544.482	856.191	1378.82	734.876	1447.95	1452.02	1452.35
M153T42			0.597785	0.641313	6.19126e-05	153.09	42.262	15214.3	11667.5	17279.3	22107.1	13809.1	15499	18607	17684.3	18343.1	22398.5	12015.4	8814.57	9821.74	9962.39	13892.8	11010.4	11726.1	12548.7	11955.5	8949.05	11804.6	11809.2	10393.1	11608.3	11807
M328T37			0.473237	0.690307	6.42561e-05	328.319	36.704	11895.7	13961.9	15579.7	13038	11764	13479.1	16182.6	12498.6	13960.8	13742.5	9267.82	7981.29	11489.5	7563.68	11941.9	6893.49	6770.59	8819.28	12496.4	10728.9	11869.1	11867.3	12183.2	11762.8	11710.6
M601T234			0.378687	0.385998	6.45471e-05	601.275	233.743	2655.62	3249.4	2668.68	2122.6	5957.53	2321.23	2224.5	3573.33	3124.48	3304.4	1150.31	968.258	1182.42	1897.28	1761	852.402	946.769	1111.06	834.734	1339.59	2549.87	2802.65	2203.45	2900.08	2614.96
M564T47			0.253738	0.711591	6.51106e-05	564.459	46.693	4489.02	3977.68	5328.47	4434.16	4300.37	4206.34	3473.4	3756.47	3425.28	3685.75	3803.03	2334.13	3264.66	3317.44	2986.57	2664.99	2435.35	2776.1	2731.35	2916.35	2904.36	3031.65	2896.65	2903.18	3470.56
M226T177			0.572043	0.573151	6.53019e-05	226.081	177.285	10934.4	8707.25	16109.5	9264.24	9400.19	9582.54	14665.9	12797.8	10778.2	7482.36	6452.51	5847.15	5545.96	5743.38	7308.62	7580.08	7190.75	5210.71	5779.69	6228.65	5214.38	5213.79	5278.72	5208.55	5480.25
M372T256			0.440813	2.4798	6.54994e-05	372.236	255.971	1466.31	1554.56	1209.42	1109.04	1283.61	1306.17	1709.62	1268.91	1131.59	867.485	2164.74	4437.08	1053.85	2478.18	3609.25	3212.94	2567.41	4677.85	3494.04	4310.74	1531.4	1531.37	1531.28	1645.45	1554.29
M810T420			2.02907	0.446662	6.74043e-05	810.27	420.202	65156.6	168693	61331.8	98607.6	123604	86931.5	96867	138852	120882	94460.8	35340.1	47304.7	29068.6	69164.6	65330.8	32647.1	34853	52059.6	50476.8	55155.9	78025.8	78823.9	77394.9	78005.3	79891.8
M349T246			0.242269	0.646045	6.82919e-05	349.071	246.158	3647.19	2416.46	2594.42	2141.56	2545.47	2974.64	2895.09	2452.38	2723.8	1978.36	1440.94	1997.04	1638.88	2005.39	1372.3	2024.02	1216.64	1598.39	2200.51	1541.68	3605.38	3449.64	3395.29	3450	3042.53
M215T42			0.664494	0.545392	6.87825e-05	215.142	42.428	12603.7	8184.9	18011.5	19055.4	11117.4	13827	19066.6	18495.3	16632.5	18791.5	9588.76	5420.41	10841.3	7098.85	10534.7	5965.18	7921.09	10314.2	9635.26	7644.53	9377.85	9090	9366.07	8300.01	9726.41
M327T37			0.531287	0.607369	6.90046e-05	327.307	36.683	12824.3	7944.4	11062.1	10375	8494.11	11219.6	13807.3	10021.8	12055.8	11530.2	6062.19	5242.81	7604.11	7853.31	11322.5	6336.62	5758.52	5126.92	4804.14	6295.37	8272.93	8269.92	8660.92	8462.36	7231.11
M229T407			0.618034	0.498484	6.90114e-05	229.117	407.139	15357.4	6424.61	8766.07	11625.7	10912.9	12787.1	18520.1	9390.81	10606.5	11342.5	7953.43	5883.28	6990.44	4909.32	4485.49	6051.12	5360.56	4636.11	5558.5	5863.16	14335	16115.3	14373.2	12977	12987.2
M490T212			0.399018	0.567754	6.95908e-05	490.289	212.211	3384.71	6435.14	5783.92	6565.8	8704.82	4685.73	6285.66	6734.77	7789.44	7524.91	4684.81	2767.39	2935.52	3245.47	4149.9	3565.72	2950.56	3158.32	4807.88	4011.01	5145.81	5079.67	5253.13	5832.66	5251.63
M813T118_1			0.823518	0.279193	7.16126e-05	812.52	118.496	22122.5	8779.43	17607	10073	12397.5	7687.86	13542.5	6798.97	8494.23	10008.9	1955.62	3870.43	1268.46	2879.9	7841.25	2972.62	4987.76	3375.66	2091.34	1565.45	3738.37	5202.3	5621.42	5588.18	5767.23
M184T237			0.440867	1.70664	7.40802e-05	184.096	237.113	2210.12	2108.4	2104.57	2110.22	2471.86	2401.65	2236.24	3652.19	2795.83	1125.42	3680.62	4530.45	3122.61	3664.27	3158.16	4969.16	3313.5	4017.66	3679.19	5486.7	2843.05	2774.72	2903.89	2774.62	2746.18
M137T139			0.578515	0.611437	7.56848e-05	137.044	138.792	13184.3	12844.9	14992	10541.6	11744.4	10128.1	12353.1	16133.5	12012.5	7984.61	8102.1	7197.09	5722.18	6424.72	9136.71	10263.1	5447.18	6396.25	6027.4	9829.04	3186.14	3876.88	3755.07	3880.59	3881.47
M58T258			0.323339	0.72808	7.61611e-05	58.0645	258.284	9548.76	7453.32	10357.3	10459.7	8293.63	7339.64	11246.3	7461.96	8449.55	8511.74	7147.08	6254.52	5590.96	5726.33	7031.25	6541.47	6318.44	6741.73	6477.78	7058.26	5835.09	5834.72	5832.94	5837.67	7058.34
M488T420			0.186628	0.526178	7.67746e-05	488.022	420.125	546.992	1355.41	665.786	1152.08	1136.69	1134.85	801.974	1356.9	1297.81	1186.36	783.824	545.531	393.146	740.341	604.702	463.907	519.686	521.519	503.374	519.794	788.885	613.274	613.787	612.666	641.028
M514T213_1			0.266967	0.447497	7.73128e-05	514.29	212.823	2550.11	1878.27	1857.62	2819.38	2183.21	2163.97	1912.49	2576.9	1769.82	2394.96	1071.44	615.61	668.907	1259.13	553.718	2758.06	686.751	1034.14	709.397	535.535	1443.15	1226.29	1359.94	1693.08	1442.37
M534T197			1.25413	0.382734	7.75856e-05	534.352	196.791	32563.7	50026.2	25391	19173.2	26800.4	32585.7	20347.8	22496	44607.5	48388.6	15759	11080.5	4159.56	13422.9	17677.2	18333.5	9941.96	11830.2	12526.8	8654.26	32900.6	27412.6	32901.9	31699.7	32845.9
M223T276			0.257236	0.58931	7.9457e-05	223.083	275.739	2208.89	2581.48	1867.55	1960.09	2349.78	2576.25	1953.48	1860.51	2529.85	3567.38	1646.23	1879.75	1462.57	1569.08	1268.03	1310.4	1192.09	1059.27	1574.07	860.924	4299.71	4120.8	3968.77	3962.12	3960.32
M445T270			0.251042	1.75561	7.97243e-05	445.179	270.284	1255.97	739.818	761.006	785.525	532.113	731.71	603.827	737.852	845.391	629.344	990.912	1588.15	1450.8	1016.28	1138.58	1317.06	1229.47	1904.16	1110.72	1636.08	668.669	668.812	747.899	683.514	663.164
M603T231			2.76944	0.535291	7.98999e-05	603.292	230.996	247270	208893	390585	183400	268510	205159	205715	233699	226829	180013	116838	122570	196801	114177	102247	111143	140675	120999	87621.4	144900	139064	136759	139057	141047	144042
M115T42			0.607621	0.69681	7.99357e-05	115.053	41.581	21189.9	15509.3	25678.9	27298	21541.2	20113.3	24098.7	24115.1	23625.8	28824.2	15741.9	14340.3	17848	17707.3	20374.3	13585.5	14856.9	17360.5	15941.5	13899.8	15399.2	13663.3	14243.1	15405.4	15395.6
M643T431			0.105972	0.749904	8.03002e-05	642.59	430.619	1132.67	1296.31	1455.31	1620.21	1315.85	1616.29	1469.17	1295.55	1351.41	1496.57	1182.05	1008.68	1074.66	1219.98	1001.34	1076.98	1175.24	727.304	1186.52	882.904	1250.37	1328.67	1329.23	1328.99	1329.08
M304T399			2.28296	3.03399	8.07974e-05	304.174	398.624	26070.1	27796.3	15614.5	20577.3	28972.1	28409.5	12839.5	40106.1	26485.4	23159.1	50437	65231	110832	69624.1	49818.1	60882.1	61931.2	70415.6	70266.5	149150	32888.6	34262.9	34267.8	34694.8	34686.8
M589T214			0.345913	0.468556	8.08613e-05	589.366	213.524	2874.99	2689.48	3517.65	1804.4	2663.93	2144.3	2704.25	2768.12	3006.85	5182.14	1616.64	1207.92	1446.24	1885.07	1934.73	1311.51	1004.44	1013.42	1207.16	1127.83	1977.56	2027.36	1977.04	1977.88	2173.27
M977T207			0.82735	0.617909	8.1062e-05	976.64	207.136	20586.8	35356.6	22603.9	26782.3	36603.8	22915.2	23992.7	29190.7	30430	30777.1	17377.3	15335.4	13916.2	20283.2	25396	14088.9	16623.5	17197.2	12556.5	19770.2	27149.8	24424.7	24918.6	23634.4	24929.5
M626T148			0.136852	0.62321	8.12119e-05	626.306	147.929	1019.29	537.108	799.069	996.839	1017.14	931.081	863.901	645.106	724.57	695.929	646.746	506.743	388.977	668.27	509.052	588.054	478.494	466.305	421.55	454.845	673.538	628.804	529.034	579.555	579.645
M523T197			17.0674	0.42211	8.3369e-05	523.357	196.797	7849797	9552783	4127156	4118959	8969647	3798741	7067648	5627286	5953231	10330480	4023177	2452761	3395623	2724142	2822082	2483371	2592089	2718016	2469199	2767929	5.32688e+06	4.54858e+06	4.5447e+06	4.54934e+06	4.55566e+06
M95T439			0.822164	2.33955	8.42524e-05	95.0593	438.772	3035.14	6699.69	4250.88	3337.7	4070.39	4232.65	2903.16	8892.25	3258.16	6065.5	7383.31	10492.2	10032.4	12275.4	11274.9	13871	8100.96	7329.11	18580.2	10024	5756.92	5580.58	5587.42	6648.69	5750.86
M316T161			0.146033	0.71125	8.4253e-05	316.085	160.983	2030.06	1962.5	1566.8	1823.47	1901.51	1532.91	1064.34	1805.43	1791.13	1700.94	1315.02	1081.71	1368.42	1429.79	1131.66	1354.4	1256.65	1109.21	1106.73	1065.05	1571.28	1529.76	1529.75	1689.09	1463.97
M220T214			0.693914	1.61625	8.50424e-05	220.107	214.227	5589.33	8273.43	5708.93	4943.35	6273.54	4845.19	4383.57	7242.82	6784.19	5684.23	6378.59	8014.89	8409.74	9309.23	10965.5	11539.9	8160.27	13011.3	9997.23	10749.9	7183.05	7878.79	7184.02	7202.38	7180.61
M555T46			0.236535	0.765037	8.58638e-05	555.438	45.851	7072.13	7876.7	6531.53	6052.32	6506.13	7328.94	5415.32	5562.16	6443.24	6649.68	5004.67	3596.24	5623.02	5577.76	5225.16	5163.49	4477.98	4908.71	5396.1	5089.48	5100.74	5099.79	5067.02	5216.34	5524.14
M549T195			2.91865	0.494436	8.61341e-05	549.37	195.001	155873	207489	158175	223081	289397	182219	172367	193906	171614	356618	105632	104874	77241.2	115539	108186	102502	131461	128094	83503.8	86592.8	213352	197956	207108	198002	198221
M133T279			0.495799	2.1185	8.69842e-05	133.083	279.021	1542.25	2756.72	1058.57	2213.33	1806.28	1039.15	2085.24	1436.6	2389.2	1987.69	2113.9	3164.68	3404.35	2549.93	5630.53	5125.75	3313.07	4934.52	4107.09	4456.56	2554.4	2292.56	2430.25	2754.35	2433.17
M332T40			1.03603	0.425469	8.82818e-05	332.263	40.1385	15611.9	13906.6	32530.3	37904.2	23021	27325.2	23451.3	27385.5	26835.3	21331.2	20192.7	16213.5	13931.7	4738.35	13944.4	8994.51	2748.12	8340.73	6960.39	10006.1	14039.4	14704	9577.1	14714.6	14353.4
M561T45			0.773245	0.692888	8.98487e-05	561.484	45.3555	41959	39023.9	35807.7	31750.2	31440	39935.8	25130.8	37855.4	32598	32233.3	27353.3	28067	26741.8	28460.9	22160.3	25271.7	16968.5	15924.5	25044.1	24948.8	22859.3	25817.5	25862.2	26567	26543.7
M329T419			0.276704	0.336984	9.07488e-05	328.897	418.971	1860.04	1877.1	762.569	1525.83	1264.28	2031.26	1074.59	1549.07	2048.29	551.809	862.888	831.665	166.994	526.755	193.169	332.788	691.029	269.498	868.926	157.657	1357.9	1329.81	1343.43	1384.94	1343.43
M642T352			0.237791	2.2748	9.29089e-05	642.306	351.584	494.813	480.278	633.886	309.459	243.412	662.892	645	403.575	546.805	418.429	1285.57	889.87	1563.41	1785.73	1190.21	886.703	1055.22	992.71	663.206	694.084	994.098	1040.17	991.358	994.051	1028.96
M432T419			0.388905	0.394144	9.70697e-05	431.995	419.24	3982.9	3908.71	1449.41	3163.08	3638.87	4261.1	3164.92	3375.63	4380.66	1619.44	1932.06	2234.41	393.713	1026.39	1017.65	832.093	1710.34	581.475	2566.08	690.755	3239.61	3236.29	3243.58	3078.78	3243.57
M274T24			0.327311	0.473944	9.75205e-05	274.162	23.887	2802.75	2519	2413.3	3436.96	2509.98	3095.11	5257.04	2733	2860.94	2506.02	984.139	1345.02	1347.98	2101.56	2570.26	1007.8	1581	840.942	1061.85	1441.34	1712.82	1666.54	1589.08	1583.97	1767.6
M542T475			0.357963	2.05069	9.8833e-05	542.066	475.215	1782.03	672.564	916.342	1690.49	715.159	993.573	853.933	655.1	566.931	1985.81	2317.59	2059.39	1988.47	1454.68	1886.71	3315.93	2099.32	2655.61	2140.06	2295.18	1689.13	1689.28	1646.94	1689.69	1469.04
M447T49			0.806692	2.21672	9.90514e-05	447.308	49.431	3006.8	5679.58	7340.5	4648.48	7459.73	4910.14	2747.53	5248.38	5987.98	5730.64	9480.67	16833.8	16018	5981.27	7879.84	10246.6	15385.7	9006.57	11596.8	14524.3	6827.1	6810.81	6919.35	6821.92	8498.26
M219T337			0.20001	0.599164	9.93441e-05	219.046	336.974	2061.51	2072.54	1484.26	1952.64	2550.45	1219.02	1908.98	2467.01	2154.42	1575.78	1040.5	797.856	1048	1119.75	1322.07	1088.09	1647.32	1048.26	986.782	1553.07	1197.09	1178.33	1181.9	1139.13	1234.64
M191T603			1.08762	0.620056	9.99198e-05	191.138	602.615	58007.4	74493.3	50142.5	58214.1	69675.5	42470.2	39776.8	62043.8	67031.7	55326.2	30314.2	28637.7	37701.6	25980	51994	45408.3	38158	34067.2	28072.8	37551	33975.2	33978.1	34285.5	32929.8	33534.8
M324T160			0.47355	2.47246	0.000100238	324.215	159.525	1944.4	865.006	2152.97	1572.2	1334.82	2154.24	2258.2	1388.61	851.291	919.948	2725.66	5950.13	3024.63	2347.53	2804.9	3644.71	2869.2	3893.77	5155.31	5763.09	1917.83	2030.44	1933.06	2029.81	2030.56
M503T46			0.451366	0.724399	0.0001026	503.407	46.073	16807.3	16035.4	16421.2	16303.7	16181.5	20364.8	11659.5	16217.5	16217.4	20593.8	12929.4	11336.8	15098	13383.8	10609.5	12848.5	11396.9	9504.39	12028.3	11695.7	13287.1	13152.1	13286.7	13786.6	13711.6
M363T109			0.576741	3.8336	0.000102916	363.214	109.121	1109.97	2685.2	1103.34	640.363	900.859	1317.72	918.927	1200.08	1432.28	1380.79	6067.82	2956.5	9972.18	6187.8	4364	4455.47	3714.72	1756.23	4269.27	4902.56	3118.64	3092.15	3118.15	3057.31	3172.92
M505T197			0.910744	0.440768	0.000104103	505.345	197.141	26572.7	17780.6	9761.66	19922.8	17378.1	21622.2	12608.4	27557.9	28822	20385.4	9420.2	7718.17	5564.55	9109.37	7388.7	7111.72	5505.09	12253.3	7498.22	17647.3	11418.9	13875.7	11333.3	10117.6	7344.89
M596T135			0.459365	0.326192	0.000105347	596.339	134.971	6387.24	2049.64	2046.19	4002.48	5779.24	3140.84	3271.95	5729.16	3040.61	6505.2	1645.78	1459.56	1308.6	2346.55	899.266	1434.06	1466.08	668.448	1026.2	1430.03	1903.41	1828.33	1996.86	1871.87	1902.99
M603T43			0.671073	0.419356	0.000107633	603.437	43.171	10221.5	3911.91	11053.4	19182.4	7190.18	11233.1	11280.5	13268.1	11834.6	10320.4	5331.42	4700.77	4368.56	3197.86	6715.71	4000.9	4709.46	5748.99	3574.73	3569.48	5499.58	5345.29	5352.11	5501.59	4303.77
M187T42_1			0.668273	0.576944	0.00010826	187.11	42.275	19572.8	19717.7	26135.5	28498.6	15246.8	20362.5	22354	21242	20996	22833.5	12479.2	1588.93	15841.1	11993.7	10284.9	17905.9	15867.6	10583.5	12629.6	15999.2	12336.2	12782.3	12362.1	12355.2	12638.4
M585T231			0.328765	0.571056	0.000108273	585.279	231.305	3748.47	3298.57	6211.44	3076.35	4334.8	3335.16	3223.82	3608.99	3660.24	2666.52	1996.15	2050.42	2165.63	1837.18	1700.51	2089.33	2450.36	1978.65	2639.17	2315.54	2846.73	3118.27	2851.01	3407.02	2627.21
M262T288			0.290286	0.574394	0.00010841	262.037	287.719	2393.12	1932.7	2556.51	3628.55	3746.23	3131.8	2435.26	4278.38	3263.09	4208.03	2157.61	1795.24	1907.02	2095.32	1355.37	1582.04	1349.64	1827.1	2056.7	2009.71	1973.96	2049.07	2049.32	2032.93	2049.16
M97T74			1.13013	2.92369	0.000110869	97.0749	73.632	7402.42	6405.9	7162.48	7540.88	7938.75	7387.4	8665.71	5336.03	6749.47	8161.34	28896	32806.1	29591.8	15720.6	10503.3	27470.7	27956.9	17871.4	12586.4	9296.6	17155.7	13542.4	13575.3	12586.5	12273.5
M580T419			0.150005	0.606292	0.000111771	580.044	419.238	1064.84	1092.92	731.864	958.117	1044.11	727.26	843.613	921.016	1130.47	653.576	753.243	719.674	396.913	625.844	453.195	597.752	370.825	323.825	600.357	716.733	1193.91	1167.53	1327.33	1281.81	1182.96
M969T419			0.24119	0.352743	0.00011235	969.395	419.352	1478.79	979.914	631.537	732.392	1296.54	1935.49	653.773	971.168	1553.18	971.098	555.128	621.807	326.862	294.794	223.816	315.693	300.748	266.382	739.191	307.666	845.158	1009.91	846.05	891.62	853.19
M115T279			0.751393	1.75481	0.000112907	115.053	278.877	4303.93	8715.78	5706.03	5190.54	6764.4	4694.45	3663.98	7422.39	6613.32	6004.52	6216.27	8311.44	8668.55	10411.5	9363.51	12977.8	9772.16	14241.7	11070.6	12639.7	6793.38	5482.28	6938.39	6626.16	6604.36
M175T112			0.841672	1.79609	0.000113905	175.085	112.283	8922.44	11766.4	6015	6946.98	5639.63	5691.59	5860.81	7084.6	8439.03	8628.76	8814.93	11691	12032	12007.6	12537.2	21264.2	14433	14494.5	15452.5	11971.1	7165.93	7227.83	9474.27	7223.49	7482.32
M545T196_2			0.537688	0.519508	0.000114814	544.689	196.003	9540.02	10225.7	8520.65	7425.6	8222.89	10007.6	4761.33	9749.82	11922.7	12879.9	6437.06	3162.59	4204.41	4240.55	5614.02	8733.95	2561.52	3875.72	4828.54	4789.03	8207.66	4421.04	7429.56	8269.06	8239.51
M320T417			0.30938	2.08898	0.000115618	319.872	416.658	540.826	1093.6	1063.72	776.258	811.739	583.523	521.676	1087.48	816.39	767.082	1866.71	1064.07	1134.76	2254.9	1662.07	1858.89	1096.19	2688.43	1516.16	1699.76	1374.87	1260.29	1129.68	1259.82	1224.77
M298T26			0.242903	0.585078	0.000115867	298.13	25.598	1856.71	2290.96	2070.47	1504.75	2348.61	1905.69	2992.04	2882.42	3145.84	2741.94	1418.26	1586.49	744.782	1493.34	1550.57	1395.51	1585.89	1617.41	858.724	1638.44	1407.19	1406.5	1412.08	1636.49	1467.97
M383T436			0.209746	1.35216	0.000116757	383.202	435.967	849.261	895.735	973.98	949.263	1101.17	806.73	809.347	767.387	811.203	717.809	985.38	1046.6	1274.02	944.912	1237.47	1128.39	1139.19	1235.39	1252.65	1495.26	710.547	763.553	763.442	763.498	763.512
M956T213			0.89903	0.572833	0.000118279	955.575	212.864	28205.1	41212.8	20947	23956.9	27379.5	22178	26263.9	27034.5	30458.3	33983.3	18421	12515.5	11559.9	24752.1	23533.4	16751.1	11102.8	15788.8	10618.2	16278.1	26611.8	26942.6	26815.6	25139.1	26934.4
M192T282			0.577192	1.82985	0.000118428	192.064	281.995	3585.2	5379.12	3014.86	2380.92	3571.2	2964.01	2433.11	4399.72	3186.66	4453.5	4322.49	6886.78	4534.18	4758.21	8306.62	7703.95	5211.57	6710.02	8689.18	7595.66	4208.82	4082.57	4308.2	4308.96	4306.29
M385T167			0.0763013	0.81441	0.000120172	385.304	167.172	1003.6	1030.32	1180.13	969.876	959.956	909.148	1000.76	1106.1	1086.74	957.206	853.203	911.414	625.173	761.255	905.096	846.194	882.099	769.601	832.458	923.613	1108.59	1107.99	1079.96	917.071	1107.83
M79T272			0.799369	1.58242	0.000121841	79.0533	271.585	7554.59	11348.7	8320.44	6588.97	10447.5	5100.52	5322.95	9922.1	9336.31	10154.2	9558.62	11395.9	10618.3	12996.8	14983.2	13491.8	13020.2	16781.5	14488.6	15741.1	7226.59	7226.96	7121.94	6943.68	7226.08
M411T276			0.281807	2.20954	0.000122737	411.193	275.939	540.808	505.285	428.425	507.2	607.294	389.867	391.362	722.072	574.346	748.071	614.641	744.793	1152.07	915.811	1037.1	1606.62	1212.41	1879.3	1644.09	1157.26	622.963	635.817	636.131	572.016	635.714
M240T624			0.115645	0.644772	0.000125292	240.109	623.601	634.418	597.877	726.414	463.094	657.976	724.232	758.009	717.393	630.841	1038.97	399.667	445.1	513.261	470.151	384.562	367.04	499.536	428.986	561.703	410.661	814.621	799.883	814.379	803.409	733.747
M320T41			1.24941	0.533027	0.000127297	320.256	40.7855	44668.4	37334.9	55961.9	79283.4	50097.1	52980.8	53394.2	43801.9	59950.1	31192.2	33101	18387.9	35522.9	32288.3	25950.3	20605.2	12040.7	29999.4	27179.3	36057.1	27578.5	33153.6	32266.3	30950.1	30968.1
M93T272			0.498651	1.55253	0.000127631	93.0688	271.601	3088.16	4528.29	3431.69	2804.23	3587.18	1988.07	2584.75	3954.86	4065.89	4514.14	4171.8	4691.5	4206.97	4697.52	6051.46	6209.09	4993.62	5857.9	6017.93	6737.75	2963.33	2963.36	2898.63	2621.51	2899.03
M241T42			0.689819	0.564141	0.000128664	241.193	41.954	10742.4	9783.08	19323.6	20838.9	17824.9	17788.3	17481.4	17943.3	17281.1	18040.7	10523.5	9114.94	12549.3	7831.78	12642.3	5642.16	2905.97	11545.2	10603.5	10879.7	14020.8	13550.4	9862.51	14007.2	14016.8
M587T26			0.337337	0.551062	0.000130238	587.187	25.736	4392.4	4121.96	2946.33	3547.4	4154.48	4227.54	4684.11	3558.57	2973.4	3783.28	2736.17	908.305	1283.42	3904.18	3166.26	1381.56	2001.93	2510.56	2027.05	1235.51	2542.44	2480.18	2544.52	2542.7	2394.12
M219T520			0.125494	0.690801	0.000131865	219.133	519.856	1129.17	794.053	832.867	832.258	935.223	706.736	861.565	1105.81	1033.93	780.817	795.534	775.979	561.84	526.067	744.392	620.716	481.335	613.014	564.67	542.256	512.533	512.835	558.564	558.641	513.548
M281T63			0.284519	0.713201	0.000132589	281.105	62.824	8012.85	6363.52	6404.78	6135.42	7812.7	5085.52	5207.2	7763.19	8042.84	7131.62	4604.85	4091.86	4044.92	4336.58	4975.24	5360.57	5149.05	5310.14	4685.08	5910.61	4274.15	4398.57	4431.29	4479.01	4482.37
M225T83			0.468722	0.370088	0.000133632	225.06	83.116	9185.92	3312.39	4051.66	5504.78	5100.77	3630.27	3089.34	7419.09	3597.82	4129.28	2033.87	1883.54	2027.94	1494.19	1745.87	1033.13	1659.83	2071.88	2363.98	1827.96	1936.22	2625.98	2530.94	2618.04	2530.77
M682T420_1			0.560291	0.328155	0.000134807	681.719	420.029	3635.73	12460	3213.11	6072.76	7107.22	4856.84	5366.85	8084.33	7680.83	4996.32	2023.46	2915.19	781.645	2678.12	2483.14	943.045	1495.68	2232.94	2744.99	2531.1	4920.65	4923.34	4926.03	4197.19	4890.24
M614T348			0.402088	3.85575	0.000135673	614.344	347.702	332.529	1146.12	472.76	283.357	1099.19	553.702	330.969	690.434	391.086	362.068	1171.01	1955.2	3938.24	3535.06	1453.14	3307.37	1652.83	1904.49	1403.7	1511.06	910.313	901.388	1077.99	890.478	889.821
M343T420			0.373268	0.530584	0.000137247	343.197	419.912	2561.85	5855.16	3791.42	3594.37	5655.8	3766.19	2887.13	5375.45	4707.32	5778.2	1962.48	1970.9	1900.28	2573.47	2621.11	1824.64	2525.24	2604.75	1785.96	3562.47	2261.17	2367.35	2392.4	2392.68	2392.67
M287T231			0.23149	0.566411	0.000137809	287.235	231.078	1926.88	1708.24	2004.11	1365.2	2915.22	2197.33	1745.58	2510.72	2332.83	1671.55	816.986	1173.06	1639.99	992.369	788.076	1060.77	797.841	1580.04	1682.02	1010.97	1222.58	1050.4	1233.02	1249.52	1202.02
M847T119			0.823798	0.401003	0.000140077	846.598	118.632	15435.1	21252.2	21326.8	12167.3	10935.4	12691	7807.07	7155.95	16058.3	19393.1	5352.83	6889.54	4770.22	2114.69	10432.7	3560.43	4670.9	5327.83	8316.27	6398.1	17762.5	18824.9	11326.2	18865.9	18872.9
M553T420			3.75508	0.524344	0.000140337	553.167	420.222	305358	707913	304028	437099	543388	350726	405106	588046	523489	426965	192966	245025	173387	351094	300598	184725	179697	282959	231584	265814	350689	364779	368159	356495	361405
M713T212			0.394681	2.37889	0.000140579	713.421	211.515	924.311	1385.96	1280.96	520.273	900.298	890.619	922.669	948.151	1096.88	2242.37	1057.62	3259.76	2458.21	2563.43	4481.93	1920.36	2801.7	2168.43	2982.17	2741.74	1126.37	1126.89	1192.23	1165.52	1131.23
M298T216			0.307814	0.608065	0.000146251	298.2	216.226	4309.78	2726.54	4684.27	6088.84	5563.01	4232.04	5286.29	4213.93	2921.43	4224.54	2031.81	3287.93	2618.46	2750.27	2225.84	2472.28	2447.06	3140.96	2680.55	3252.13	3551.02	3352.26	3352.09	3351.66	3388.05
M173T93_1			1.26996	1.74803	0.000147914	173.07	93.0305	17208.8	26698.4	14010.3	13849	17843.7	17098.2	15389.9	20266	19800.8	21721.2	20110.7	28857.7	35759.8	29343.7	49503.5	36954.5	30550.9	27608	37714.8	25035.6	24524.3	25466.3	24261.7	24526.5	23529.2
M148T406			1.02042	1.68253	0.000149348	148.078	406.073	8850.29	12381.4	10836.6	10574	24257.2	13428.7	15423.4	10774	17054.6	11248.2	28315.7	18379.5	26666.9	22779	25456.7	25001.7	19387.3	15737.4	20117.8	25011	20486.7	20486.8	20579.9	20069.8	20405.3
M978T213			0.380158	0.564372	0.000149868	977.559	213.462	3879.08	7462.41	3636.69	3962.56	5380.75	3855	4862.2	5321.73	4196.23	6456.22	3017.13	2472.85	2197.33	3808.58	3808.88	2279.55	2253.17	2625.58	2256.92	2941.51	4884.39	4591.91	4688.36	4884.02	4967.77
M286T159			0.518724	1.63633	0.000150413	286.102	158.669	2889.49	4492.04	2587.71	4036.98	4816.43	3481.55	2558.41	4288.65	4168.31	1952.47	5166.7	5449.32	7308.75	4115.56	5237.3	7151.96	6687.71	4704.92	5081.02	6813.35	2941.75	3236.21	3449.8	3454.69	3445.46
M103T271			2.81926	1.56806	0.000150583	103.053	271.389	96923.6	149441	106415	85259.3	115370	68956.2	74336.2	116636	124924	129998	124194	141451	137611	147795	187610	191748	151255	213969	175992	203468	89802	88848.7	89330.4	89738	90014.6
M573T237			0.417952	0.599659	0.000151104	573.3	237.135	6324.7	5182.19	5855.04	9862.12	6572.27	4788.78	4852.96	6666.09	6622.34	8229.38	3933.01	3721.88	3521.57	3579.61	5712.66	3356.49	3507.23	3876.23	3372.03	4370.66	4088.44	4094.8	4086.51	4104.32	5803.15
M121T384			0.702203	0.474772	0.000152741	121.104	384.406	12324.4	9743.36	15147.5	7371.35	13113.9	20820.5	15968.1	13504.6	8186.63	14389.7	5233.85	6607.2	5106.29	11023.9	5634.84	3426.71	8777.52	4541.05	5705.89	5933.83	14303.8	14138.6	13374.4	14453.9	14137.7
M886T239			0.202978	0.682711	0.000155789	886.368	239.123	2074.18	2389.96	2422.82	1378.5	2340.7	2008.14	2308.41	2586.11	2609.11	1627.72	1623.13	1194.2	1569.89	1645.69	1442.32	1752.12	1329.57	1218.94	1314.53	1755.59	1566.97	1545.61	1576.71	1546.13	1535.97
M948T323			0.22523	0.414362	0.000157248	947.564	323.421	1261.92	1308.37	1368.18	916.68	1425.77	516.8	842.263	1801.56	1633.85	1287.26	559.617	505.571	356.98	1191.03	827.327	454.148	284.742	382.112	324.221	236.871	1377.2	1221.83	1351.5	1376.42	1377.19
M354T83			0.401826	0.294555	0.000158661	354.113	83.177	5946.95	1361.35	2890.55	3981.56	2660.33	2800.79	2226.56	5607.35	2667.34	2524.93	1259.87	729.52	1352.16	766.949	430.956	676.745	1409.69	542.716	1683.65	770.168	1700.97	1698.65	1703.76	1861.58	1761.53
M301T44			4.56788	0.437238	0.000160699	301.215	43.704	414554	219140	535234	758154	351876	498581	663418	499786	581208	812854	251151	138256	272288	182454	328167	161294	197463	339985	339293	122230	276649	279578	279629	293816	283993
M817T26			0.347488	0.505227	0.00016093	817.239	25.793	4496.98	4451.19	2701.14	3528.96	3093.67	4211.09	4437.41	3687.97	2280.83	3140.05	2011.32	768.926	960.626	3680.96	2811.26	1442.57	1725.88	1993.91	1723.53	1083.98	2420.29	2287.26	2257.12	2247.97	2247.73
M523T195			1.41941	1.54925	0.000161209	522.765	194.859	25786.8	31104.2	31056.7	26134.2	46457.7	40564	31600.8	32134.2	29749.9	37836.4	56927.9	52411.9	43326.8	46342.7	51339.4	48737.4	36671.3	43514.4	67838.3	67897.9	39946.5	39926.5	33113.7	39955	38669.3
M816T430			0.077589	0.759196	0.000164274	816.467	429.753	1086.35	1039.68	1113.91	1167.06	1237.61	1143.66	888.075	980.713	986.451	1054.1	692.717	808.643	797.584	817.541	644.914	1052.46	1017.51	655.967	866.414	767.823	847.928	981.876	984.53	984.615	984.327
M288T284			0.303549	2.15527	0.000166579	288.179	283.828	606.543	866.59	490.887	526.456	650.034	1181.67	1037.4	839.648	1314.94	452.359	1538.44	1294.92	3164.1	1675.85	1363.27	1471.21	1867.66	1568.08	1721.18	1505.29	763.015	720.987	759.656	653.896	720.85
M690T230			0.528822	0.450996	0.000168802	690.352	229.53	8873.05	4107.13	6793.11	11442.4	9648.01	7103.96	6872.19	5852.72	8011.7	6750.72	7836.59	3571.45	2670.47	4559.86	2057.22	3396.55	4268.53	1964.87	2006.4	1697.99	6164.72	6140.11	6189.42	6170.73	6212.53
M117T216			0.273367	1.71372	0.000172294	117.11	216.124	1136.7	1078.18	1168.34	1136.28	694.821	1527	1077.03	797.778	1251.9	1291.94	2413.09	2061.49	887.307	2358.65	1613.57	1998.14	1960.74	1522.39	1861.39	2448.28	1583.25	1583.7	1521.89	1398.98	1728.3
M171T413			0.303557	2.29506	0.000174837	171.016	413.36	464.311	777.301	937.97	519.791	851.639	427.673	428.711	769.443	839.014	289.24	1208.5	1061.15	722.203	1383.95	1750.06	1953.72	916.09	2247.99	1315.77	1911.15	257.059	362.264	316.812	334.63	335.332
M91T271			0.645394	1.49088	0.000175255	91.0532	271.288	7250.1	10226.6	6105.95	5155.08	7785.38	4293.56	4240.53	6928.6	7292.85	8277.3	7645.7	9395.98	8542.87	10135.2	11131.4	10175	10786.2	10496	10877.1	11532.4	5401.91	5477.77	5707.16	5331.04	5401.78
M374T250			0.700571	2.20407	0.000176067	374.251	250.173	4499.74	4610.43	3851.45	3810.41	4406	6007.6	4694.8	3575.23	2939.32	2724.57	4655.12	13696.7	4651.93	7063	9246.66	9485.62	6675.27	11808.3	11624.9	11723	4940.97	4940.78	4965.51	4940.59	5040.3
M366T41_3			0.465571	0.630908	0.000178106	366.298	40.879	11004.1	6792	15343.5	16209.6	10658.7	9427.61	10592.3	11368.2	10661.5	10735.2	7553.22	5715.5	6940.59	8012.99	7136.05	7043.24	6921.46	6362.92	8058	7418	8572.24	8309.91	8521.35	8521.22	8573.25
M143T42			0.566611	0.549395	0.000178338	143.084	42.4	11655.4	5067.95	11857.5	14927.2	7825.5	9741.75	12991.6	13157.4	11410.9	15597.4	7380.65	5339.73	7622.29	5547.87	7877.35	4411.85	5836.34	6752.84	7623.78	4366.08	6796.67	6883.05	6574.63	6768.85	7052.61
M117T42			0.624466	0.622292	0.000178982	117.069	41.701	17472.4	11141.7	18192.2	20861.4	15515.7	15462.3	18273.6	18985.6	17789.5	26569.1	8644.64	8626.82	13405.7	11406.2	14089.1	9361.43	11706.4	12920.1	13581.7	8434.39	11917.4	13585.5	13591	13589.7	13354.9
M617T234			0.498804	0.458272	0.000179237	617.346	234.106	10944.2	4301.26	4676.49	7567.1	7961.79	6511.64	4850.13	5126.46	6876.83	6832.05	5766.83	3353.17	2143.6	3731.66	1361.41	3182.23	3128.74	3729.99	2380.71	1306.25	4050.06	4073.39	4009.18	4049.85	4103.72
M153T45			0.341183	0.661171	0.000181746	153.126	44.601	6859.09	7215.84	6790.62	6713.3	5290.27	4544	6549.54	7696.45	7013.85	9005.26	5192.11	3225.82	4203.01	3698.39	5904.25	5736.39	3851.83	5101.75	4359.7	3473.66	5043.1	5196.22	6384.84	5008.65	5198.74
M986T211			0.383411	0.568373	0.000182603	985.62	210.969	5183.94	7304.57	3458.86	4866.52	3507.25	5845.23	4568.35	4055.97	3983.27	5728.39	3727.95	3374.01	2403.6	3838.63	2843.72	2892.18	2319.11	2634.36	1882.86	1651.01	3783.39	4679.52	4864.97	4863.08	4684.41
M543T63			0.206367	0.671984	0.000183486	543.473	63.178	3135.99	2318.15	2578.88	1672.18	2734.09	2236.4	1790.9	2164.23	2156.84	2096.14	1837.68	1329.28	1888.26	1905.16	1343.83	1524.65	1172.25	1331.79	1505.48	1539.16	1617.5	1681.45	1681.13	1697.52	1662.03
M688T231			1.47985	0.409248	0.000186404	688.343	230.823	61186.1	25558.5	48783.4	87277.5	56941	54520.6	59217.3	41690	58476.1	34104	45047.8	27953.7	8578.81	38543.5	14213.6	26081.2	19822.4	10480.9	13372.8	11887.9	48621.3	48715.4	49123.3	48715.6	48873.2
M476T171			0.139264	0.610863	0.000186574	476.37	171.367	947.624	661.512	915.399	1080.62	1002.69	930.325	680.468	682.67	591.532	568.204	666.986	537.725	635.601	403.781	455.974	377.129	436.035	400.294	484.019	526.648	588.606	607.88	613.989	613.964	607.922
M377T420			0.210295	0.468587	0.000186907	377.203	419.769	653.497	1217.93	1005.95	968.902	783.93	1351.1	1401.79	909.555	681.914	1854.83	576.883	660.112	514.885	529.186	494.162	272.887	466.082	469.18	532.311	558.833	830.298	1106.9	818.286	874.572	832.387
M492T426			0.362885	0.647342	0.000188217	492.017	426.12	7449.05	5810.57	6145.97	5378.29	5364.85	6254.65	4690.74	5067.84	5983.54	6542.76	5384.15	2466.79	3206.69	3488.96	5109.22	1986.11	4298.06	3775.69	3215.93	5059.78	4937.1	4937.12	4960.94	5087.12	4898.19
M368T37_1			0.449462	0.559284	0.00018937	368.148	36.688	8781.1	5949.55	9040.55	11060.7	9475.15	9018.79	13510.8	6593.22	10645.5	8508.76	4174.47	2652.4	8004.55	3475.15	3913.95	5766.06	4500.94	5638.08	6972.91	6682.26	5879.57	5735.02	6124.2	6108.84	6586.68
M536T271			0.257801	1.77478	0.000190424	536.392	270.993	1040.47	1180.98	668.427	422.47	638.502	350.077	501.599	838.217	825.048	890.035	919.672	1049.88	958.656	1237.9	1362.28	1750.91	1239.34	1405.42	1544.45	1586.45	815.85	837.189	686.274	836.923	875.322
M247T417			0.402413	2.09377	0.000192616	246.927	416.83	1059.35	1285.34	1700.12	1539.95	1579.71	1236.64	769.177	1732.31	1077.48	974.847	1910.01	1750.34	2578.92	3259.28	3510.7	2531.86	1996.42	4658.32	2878.3	2050.43	1314.17	1149.39	1371.81	1315.32	1460.42
M550T453			0.358916	0.311052	0.000204811	550.124	453.024	3839.98	2640.48	1394.16	4882.73	2413.93	3125.7	1150.47	2356.88	2518.31	1239.28	429.342	626.262	768.803	975.465	908.062	621.793	993.523	552.427	960.616	1114.81	970.94	1093.1	1130.96	1138.54	1140.11
M403T179			0.221247	0.523145	0.000206189	403.349	179.274	1599.25	938.31	1871.39	1418.03	1890.05	2238.55	1089.16	1212.11	926.388	1937.41	707.959	619.801	1176.21	796.78	953.561	710.844	786.517	685.039	681.792	791.788	1757.89	1375.45	1809.68	1943.64	1707.66
M426T25			0.186109	0.532624	0.000206322	426.198	25.055	1518.7	1447.43	1053.43	1313.55	1080.37	690.035	2003.52	1687.94	1292.06	1592.75	828.509	437.661	893.336	747.778	1091.62	943.54	511.669	581.814	834.186	416.076	521.77	616.379	701.133	626.069	841.203
M331T271			0.834193	2.06932	0.000207949	331.163	271.163	7209.61	9180.51	5162.38	2743.71	6148.38	2980.56	2701.67	7256.65	8734.4	6916.44	7704.88	12161.5	7886.14	10197.9	12904.6	12992.6	10064.5	19683.4	13447.1	15118	5431.53	5430.2	5399.08	5197.25	5341.18
M339T46			0.595493	0.637492	0.00021199	339.251	45.6	14269	24345.4	15570.4	14167.7	22715.3	23155.9	20693.1	22771.6	23761.3	19047.8	13882.2	7215.32	12756.4	13768.9	15675.9	13400.1	17621.8	9636.81	12006.5	11851.5	14358.5	14925.3	14201.6	14578.5	14577.1
M161T341			0.637202	1.51638	0.000212222	161.091	340.9	7734.7	6652.18	6262.14	5875.41	7965.55	6223.56	4864.12	6793.19	5985.68	6510.81	7355.53	7461.71	9465.49	12667.2	9566.5	10434.3	6683.55	11179.5	12228	11321.4	6811.11	6131.04	6131.81	6131.96	6132.11
M531T305_2			0.27923	0.509478	0.000215018	531.329	305.13	2361.01	2040.55	2880.31	2421.07	3312.98	1431.52	1978.21	2907.35	2735.46	1260.17	1376.78	853.606	1249.78	2004.3	1663.29	1355.27	772.452	973.947	687.246	948.768	1324.04	1395.28	1323.71	1324.99	1418.71
M380T419			0.236212	0.393597	0.000216591	380.025	419.242	1769.01	1709.54	586.546	1062.18	1356.75	1731.7	1028.75	1186.46	1548.23	804.966	548.015	782.673	267.361	387.082	229.277	339.903	416.182	223.868	1324.94	512.495	1431.38	1404.75	1431.08	1432.81	1310.43
M516T210			0.537079	0.604931	0.000217918	516.304	209.576	15448.6	15709.7	11804.2	12698	13729.1	8534.22	12347.9	13536.9	14489.5	14396.4	6027.51	13680.4	6094.54	6450.21	6473.68	10069.4	5650.22	12393.2	6844.07	6587.79	13550.1	10335.4	11633.5	12111.9	11655.2
M268T165			0.446857	1.59459	0.000220592	268.102	164.951	2255.22	2288.86	3353.49	2476.64	2265.83	2356.39	2701.36	2756.16	2400.57	2658.1	2402.82	2434.57	4350.9	3863.66	4439.87	4997.99	5087.83	5124.72	3904.72	4075.06	3141.08	3349.33	3319.97	3349.36	3349.41
M123T42			0.309427	0.793886	0.000221403	123.116	41.7465	13349.8	15039.4	14704	18816.4	17452.8	16654.7	18367.6	15878.2	15818.1	17095.8	11547.9	11944.2	12044.5	15073.5	15126.5	10412.8	12452.1	14350.5	13616	12975.6	13589.3	13941.4	13430.2	13585.3	13165.9
M712T419			0.71107	0.299522	0.000221613	712.292	419.223	11122.5	8480.94	4000.94	8647.94	10601.9	14877.6	6328.29	8471.71	14850.2	3548.62	4182.61	5476.17	1311.43	1299.7	1245.6	1466.44	2790.65	1154.86	6405.41	1902.88	7254.11	7246.32	7327.77	7559.53	7300.71
M213T430			1.72269	0.734554	0.000225822	212.842	429.803	339744	296237	240298	350730	273861	324824	246222	313220	321885	339935	257211	262946	171627	246248	190056	236467	228557	203955	276885	164201	239192	244750	241408	244581	244562
M407T302			0.379269	1.92657	0.000227487	407.074	302.009	803.567	1057.01	1471.4	2211.22	1788.55	1234.04	1694.02	1261.64	1272.28	469.775	1872.09	1819.44	2260.1	2654.21	3050.66	2986.97	3340.4	3005.45	1359.9	3203.91	661.324	702.762	798.119	701.102	665.333
M480T210			2.26424	0.572587	0.000230785	480.306	210.238	141399	214293	120259	275644	182765	250458	154945	175840	178730	233884	95989.8	94132.3	78072.1	125924	127515	97255.2	92683	108090	175955	108455	248654	250192	251213	251220	253168
M128T42			0.650582	0.570543	0.000230971	128.061	42.412	14378	7782.58	21647.6	22492.1	13194.9	14078.8	19663.7	16355.1	19036	21885.7	11145.5	6624.87	10948.9	9940.39	11966.9	7593.9	9411.09	9937.91	11406.7	8309.64	10033.6	10541.1	10757.5	10415.9	10413.4
M546T45_1			0.199977	0.778138	0.000231719	546.448	45.349	6620.24	5828.83	6203.66	5574.28	5698.31	6170.76	5919.25	5643.69	3963.47	6625.88	5220.23	4758.06	4712.8	5166.47	4048.34	4625.52	4045.52	3783.19	4614.11	4351.05	5501.48	5513.93	5500.28	6097.28	5500.54
M271T42_2			0.441422	0.610114	0.000233113	271.168	42.478	9018.1	4402.5	10130.4	10057.5	5650.21	7837.79	8966.41	9908.52	7717.51	9171.59	6095.12	3910.83	5280.71	5076.82	7189.59	3006.57	5188.84	5090.05	4935.89	4780.03	5440.54	5403.09	5405.57	5541.58	5729.8
M407T371			0.281843	1.49352	0.000233714	407.182	370.713	1890.92	1013.12	1389.07	1238.67	1356.97	936.011	1185.04	1597.23	1319.7	1064.85	1823.8	1585.55	1671.16	2133.98	1538.52	2160.2	1732.84	2372.27	1865.42	2519.48	1191.04	1175.78	1170.9	1124.06	1161.24
M896T113			0.7519	0.349795	0.00023458	895.602	113.172	14902.1	18782.7	7440.72	16379.7	7804.05	15111.1	5668.4	6982.94	16573.9	8116.86	5567.74	5700.02	2673.95	4166.71	3768.93	7762.95	3587.65	1332.98	3622.34	3009.45	9617.14	9284.58	9557.63	9616.89	9557.35
M574T212			0.296181	0.602124	0.000237569	574.314	212.19	6181.95	3384.65	3061.53	3467.48	4868.08	3289.09	3853.76	3042.86	3673.88	4397.55	1937.31	2910.6	1960.63	2744.74	2748.45	2317.68	2645.93	1529.42	2601.02	2220.05	4753.28	4891.1	4724.5	4775.47	4775.47
M657T43			0.154903	0.658038	0.000238252	657.12	43.099	1715.25	1121.02	1848.18	1838.11	1844.66	1462.19	1535.13	1682.96	1576.68	1555.43	1407.66	576.389	1509.71	1200.45	1179.52	1240.98	1062.68	727.31	1050.29	691.821	1371.03	1325.13	1370.89	1346.55	1420.7
M221T137			0.844994	2.07388	0.000240136	221.091	136.777	4808.13	11273.9	4867.42	4740.34	5132.3	6415.21	3840.62	5962.9	5687.38	6384.58	7170.07	7731.77	19282	9319.43	12164.6	17064	11580.1	14730.4	10854.4	12695.8	4285.16	4284.07	4421	4795.14	4288.2
M650T147			0.208935	0.552768	0.000240535	650.308	147.111	1295.86	1366.73	2085.11	1718.9	2262.37	1042.38	1387.13	1447.13	953.847	2147.37	1121.32	949.993	881.236	992.413	732.684	980.391	809.072	746.176	598.024	870.926	1118.2	1048.76	1063.01	1045	1063.38
M134T442			0.228997	0.558231	0.000243516	134.044	442.437	1753.87	1774.65	2716.21	2925.65	2681.93	1958.88	1195.31	3072.02	2341.39	1920.07	776.379	1333.12	1299.63	1017.27	1064.97	992.529	1283.95	1289.42	1919.19	1494.41	2495.73	2213.84	2491.35	2498.33	1764.43
M342T152			0.432062	0.358111	0.000245336	342.335	152.164	4020.23	7664.93	3926.55	3286.31	2628.43	2680.11	2341.25	3086.97	6036.58	3330.25	1446.07	2090.78	966.034	1312.79	2007.08	1342.27	785.205	1104.31	1542.32	1370.03	1830.35	2126.18	1834.94	1831.72	1901.75
M215T430			0.77106	0.746976	0.000247641	214.839	429.928	81655.7	69661.7	58884.4	82741.6	65028.9	77981.2	59395.6	74398.1	74364.7	78496.8	58533.9	61660.3	40234.4	60352	46346.2	58446.2	58510.8	48984.7	66327.9	40375	56495.8	58016.1	58099.2	58161.2	58328.4
M856T431_1			0.219466	1.33403	0.000247942	855.716	431.041	912.094	904.114	1171.6	932.954	1242.82	724.123	960.771	916.257	818.801	809.471	985.286	1107.08	1139.04	1190.43	1369.23	1404.59	1372.51	1392.55	1187.5	1382.35	564.302	564.238	556.728	531.138	589.438
M182T251			0.458792	0.536704	0.000247967	182.026	251.435	7676.51	5433.42	6120.56	4688.23	6406.33	6885.44	6954.73	6445.89	6361.3	6781.85	6990.58	1595.61	2488.01	4611.79	6091.88	3161.34	2185.97	2496.85	1523.67	3071.48	3722.32	3713.13	3713.67	3918.45	3742.47
M114T238			0.514925	1.37981	0.000248122	114.127	237.858	5085.52	3278.5	5965.9	5327.78	5829.19	4776.5	5882.9	4674.35	4013.04	4760.8	5437.17	6238.38	5670.84	7073.38	6815.63	8665.73	6934.21	8085.75	6514.65	6995.11	6060.55	5843.2	5837.94	5837.04	5889.79
M226T281			0.60215	0.424305	0.000257108	226.143	280.867	15513.8	6757.15	10771.2	13338.2	14510.9	4663.35	12356.8	10360.6	11922.5	9553.83	4049.85	1966.55	11788.6	6261.48	4347.97	5761.67	3366.85	3734.07	2290.78	2998.91	8008.58	8010.81	8129.8	8449.18	8014.85
M226T369			0.213737	1.3608	0.000258151	226.117	368.979	1077.25	850.362	991.819	1051.86	1072.62	1102.43	1032.16	1177.18	1249.14	989.606	1285.12	1811.73	1739.18	1342.74	1505	1607.75	1102.46	1567.5	1328.58	1126.89	1111.81	1080.88	1119.89	1111.67	1100.54
M665T230			0.642317	0.526157	0.000259938	665.346	230.38	19811.1	10070.9	15176	21293.7	16911.5	10845.2	15660.9	12335.4	18807.7	13985.4	12583.5	7520.2	6011.41	11422.4	4315.73	8433.71	13424	3791.26	4981.39	9016.92	13935.6	13837	13935.5	14148.3	13996
M155T239			0.450681	1.46992	0.000268044	155.043	239.071	2991.18	3280.49	3413.38	2926.71	3935.05	3692.55	4590.09	4044.74	3544.8	2578.41	5373.34	4765.1	6777.47	4614.61	5063.14	6980.64	4018.61	4360.47	4824.08	4665.94	3616.23	3832.55	3832.35	3878.84	3877.82
M619T242			0.585543	0.561967	0.000268161	619.284	242.315	12361.4	16579.9	13906.5	9640.55	16040.9	11914.2	10304.1	17587.4	17145.6	14384.5	12930.9	6058.36	5472.77	6310.68	6808.82	5472.77	14541.4	6451.63	6525.6	8026.68	21259.4	21657.5	21146.3	21372.5	21372.8
M96T107			0.732799	3.03549	0.000268753	96.067	107.184	3251.88	2434.81	1576.29	2784.5	1472.62	3140.46	3666.37	3573.05	3380.16	2589.26	6470.27	10056.8	12754.1	7166.34	4826.54	9024.27	16902.5	6394.29	4174.25	6827.83	9131.97	6719.43	9132.7	9140.34	8806.68
M627T230			0.531174	0.582365	0.000271727	627.292	229.73	16489.6	9949.48	16076.8	7643.52	11876.6	12926.6	8410.79	10163.5	10561.3	14414	5836.27	6127.23	9489.14	6183.99	4954.3	9075.33	8550.47	7294.21	5153.23	6353.17	6461.18	6172.53	6416.26	6461.58	6461.29
M833T185			0.911765	0.16755	0.000275391	832.509	185.483	28319.7	4829.13	19314.1	10409.7	8855.31	12763.9	11703.4	6727.53	8254.21	12746.5	1425.45	778.761	1174.2	981.132	8180.47	733.85	3503.33	1234.13	1779.31	972.715	7830.51	8192.18	8249.22	8353.69	8248.95
M444T271			0.225227	1.54919	0.000275483	444.235	270.993	791.803	967.077	846.811	600.941	740.702	503.003	555.581	805.629	773.704	726.244	607.568	1127.04	976.761	952.121	1398.72	1257.71	1073.87	1202.51	1357.34	1373.27	696.605	696.724	696.998	686.303	648.011
M404T92			0.869385	0.178345	0.000275934	404.262	92.186	19745.3	4827.01	14142.3	24778.3	12786.3	3165.27	18735.2	4805.29	9838.8	16237.2	1636.29	1463.24	913.191	2708.55	857.841	1702.84	3984.15	6609.45	2502.09	639.717	4347.87	6649.68	7281.75	7282.58	7284.52
M422T451			0.203642	0.625584	0.000277788	422.193	450.944	3502.57	2709.36	2343.9	3011.25	2396.39	1932.86	2505.93	2057.34	2557.11	1806.08	998.995	1342.57	1724.9	1082.36	1388.35	1693.47	1563.11	1663.89	2465.28	1605.81	3539.63	3155.1	3545.6	3549	3102.85
M378T460			0.365806	3.53911	0.000281172	378.059	460.24	487.709	438.698	614.68	571.654	723.36	487.289	569.993	703.903	490.489	456.574	1810.48	1692.94	4434.55	683.813	1463.15	1730.79	1380.77	2464.21	1917.72	2043.6	234.872	209.402	295.543	226.033	235.118
M189T42_2			0.541205	0.580003	0.00028144	189.126	41.641	9717.75	7851.51	14527.6	13328.2	10560.1	12221.1	17438.1	15437.2	14857.7	18584.4	6289.41	5303.21	9121.28	5212.75	9607.13	5984.93	8750.43	9859.33	10754.5	7141.17	9158.77	9257.05	9463.54	8698.93	9158.28
M373T44			0.922627	1.85074	0.00028289	373.271	44.1	9145.07	8926.46	8743.54	10793	9220.59	8339.49	5812.92	10240.1	9106.25	12096.9	10164.6	16793.7	18676.7	11871.2	15936.2	13899.7	15367.8	16624.2	27463.8	24255	13559.8	12304.1	13808.6	13561.7	13809.9
M291T58			0.705264	1.99051	0.000284131	291.111	57.964	4168.15	5113.25	4176.29	3894.66	5061.54	2306.2	3528.24	5776.31	2928.77	5530.29	5649.29	5328.79	6598.97	8100.09	11141.6	12841.2	5015.42	10803.5	9255.67	9829.54	4277.29	4422.7	4095.5	4085.66	4281.38
M550T42			0.244008	0.744033	0.000285498	550.479	42.4395	4310.56	5482.05	5689.72	4171.47	4348.7	5558.33	4176.01	5199.99	4254.44	4790.04	4173.72	3115.53	3675.29	3467.84	4033.18	4267.86	2510.88	3609.02	2803.77	4042.57	3955.21	3594.5	3660.28	3595.99	3596.37
M362T370			0.520691	2.40307	0.000291234	362.215	370.317	2099.34	1615.19	1488.42	2236.52	2396.76	2114.8	1606.85	2605.35	1480.74	1208.78	2615.19	5189.09	3709.8	2997.53	2584.18	3796.94	4181.07	5816.63	6225.53	8188.55	1429.59	1406.65	1326.25	1429.09	1455.54
M126T224			0.295496	0.749043	0.000291673	126.065	224.135	7781.74	6113.04	6457.65	5207.51	6143.23	6055.64	6032.18	6673.32	6702.26	4573.81	5324.49	5773.89	4297.58	4296.99	4485.72	5002.33	3824.07	4122.83	3864.07	5254.23	5105.96	4947.73	5032.46	5008.89	4711.49
M219T94			0.522244	1.4248	0.000293854	219.094	93.579	4525.04	7043.02	5066.37	4197.55	4757.78	4721.33	4158.29	5402.32	4596.99	5392.97	5134.25	6090.46	7158.94	7923.1	7523.16	9650.77	7332.1	6376.45	7606.33	6247.54	4942.55	4566.48	960.833	4515.26	4951.79
M404T173			0.268925	0.243873	0.000295501	404.262	172.732	2005.54	506.587	1806.06	2388.63	1801.72	313.964	1950.24	571.202	1045.74	1771.68	240.495	167.774	299.508	343.769	312.478	329.089	530.181	743.529	291.796	194.953	915.291	882.978	822.432	869.024	875.148
M394T420			0.725827	0.431143	0.000296911	394.04	419.862	17207.8	22592.4	6601.23	13396.9	15010.8	17614.1	10584.4	15166.3	16770.2	8900.92	6273.16	9012.25	1654.77	4533.53	2542.13	7050.44	11292.4	7767.35	9772.56	2119.07	13324.2	13197.8	12786.9	13096	13096.6
M615T348_1			0.332866	4.76993	0.000297991	614.845	347.843	208.248	844.773	303.424	101.112	508.255	241.461	114.087	322.364	260.71	218.233	848.909	1213.77	2829.73	2764.75	781.527	2124.76	1219.36	1481.94	712.015	918.133	533.61	517.843	547.831	547.994	609.272
M458T416			0.213946	2.04205	0.000299145	457.784	416.33	464.34	512.86	687.821	610.541	502.831	300.094	426.491	727.541	618.739	57.0941	1665.12	1140.83	718.401	1170.19	966.8	847.41	589.532	1162.11	819.309	943.421	544.524	536.33	544.65	543.489	494.996
M568T454			0.516804	0.266907	0.000300785	568.135	453.625	8228.85	4880.3	2625.82	9695.44	4496.03	6000.9	2237.06	5227.17	4931.72	1577.29	868.58	995.637	1012.35	1626.36	1663.51	1177.75	1931.1	739.576	1399.8	1904.18	1714.98	1962.73	1871.6	1958.72	2102.16
M203T246			0.38569	0.710504	0.000300914	203.051	246.09	11109.9	12305.7	14975	13213.5	12672.5	14973	13094.3	11394.2	12754.9	11153.3	9476.16	5542.08	8455.89	10193.2	9543.77	14069.4	8166.36	7251.61	8445.6	9549.08	11925.2	12568.3	11933.9	11703.1	11702
M271T42_3			0.594119	0.60967	0.000303273	271.225	42.426	12796	15675.2	16661.6	9248.13	14887.7	16072.1	11223.9	11987.5	14509.3	10236.4	12856.7	7443.11	8706.58	8176.73	7734.45	6718.6	7899.37	11218.9	2970.94	7542.21	13904.5	13903.7	14334.3	14003	13842.1
M353T37			0.939799	1.96759	0.000304467	353.266	37.378	7858.3	13886.3	8751.45	11397.3	9648.38	10374.4	9468.27	8346.46	9002.49	8329.58	19389.9	17112.4	9300.74	32547.2	19258.6	17025.4	16879.3	19758.5	13590.4	26117.9	15341.9	15347.3	15519.1	14903.6	15646.9
M423T417			0.211196	0.385848	0.000307663	423.163	416.954	1028.25	1225.45	933.655	1367.84	1352.17	808.087	476.071	1193.47	1667.98	276.166	708.838	520.268	261.087	403.906	322.284	331.891	387.945	234.437	541.675	273.155	627.308	384.206	640.63	642.512	612.552
M632T429			0.166434	0.585282	0.000307999	631.555	429.478	1385.74	959.165	780.771	1464.45	872.575	1376.48	993.712	814.129	1220.62	1456.4	800.828	851.426	519.881	793.449	483.133	800.634	736.033	489.456	820.708	332.205	844.806	887.752	886.867	823.858	1159.49
M568T206			0.490951	1.41173	0.000310193	568.406	205.708	3880.48	4388.27	4381.44	3958.33	4783.43	5014.13	5026.96	5417.4	5119.61	4517.42	5897.52	4608.53	6886.94	5554.24	7164.02	6761.04	7228.93	6259.16	9324	5943.22	5503.38	5169.91	4650.47	5509.04	5508.52
M863T468_2			0.358587	0.61585	0.000312807	862.994	467.73	6272.36	6869.01	5426.61	6893.19	4428.98	5734.04	5703.07	5768.05	5208.79	4019.15	1710.33	3170.84	4475.93	2776.14	4768.63	2424.89	2037.75	4790.35	3569.14	4962.66	5638.99	5501.87	3976.3	5625.49	5413.13
M307T427			0.243387	1.81504	0.000318364	306.948	427.351	779.412	533.9	664.054	580.756	636.002	573.388	689.049	796.486	577.755	649.731	1220.62	690.09	836.713	981.344	1576.99	1208.96	1162.87	1741	763.533	1580.29	572.189	715.892	715.097	715.889	685.779
M104T311			9.67915	0.0225477	0.000319093	104.07	310.625	1837463	1137.13	1661274	1531658	7388.28	1830662	1454732	8889.2	1483348	1803309	19432.8	22577	24250.2	19646.5	25438	28187.9	25360.9	32021.2	26031.7	39055.4	894148	893873	880.352	894746	876060
M946T213			0.21585	0.485921	0.000320493	945.592	212.958	1235.39	1815.91	671.554	1313.95	1773.13	809.677	814.939	1478.15	1612.85	1672.1	538.743	871.227	373.69	874.952	1077.63	520.615	508.913	712.374	482.849	452.019	1383.92	1383.08	1005.4	1358.12	1334.37
M160T37			0.822763	1.82533	0.000323635	160.074	36.698	4382.81	13413.2	2826.3	5378.19	10555.1	6715.27	6598.35	6445.87	10174.4	7671.51	7479.81	15408.1	9194.83	13607.2	13316.5	16329.7	13534.6	15626.6	16731.4	14139.5	6639.28	7519.62	7291.27	7304.44	8630.78
M207T420			0.162573	0.515866	0.000324111	207.206	419.784	446.279	1044.77	924.28	847.299	951.585	611.688	733.524	957.814	1580.33	925.209	481.155	518.41	370.668	593.513	585.367	451.143	391.42	419.992	348.563	494.318	645.589	617.499	506.524	645.987	687.056
M124T91			1.01223	3.21688	0.000324906	124.074	91.411	6277.86	7496.79	3820	6526	3123.91	3652.36	7157.49	4980.43	2447.09	1715.98	18912.8	14928.9	18017.1	3605.56	1395.09	19164.8	15994.7	18820	24504.7	16486.4	2306.77	2086.43	2462.94	1720.46	4720.96
M709T468_1			0.540331	0.653687	0.000325529	708.988	468.253	23988.5	22388.3	18960.6	23908	17463.9	19599.8	20909.3	20327.9	20001.3	13647.6	16022.5	7076.36	14489.7	10368.5	14356.3	19647.2	13710.2	11594	16255.3	7998.57	23948	24270.1	23939.9	24678.1	22559.9
M281T34			0.386502	1.92554	0.000327687	281.05	34.499	893.424	1443.23	1289.88	1194.19	1457.65	1697.48	2241.39	1705.61	1336.04	1652.7	2574.87	2329.26	2310.16	2215.09	3956.51	2681.31	2058.41	4009.93	2080.02	4497.35	17859.4	971.063	1523.1	2718.74	1770.07
M683T42			0.524123	0.584494	0.000335357	682.5	42.3885	9430.62	5429.34	16997.3	15089.1	11629	10061.7	11739.1	15406.9	15165.1	14065.6	7106.13	5053.59	8772.95	7987.91	8348.96	6225.68	6942.05	8179.75	8261.91	6190.96	9893.1	10164.3	7856.65	9900.28	9588.66
M681T430_1			0.134345	0.668251	0.000336554	680.541	430.257	1313.91	1161.2	983.861	1706.15	1118.04	1411.65	1337.63	1443.25	1295.13	1545.71	1083.14	778.175	655.773	1102.99	802.345	1028.38	992.437	551.067	1260.62	643.869	1098.16	1302.93	1248.45	1334.69	1301.27
M596T192			0.5816	1.83259	0.000337293	596.437	192.222	2402.94	5086.3	4127.75	3470.05	4072.72	3912.28	4431.99	3265.16	2540.2	5194.44	7168.66	5815.44	10010.2	8536.6	4448.28	7844.69	7627.59	4628.3	9815.63	4666.27	6755.9	5879.11	6677.07	6726.97	7657.98
M421T237			0.104877	0.738092	0.000338247	421.06	237.444	568.27	752.503	817.313	709.553	871.901	817.96	826.807	801.307	723.612	609.189	540.174	470.285	481.277	593.215	773.489	554.364	455.581	639.425	448.924	577.787	618.845	645.733	622.411	543.869	608.587
M175T214			0.508672	1.7644	0.000338691	175.085	213.532	1652.76	3448.41	3256.25	1575.69	3751.67	1948.91	2337.83	3744.03	2980.82	2776.16	2689.77	4584.35	4322.14	4388.58	5884.1	5001.2	4405.06	7624.17	4712.35	4860.86	3067.94	3068.18	3171.35	4091.37	3252.17
M302T42_2			0.421713	0.515072	0.000339852	302.31	42.386	3896.99	3506.37	8615.82	9903.76	5073.93	4994.01	5646.52	6241.81	5450.84	6057.11	3906.03	2395.96	3116.22	3075.05	3165.8	2533.66	2415.3	4027.2	3510.03	2443.39	4251.14	4638.07	4641.38	4639.63	4572.3
M98T240			0.624137	0.428756	0.000341675	98.0953	239.558	12664.7	7589.81	14334.2	12808.9	13373.6	13702.7	5165.81	5776.58	6530.53	12462	3216.98	1772.11	2476.65	4065.53	5839.42	5209.19	9587.76	4017.26	3552.41	5028.63	4538.29	4447.25	4542.22	4496.32	6511.51
M908T215			0.370697	0.463569	0.000345422	907.575	215.137	2831.14	3456.77	3714.51	3040.85	5621.14	2370.99	2839.66	3058.77	3274.36	6325.81	1511.47	1562.6	1566.73	2868.62	2383.08	1547.9	763.928	1411.9	1496.46	1823.31	4385.89	4031.25	3294.58	4410.89	4392.22
M170T313			0.55252	1.09032	0.000347643	170.128	312.805	14822.5	16522	17598.2	17121.1	16857	16274.3	17388.3	17099.1	16732.7	15390.6	18703.4	18009.8	17563.7	18575.1	17504.3	18368.6	17678.2	16974.3	18633.2	18770.9	18582.8	17515.5	18386.2	18577.8	18582.9
M112T439			1.15542	1.64306	0.00035126	112.086	438.662	17184.3	23975.2	18497.5	17401	17830.7	14875.7	11680.3	25420.5	10104.6	16899.2	21707.2	25606.3	23724	27253.1	38746.7	36762.5	21275.2	25393.8	36723.8	28484.2	13263.2	13020.4	13002.4	13030.4	17490.4
M157T42			0.56275	0.608838	0.000351528	157.099	42.357	13335.2	8011.83	16374.3	17211.3	11124.4	14128.6	16868.2	11915.9	15094.2	19762.5	11847.6	5637.98	11763.4	7313.18	10334.7	6803.58	7955.94	9152.73	9762.72	6995.24	9677.55	9674.67	9436.98	9434.9	10250.5
M270T184			0.44793	0.552648	0.000358462	270.168	184.308	8779.82	9013.03	5577.39	4739.31	9298.3	3611.38	7399.91	6836.09	9440.56	9737.86	4680.17	3595.87	2069.28	4378.79	3838	3447.55	4197	5390.61	3966.5	5571.86	3819.99	4216.92	4208.5	4216.31	4162.28
M551T420			0.153377	0.572663	0.000359963	551.476	420.089	544.417	1317.55	829.008	971.372	1189.2	694.28	716.159	765.951	1121.94	987.291	462.719	509.195	362.079	549.992	852.885	548.308	376.968	516.833	456.618	596.923	701.92	736.688	719.032	682.578	701.734
M679T231			0.362432	0.469853	0.000366351	679.354	231.152	5670.06	2934.89	3069.79	1848.01	3706.84	2842.78	2569.47	3075.97	4855.24	2114.74	1555.14	2307.81	1312.77	1249.64	1457.28	1299.65	1049.81	2054.83	1261.16	1810.36	2016.06	2048.92	1992.21	1902.14	2021.7
M803T121			0.485466	0.570176	0.000367279	802.535	121.284	11006.4	8415.59	4799.48	10792.8	7501.01	9444.77	12084.8	10303.4	11060.1	13378.9	4069.67	6593.8	2386.42	4476.98	4038.54	5484.12	6568.06	7080.28	7864.51	7763.69	10578.6	10233.6	10587.8	10220.7	11531.3
M273T73			0.287407	0.516417	0.000369753	273.116	73.258	3486.57	2893.65	3065.95	2984.94	3905.04	2343.55	2135.36	4559.81	4355.12	4548.24	1808.59	673.167	1245.76	633.143	2292.21	2687.48	2242.16	1078.97	2798.76	2241.64	2407.42	1841.01	1965.45	1884.81	1964.42
M171T406			0.371811	1.65451	0.000370862	171.112	406.409	1844.66	2263.08	2052.61	1634.73	2894.65	2428.28	1950.28	1848.62	2248.55	2368.3	3356.6	5731.41	3200.72	2632.63	2902.04	4132.72	2759.24	3174.43	3284.89	4453.11	2427.85	2534.55	2365.1	2460.28	2403.96
M177T41			0.379644	0.712076	0.000371498	177.162	41.016	11928.7	9893.62	13735.8	14182.4	11249.3	12472.8	13370.6	13371.6	12295.2	14212.1	6941.85	8800.35	5829.69	9261.44	11661.2	9579.63	10752.1	11788.5	10050.9	5562.98	10019.3	11423.2	9241.5	9826.5	10016.9
M148T271			0.298075	1.44908	0.000378589	148.074	271.421	1502.31	1952.71	1597.88	1019.43	1423.2	932.525	1045.44	1846.49	1813.11	1980.2	1671.68	1943.39	1931.75	1984.17	2439.26	2266.49	2309.21	2589.48	2397.62	2367.4	1425.41	1370.77	1425.85	1463.99	1446.78
M375T569			0.203	0.652516	0.000387096	375.221	569.025	2487.47	1556.92	2029.59	2441.43	1836.39	2209.26	1628.99	2680.92	2482.67	1207.18	1440.2	1614.37	1238.88	938.567	1498.62	1327.15	1400.21	1267.21	1287.24	1403.8	1387.28	1472.18	1386.17	1491.51	1472.08
M286T447			0.421768	2.59942	0.000388299	286.032	447.211	989.767	1238.79	1169.3	1157	1608.3	1198.56	1104.51	1551.91	1599	1262.71	4319.76	4789.1	2605.6	4546.01	2028.28	2597.9	4191.23	1787.01	5465.6	1149.67	606.196	635.618	635.691	667.269	682.237
M898T430			0.0746069	0.737386	0.000391057	898.448	430.195	964.525	613.326	594.08	833.43	734.274	814.557	677.049	747.523	677.583	740.56	513.637	574.278	602.662	529.097	386.647	632.75	588.675	467.947	683.239	475.443	652.719	670.487	557.709	680.138	654.023
M518T420_1			0.0884171	0.719047	0.000392767	517.957	420.022	787.283	749.993	669.263	894.871	815.762	708.823	712.61	918.094	932.624	694.583	748.939	541.803	556.771	593.319	547.722	470.333	576.925	388.875	803.5	440.715	555.764	555.236	747.45	557.145	558.595
M256T26			0.0615698	0.857221	0.000393832	256.28	26.301	1154.54	1149.3	1186.1	1173.45	1208.17	1201.43	1263.46	1291.26	1094.21	1081.74	1095.14	1037.96	818.31	980.644	1086.51	1054.95	853.267	1128.46	1072.66	990.436	1181.71	1185.15	1012.04	1164.03	1163.6
M463T679			0.289485	0.344336	0.000399352	462.997	679.487	3318.93	2450.89	2829.55	2315.49	761.227	1736.82	1516.25	1427.28	1003.1	1127.87	632.427	136.393	414.817	489.906	696.396	814.927	873.478	572.824	1083.47	651.232	2192.2	3252.19	2183.33	2378.68	2147.98
M430T432			0.137723	0.672855	0.000402584	429.889	431.95	959.686	1348.9	733.797	1100.63	1144.02	1205.43	770.394	1267.36	1243.99	1473.11	556.678	838.747	576.23	688.698	917.48	767.425	755.618	753.581	871.827	841.533	927.376	1017.93	993.369	975.796	976.154
M358T416			0.26914	1.9672	0.000403169	357.828	415.622	427.595	740.408	1131.36	847.933	882.469	466.867	692.725	856.731	646.167	42.2309	1286.81	1049.22	1084.31	1764.12	1474.16	1401.81	753.385	1964.26	1007.17	1462.81	860.501	722.417	726.163	934.047	725.299
M361T420			0.268648	0.668746	0.000403897	361.208	419.798	3291.78	5144.44	3148.44	3778.75	5049.19	4324.43	3230.93	3824.43	3740.64	4133.75	2238.37	2205.47	1960.43	2941.03	3433.27	2178.11	2561.02	2605.19	2359.57	4044.52	3048.51	2928.36	3139.01	3158.74	2879.53
M214T430			0.135672	0.759167	0.000404881	213.84	429.859	2706.2	2242.32	2047.23	2678.06	2175.77	2464.38	1942.81	2388.68	2451.49	2491.67	2098.53	2213.34	1347.85	2045.41	1585.6	1727.38	1673.92	1587.56	2223.83	1404.25	1848.28	1987.28	1942.84	2123.92	1943.11
M109T450			0.803906	1.90015	0.00040902	109.075	449.654	7401.79	7950.42	6527.13	7459.61	8202.2	6897.14	2866.59	6976.57	6704.01	7558.89	12546	10287.2	14442.9	12868	13577	18106.9	9215.54	17223.9	4403.84	17573.5	9332.22	8293.76	8739.59	8746.45	8426.43
M107T25			0.289925	0.545598	0.00041464	107.055	25.326	3267.18	2553.85	2023.21	2608.36	3170.59	2643.29	4757.02	3255.31	3043.47	2405.98	2072.04	998.477	1064.33	2670.92	2640.02	1093.75	1552.34	1799.19	1203.35	1125.25	1674.08	1649.1	1435.21	1649.32	1718.71
M409T301			0.379927	1.78368	0.000415392	409.11	300.745	1280.91	879.052	3059.54	1683.46	2284.32	1509.55	1636.38	1436.84	1111.68	1155.02	2677.49	1773.79	2076.75	2958.59	3390.11	2295.32	3482.55	3553.99	2753.47	3642.45	868.389	870.416	850.75	1446.78	915.147
M331T348			0.203864	0.698291	0.000423013	331.159	348.12	3256.41	2298.12	2835.03	2468.79	4008.64	2282.41	2496.61	3249.59	3092.38	3098.14	1967.44	2753.22	2176.91	2061.83	2105.37	2204.22	1679.43	1783.14	1474.77	2104.25	2603.25	2211.73	2220.01	2152.83	2149.44
M809T475_2			0.371706	1.28922	0.000423763	809.438	475.264	2770.29	3070.95	3861.47	3214.1	3419.39	3283.15	3326.97	3202.95	3423.44	4999.61	4820.34	4067.82	3531.3	4610.8	4328.44	4362.49	4639.61	4844.58	4547.48	4818.32	3219.37	2762.61	2764.08	2880.81	2879.24
M70T140			0.585191	1.5153	0.000427833	70.028	140.307	5625.15	6838.08	6429.74	2937.7	6106.28	5412.95	4989.9	7069.2	4842.57	7909.71	9822.15	6752.44	6314.99	10821.2	7109.19	11153.6	7854.46	9663.35	9359.2	9281.02	4231.25	4222.13	4380.19	4764.85	4378.12
M264T428			0.418472	0.66594	0.000431507	264.038	428.141	5915.95	12354	10707	7419.86	11297.6	8201.2	8030.53	11458.6	10351.5	12918.4	6395.01	7118.34	6272.27	7026.74	6933.09	5219.17	6872.47	6700.52	5737.36	7423.15	7344.6	6232.49	7520.02	7515.28	7513.5
M805T152_1			1.10139	0.588088	0.000432876	804.551	152.467	35929.2	56880.4	60067.4	38879.1	54623.6	34537.2	44660.8	40004.4	37990.8	57295.2	19669.1	28667.1	19159.2	21870.1	47065.5	22187.1	14636.1	30980.9	29426.8	37368.9	63100.7	58594.5	62860.2	27385	59486.6
M910T420			0.160431	0.503579	0.000435423	910.224	420.008	532.872	1051.75	603.92	589.68	1202.14	567.445	771.148	1084.24	1169.16	837.341	290.988	341.26	523.066	478.403	790.032	329.178	290.624	466.707	303.667	421.023	524.524	532.461	524.676	590.716	532.523
M286T222			0.36759	1.63002	0.000436782	286.088	221.82	1659.77	1601.23	2106.19	1723.57	1332.6	2576.64	1691.34	1749.85	2435.22	2285.22	1840.75	2138.45	3407.64	3255.53	2937.47	2870.78	4593.88	2869.43	3667.11	3652.73	2368.86	2304.93	2382.46	2198.26	2378.01
M217T430			0.196786	0.771843	0.000438006	216.836	429.964	7044.96	6505.29	4918.47	7106.62	6284.51	6829.58	5236.24	6676.97	6841.9	7018.14	5471.91	5730.5	3842.8	5382.26	4302.16	5321.63	5306.1	4389.5	5995.48	4012.71	5347.38	5347.26	5412.88	5423.32	5423.6
M460T212			0.767398	0.512756	0.000442406	460.28	211.562	14819.6	34040	13121.7	23805.3	28543.8	13518.3	26525.7	26942.5	17767.5	18342.5	8818.48	15452	6464.06	13417.5	11982.5	11030.5	8022.52	10096.6	15349.9	10853.1	19093.5	19126.7	18343.8	19126.8	14131.3
M588T213			0.536455	0.564259	0.000444755	588.363	213.035	11588.8	8134.81	14648.4	8043.87	10266	7672.43	7948.06	13223.9	10123.3	17518.6	6360.91	4915.4	4762.91	4696.93	6567.33	6533	7916.43	6878.37	5647.03	7320.8	6911.71	7397.01	7047.83	6704.61	7051.18
M158T44_1			0.490631	1.59351	0.000446406	158.059	43.863	2681.3	4753.14	2668.93	2742.99	5750	3401.17	2434.53	3118.97	2952.53	3582.48	3712.33	4918.97	4431.66	5643.75	6570.84	6304.29	7266.88	5145.57	5345.36	4976.66	3883.4	3882.01	3776.43	3777.33	4278.81
M180T161			0.231042	0.716955	0.000446742	180.064	161.404	4697.13	4155.25	3652.17	3780.94	4403.54	3799.26	3696.05	4194.04	3981.13	5041.25	3225.89	2800.04	1543.03	3333.43	2932.83	2448.45	3044.19	2803.07	3080.95	4470.62	2505.08	2541.49	2488.18	2504.85	2541.21
M830T115_2			0.320367	0.643412	0.000452771	830.03	115.136	3406.25	4460.48	5085.8	3958.56	5923.22	4693.38	4131.63	3038.6	5064.38	5370.61	2644.39	3279.71	2638.46	3405.53	4539.62	2188.3	1982.86	3538.41	2551.43	2270.37	6886.35	6789.2	6792.39	7155.88	6788.27
M626T231			0.252663	0.380498	0.000457849	626.328	231.312	1109.62	2307.34	1183.33	811.733	1235.75	972.306	534.135	1637.51	1385.84	2419.49	435.732	539.489	434.718	880.549	469.064	461.684	504.997	466.597	456.948	523.873	1207.62	1261.71	1100.43	1132.36	1131.27
M132T44			0.73432	1.45748	0.000458924	132.043	44.003	8831.53	15726.9	8418.28	8111.61	10550.2	10833.6	7141.72	9952.87	8898.51	10014.1	9428.74	14014.8	12357.7	16058.5	14031.8	17782.5	15343.3	13300.5	16434.8	14778.6	11445.9	11691.9	11502.2	11691.2	12595.4
M151T42			0.31688	0.770803	0.000461594	151.147	41.709	10412.3	10537.8	12738.7	14955.8	13248.1	12020.1	11244.8	9930.83	10364.8	10557.6	9053.41	7247.66	8629.05	8944.31	10346.2	7896.45	8284.59	11158.8	8974.62	8886.41	10859.2	10815.6	11049.9	11312.3	11049.4
M307T454			0.0948493	0.76543	0.00046183	307.1	453.752	1182.39	1206.18	1261.48	1170.79	1273.69	1227.65	1218.78	1402.03	1389.62	1397.74	962.305	1236.66	809.418	812.704	931.408	1252.79	875.366	634.875	1128.93	1099.74	1001.35	984.962	948.737	1001.15	1047.36
M616T233			0.938219	0.464122	0.000463962	616.343	233.306	36515.8	14694.3	15647.7	23683.7	23982	36844.6	14141.4	15432	21442.2	25596.3	18328.2	10585.3	7594.43	11347.8	9175.08	9561.1	13302.8	9957.7	7428.3	8529.79	12936.1	12936.1	12935.7	13007.7	13222.8
M723T124			0.292864	0.503039	0.000472317	722.508	123.999	2593.84	2075.64	2268.22	2344.31	3687.25	3791.67	2036.17	1134.73	3740.68	2667.91	1072.44	1018.23	1611.87	1405.23	2060.66	1854.93	1066.65	766.797	871.9	1521.54	2121.18	2067.55	2066.56	2000.39	1719.52
M638T231			2.44961	0.501938	0.000474069	638.329	230.655	179511	155822	292156	135351	309073	146263	151322	170264	163964	125184	82446.4	88057.7	143124	88415.3	79086.4	83619.9	102462	79889.9	64924.2	105972	112764	111202	111215	111202	111552
M176T65			0.543175	1.79448	0.000475661	176.069	64.803	4641.75	3840.33	2610	4039.39	2469.06	2841.31	3917.83	3225.86	3253.43	2225.35	5490.63	2713.28	6318.6	6628.97	3133.21	8328.61	7339.46	6054.89	7334.16	5991.56	3679.23	2712.11	2709.22	2739.77	2738.15
M362T35			0.270691	0.593074	0.000478264	362.235	34.96	3153.22	2129.73	3445.61	4145.49	2031.48	2785.9	2592.98	2955.74	3086.1	4148.9	2020.28	1523.03	3170.64	1141.63	2138.84	1373.97	1763.19	1522.17	1515.7	1904.57	2917.31	2930.39	1720.19	3003.02	2731.08
M118T271			0.487895	1.72398	0.000482389	118.064	271.046	2236.24	3920.44	2746.61	1436.84	3009.22	1901.98	1881.32	3637.65	2925.61	3306.94	3246.1	3379.97	3153.03	3906.33	5347.78	5880.32	4517	6530.16	4921.2	5670.4	1993.35	1825.1	1812.35	1812.75	1812.83
M272T387			0.463288	0.313283	0.00048469	272.078	387.147	6073.01	4955.25	1441.33	5385.11	6611	3624.98	2524.51	2500.44	8560.86	3068.14	1095.1	1511.41	909.832	2557.43	1189.32	951.109	819.08	1898.88	1730.6	1354.95	2172.72	2115.71	2094.91	2138.73	2139.36
M576T210			0.236096	0.653866	0.000489716	576.374	209.607	2815.48	2877.78	4400.06	3315.82	2986.22	2766.43	2805.72	2434.69	3386.8	2835.37	2497.66	2991.1	1368.05	1940.06	1267.27	1317.49	2230.26	1770.82	2400.93	2240.61	2894.23	2906.52	2817.66	2663.34	3137.58
M230T448			0.218636	0.569154	0.000494324	230.122	448.015	2725.99	1230.46	1868.87	2416.95	1371.22	2328.79	2257.98	1535.81	1794.4	1182.11	1297.48	633.502	1353.94	1204.92	826.264	1180.91	723.906	1354.27	1030.55	1044.58	1549.66	1514.97	1473.93	1136.6	1564.89
M193T94_1			0.184779	0.788231	0.000497705	193.086	93.666	6299.97	7692.19	8287.01	8361.96	6697.24	8193.37	8099.64	7529.65	8032.77	7128.73	6135.94	6660.26	6282.75	7599.73	4791.23	6276.75	6467.04	5359.76	6360.81	4225.55	7778.79	7439.66	7545.35	7241	8035.7
M227T279			1.0039	1.99618	0.000498646	227.078	278.801	3260.56	8379.72	9170.28	8442.48	8230.39	5913.24	5577.29	15389.7	9991.74	15122.4	13065.9	9814.73	20072.1	23184.5	17523.2	24832.3	10982.3	15019.6	23423.4	20695.8	12664.5	12665	13430.6	12766.1	12608.3
M552T296			0.242278	4.11946	0.000500636	552.272	295.592	349.278	146.791	339.164	120.683	487.814	124.732	89.3382	83.1786	62.9988	313.626	421.433	487.4	1261.49	1841.85	1256.3	734.885	653.488	690.297	342.719	1033.51	1656.33	1757.37	1757.24	1660.92	1477.24
M710T430			0.107651	0.646078	0.000501436	709.549	429.753	854.266	799.671	551.398	929.11	634.815	610.09	627.329	706.634	777.54	704.018	545.15	627.91	326.754	615.278	337.574	436.05	421.909	316.203	707.966	313.654	814.819	837.548	868.182	849.813	810.937
M154T159			0.960744	1.70931	0.000503367	154.06	158.612	7526.45	11873.5	8616.66	10854	16829.4	11496.7	9528.74	16804.7	12462	6971.15	17830.1	17411	28735.2	13712.2	17773	25018	15852.3	16120.4	16335.6	24301.7	10948.2	10938.9	10862.6	10863.3	11245.6
M199T42			0.822656	0.636626	0.000514628	199.145	41.587	35840.7	28092	40166.9	41278.3	18634.5	34440	36093.8	36412.6	33852	38173.9	27693.2	18059.1	26658.3	27542.4	25634.4	18652.8	18378.1	26642.1	22366.6	6726.15	25640	25638	25458.5	25458.1	24679
M980T210			0.732426	0.597514	0.000518142	979.575	210.285	22397.8	23310.6	16874.5	23654.2	24114.6	18731.5	23072.8	24656.8	24523.9	28489.7	12302.3	10608.7	13071.3	25708.3	23210.2	13822.2	8635.58	11996.4	5792.86	12176.6	25248.6	25246.5	25487.2	24875.6	25429.4
M345T41_1			0.764945	2.0133	0.000519582	345.205	41.0195	4881	10407.2	4492.87	2623.26	7475.47	5683.74	5531.08	4456.24	5843.98	5560.88	13274.5	6805.7	10605.1	10531.1	15396.2	16618.9	13963.6	6963.29	6249.25	14261.3	9724.79	8893.09	9392.51	9393.33	10888.5
M356T231			0.139902	0.71087	0.000519683	356.241	230.979	1710.5	1024.24	1367.17	1544.89	1342.01	1727.16	1638.34	1501.41	1194.44	1021.07	1131.72	995.091	1370.42	846.882	975.351	884.007	852.436	1006.17	967.01	973.73	1043.37	918.557	918.636	949.496	841.35
M90T97			0.194283	0.433286	0.000527578	90.0363	96.502	1817.63	701.656	766.944	1030.29	1470.69	1057.06	1045.44	845.789	827.565	700.397	818.101	416.133	435.951	729.672	104.665	735.596	367.437	137.625	390.352	311.479	830.857	869.207	782.385	846.541	830.613
M374T315			0.221256	1.63584	0.000531983	374.211	315.001	429.268	832.926	580.001	440.835	722.08	417.624	669.693	612.584	704.594	855.845	963.808	635.394	1120.6	819.192	1412.07	1041.39	1094.19	1429.44	852.71	880.487	440.496	453.308	468.169	505.637	452.301
M367T25			0.246161	0.5592	0.000533002	367.046	24.9105	1285.34	2085.05	2837.93	1990.49	3125.55	2054.22	3151.01	2686.07	3032.34	2592.22	2151.52	651.099	1415.47	2004.03	2048.29	914.717	1722.34	975.119	974.439	1033.64	1490.15	1376.01	1528.12	1529.45	1528.12
M596T43			0.463335	0.465546	0.000533248	596.464	43.1345	5908.03	5038.03	4630.53	4886.09	3616.83	10857	4715.86	8982.95	4499.39	5064.34	3442.27	2132.56	2733.01	3094.46	3084.23	3021.08	2841.81	2886.32	2119.25	1739.33	3403.75	3121.22	3468.9	3390.65	3363.88
M414T23			0.658962	5.79717	0.000533859	414.127	23.4715	346.569	1221.79	480.687	1203.11	664.895	1290.28	644.96	488.548	2912.21	539.031	1913.55	8509.08	7324.69	3720.72	2375.95	8397.88	1520.41	4730.91	12137.6	6135.51	5236.24	5239.97	5243.39	5841.66	5246.08
M305T24			0.316997	2.30714	0.000534004	305.147	23.532	762.906	787.042	822.951	1041.64	591.132	589.734	438.889	835.669	1301.83	735.522	1394.22	2636.17	2799.4	1225.1	1013.03	2678.33	840.921	1700.55	2387.3	1568.26	1778.72	1451.69	1830.4	1829.21	1830.89
M231T42			0.2949	0.698838	0.000538663	231.173	42.427	4873.57	6732.84	6209.88	8033.54	6924.38	6256.45	7604.59	8101.43	4937.23	7582.07	6134.12	3634.6	4963.97	4964.71	5726.95	3451.03	4229.86	3372.05	5027.53	5496.21	5922.41	5858.19	5431.04	5852.71	5685.06
M364T409			0.550891	0.464426	0.00053905	364.061	408.696	9838.06	7737.9	7860.98	8759.73	6857.75	7919.84	5593.05	7336.29	16285.8	6908.79	3102.39	5028.2	1428.05	4465.07	7291.81	3805.06	4705.25	1624.32	4899.15	3172.55	6236.76	6697.64	4110.15	6666	7263.69
M51T271			0.478995	1.64732	0.000540155	51.0223	271.395	2554.97	4132.79	3270.86	2138.22	3534.74	1593.58	1818.3	3265.45	3846.23	2995.28	3876.91	3392.21	3330.76	4186.41	4087.37	5670.04	5575.85	6253.75	5643.55	6003.08	2311.39	2312.36	2488.72	2382.89	2062.05
M494T202			7.52655	0.459643	0.000540476	494.322	201.948	1232192	1320130	1245441	1357207	1720722	1032818	2373229	1390973	1377016	3034130	888275	539714	775495	1041409	766381	946967	486801	673568	427428	846800	2.00045e+06	2.00047e+06	2.01147e+06	2.00047e+06	2.0661e+06
M508T199			1.88858	0.593791	0.000547419	508.337	199.338	135396	160018	129783	135069	163224	108216	226436	235549	153380	171959	102451	69813.3	73845.8	104623	168810	85370.3	84931.8	98622.9	82890.6	90006.6	132529	132499	132285	132453	170460
M337T453_2			0.231082	0.615824	0.000553957	337.211	453.079	2371.7	3068.19	2463.33	1500.97	1813.52	2764.67	1906.42	1506.37	3332.55	2259.24	1514.36	1167.51	1561.63	1436.96	1532.45	1613.92	927.891	1564.77	1544.61	1291.8	1874.91	1708.47	1701.53	2711.75	1701.74
M85T303			0.840876	1.54527	0.000562998	85.0751	302.995	10388.9	11336.3	12262.5	11987.5	10892	8708.87	9444.31	13124.7	6754.94	9356.81	16142.1	10702.6	15031.2	12356.1	25251.8	16870.2	16239.4	17178.5	14321.9	17011.2	8169.42	8309.27	8172.54	8294.12	8576.92
M472T173			0.313459	0.54391	0.000571023	472.339	172.848	4963.27	2439.91	5259.26	5681.05	3667.41	3243.99	4885.97	3793.95	2441.7	3320.11	2808.97	1421.46	3782.87	2222.1	2235.95	1841.94	1823.6	1234.93	2320.85	1898.74	2125.2	2126.46	2160.64	2295.13	2126.14
M706T42_2			0.349488	0.512807	0.000572495	706.499	42.261	4701.42	1765.66	5752.76	5547.25	3265.33	2801.81	5284.68	3220.06	5654.12	5642.2	1959.67	1913.21	3099.04	2309.22	3326.55	2245.19	1199.57	2205.21	2696.83	1421.98	2216.57	2501.76	2414.47	2528.47	2413.53
M198T81			0.175992	0.645847	0.000573799	198.147	80.639	2010.09	1312.32	1638.65	1844.74	1900.54	1211.67	1096.34	1434.93	1780.08	1615	1423.99	771.205	1034.37	730.869	1350.16	1064.61	690.622	1351.18	683.197	1132.84	1470.04	1003.37	1404.21	1406.49	1467.54
M455T419			0.928226	0.296485	0.000578211	455.189	418.709	22872	14687	6406.58	17303	18420.6	25860.5	9913.6	14550.3	24781.2	3736.32	8657.09	9803.81	1768.79	2898.62	1372.84	3177.33	4086.34	1339.88	11616.2	2281.18	12805.8	13861.3	14033.9	14034.1	14032.5
M936T430			0.101076	0.719973	0.000581638	936.398	429.817	1148.01	859.489	703.448	1154.89	1043.55	1077.38	1011.88	835.702	976.694	990.966	860.307	843.58	572.614	844.226	581.22	773.099	590.764	633.261	886.211	471.911	845.333	916.159	891.24	979.337	892.149
M995T468_4			0.562752	0.776465	0.000583489	995.497	468.301	46236.3	40361.4	37551.5	47557.8	41287.9	47754.5	37888.7	38750.7	42946	30473.6	30781.5	30853.8	29104.5	39768.5	30347.9	35932.8	24894.2	32487.6	36842.6	27964.8	47194.5	47400	46840.9	46294.2	46818.8
M857T186			0.89767	0.171034	0.000584105	856.509	186.263	29992.8	4242.55	19713.9	11446.4	7618.67	13195.3	12149.8	6657.06	8108.01	12193	922.46	1031.23	959.713	926.273	8508.94	635.922	4192.14	993.871	2207.18	1055.83	8815.09	8945.46	8947.47	8099.75	8946.99
M589T47			0.268672	0.725815	0.000595984	589.443	46.58	7300.37	4835.05	6570.72	5208.5	4469.2	7176.22	4400.07	5392.05	5865.92	5388.55	3114.2	3664.82	4074.94	4161.78	4659.55	4737.49	3532.18	4650.2	4484.88	4005.9	4272.56	4771.49	4030.21	3840.76	4047.21
M283T43			1.27692	0.449228	0.000601873	283.204	43.1635	30440.7	19880	58347.6	64474.2	27573.3	40779.9	63011.5	43033.7	54082.9	76338.2	19259.2	13834.8	22679.4	15329.3	30946.1	16093.8	20168.6	30898.8	34379.9	11124.3	27041.4	27219.2	29522.6	27006.3	26916.3
M151T46			0.276512	0.792715	0.000607412	151.11	45.554	12958.2	10945.9	16581.1	15423	11915.1	12072.5	12633.1	14163.5	14510.2	16370.6	10933.2	11700.1	10851.3	9799.15	12342.4	10090.7	9895.16	10994.1	12324.8	10125.5	11844	12178.2	11833.4	11068.5	12695.1
M175T40			1.02499	0.624606	0.000610094	175.147	40.034	50641	26444.5	59079.5	74113.8	68047.9	52733.2	52119.2	42225.8	53007.4	51687.5	43643.2	25129	43604.1	33096	40215.1	21539	27972.1	33334.1	35462.8	27108.2	49289.5	51256.1	50375.5	52057	51244
M595T240			0.2997	0.412639	0.000610608	595.283	240.174	1771.61	1723.09	1575.37	1518.08	2133.23	3276.35	1447.51	1931.6	4505.74	1938.57	871.297	917.886	808.346	869.537	1216.01	770.351	800.097	797.226	1021.88	931.623	1353.33	1336.49	1395.74	1372.31	1353.41
M281T47			0.447599	0.77574	0.000613706	281.173	46.608	26601.1	21545.5	24783.1	28939.1	26148.5	23094.7	22154.7	21873.3	21107.8	18086.1	16663.1	21403.3	14342	17734.9	19587.3	21508.8	15525.3	16922.2	17855	20240.2	20035.6	20577.8	20023.5	20020.8	21863
M227T167			0.259651	1.56509	0.0006155	227.124	167.148	773.207	1175.95	1002.13	968.901	1212.15	663.836	902.807	858.467	833.685	1005.12	1111.94	1111.07	1187.45	1387.15	1402.25	2078.97	1358.28	1427.55	1474.81	2166.49	861.169	862.417	865.481	924.885	935.559
M601T321			0.145815	0.586187	0.000615537	601.263	321.272	730.315	974.111	603.673	915.637	1308.39	938.626	701.181	731.176	1504.85	1056.15	773.216	493.485	576.213	576.354	433.842	504.546	513.011	537.726	625.324	514.023	927.392	984.001	766.895	1175.6	986.32
M480T420			0.311366	0.660353	0.000619157	480.088	419.734	5305.65	7893.04	4560.97	6975.15	8555.8	5014.27	5179.46	5758.76	8466.11	5221.28	3789.25	3668.47	3949.91	5331.84	4452.97	4640.36	3497.71	4448.45	3675.63	4101.75	8121.51	8300.21	8120.98	8027.56	7526.67
M453T315			0.156833	1.63704	0.000619328	453.283	314.966	710.518	343.264	379.914	317.156	393.112	354.392	307.979	258.516	272.311	338.147	565.648	527.067	589.721	596.067	921.449	673.496	490.92	599.962	487.067	565.249	572.243	569.672	584.341	572.383	631.823
M70T108			0.571812	1.79718	0.000621889	70.0279	107.885	3591.59	5123.09	3529.11	4081.77	3332.7	3614.48	3714.28	6176.03	5040.3	5892.62	13153.9	6549.65	7044.79	8438.65	5142.37	6854.82	10992.3	6586.77	8602.78	5882.49	6249.43	6274.07	6248.17	5817.8	4684.28
M642T232			0.808633	0.405893	0.000623041	642.356	232.338	25989.7	10934	11129.6	11717.4	15781.5	11914.9	9875.59	11260.9	14513.8	27374.6	10776.1	5719.14	2986.9	6845.1	3608.72	5427.68	8552.88	6407.41	7393.27	3366.3	8685.86	8593.75	8534.02	8594.83	8685.45
M565T439			0.324917	0.448884	0.000625928	565.135	439.109	3779.68	3357.51	2666.38	5294.27	2686.91	3364.96	2483.31	3138.5	2602.72	1251.71	681.725	701.898	786.471	1263.78	2594.03	1060.9	2217.33	741.94	1227.11	2472.31	1273.98	1298.12	1313.48	1741.01	1405.9
M362T477_2			0.18418	0.603089	0.000631755	362.093	477.064	953.951	1882.77	1040.52	1596.84	1696.36	1077.04	1236.91	1432.31	2060.53	1931.5	915.029	966.958	714.378	685.477	1368.21	851.558	771.932	869.444	739.433	1108.89	1146.49	1230.89	1042.71	1144.95	1205.15
M809T187			0.527681	0.28125	0.000633407	808.509	186.756	10703.9	2488.17	7746.32	4176.15	3483.72	5494.37	5682.54	2910.14	3327.02	6011.62	736.213	1067.08	589.076	512.508	4632.16	657.67	2206.18	556.073	2655.04	1019.72	3544.56	3487.09	3841.4	3444.64	3538.46
M218T295			3.6572	3.67037	0.000633449	218.137	294.952	30555.8	48952.1	64559	52955.8	58354	45711.2	44101.6	51474.7	43049.2	79055.3	111398	108846	139842	143100	267096	150436	125020	357596	117607	383130	213840	211552	205433	205512	191286
M292T42			0.324743	0.596779	0.000634599	292.212	42.252	5904.48	4885.01	5938.53	7272.07	4302.27	4454.39	6124.03	5095.65	5131.53	5413.17	650.124	3086.55	3773.05	2611.72	5912.75	3764.42	4055.65	2086.54	2390.6	4205.68	2757.74	2861.19	3424.32	2751.34	2750.72
M175T44			1.01183	1.9682	0.000650645	175.085	44.04	7409.87	15137	8566.76	8867.34	10571.5	9640.74	5755.34	9992.04	9457.1	12076.2	11920	13631.5	12933.3	28801.1	17617	18274.3	24562.6	31372.3	17549.4	15186.1	12270.5	12275.7	12283.5	12546.7	14096.3
M722T478_1			0.178425	1.37616	0.000655878	721.874	478.041	457.345	752.491	611.455	646.188	733.61	528.952	793.91	635.122	644.338	732.116	812.308	850.45	642.909	1013.76	1099.12	766.625	867.919	1173.52	867.866	899.437	762.988	766.534	766.419	716.829	717.602
M911T102			0.237569	0.57054	0.000669778	910.558	101.689	3723.08	3125.59	2201.37	2623.58	2946.38	2430.45	2962.99	2498.18	2045.91	3029.32	2117.78	1526.61	1725.3	2579.06	707.999	2739.61	1640.39	724.818	1453.55	524.289	857.775	1222.16	1297.81	1292.82	1301.1
M468T38_1			0.309581	0.69399	0.00067766	468.345	37.695	5051.85	8607.44	5843.81	7864.44	4856.28	6171.66	7320.39	5654.33	5947.98	6727.1	4324.31	5715.08	3910.19	3823.55	5077.18	2609.99	4812.07	5314.24	4848.24	4011.95	3688.05	3692.37	4510.47	3697.28	3815.17
M478T214			3.77617	0.689325	0.000678458	478.292	214.329	761988	1212612	711402	775407	899451	803596	752722	771222	876801	1079153	628435	538847	409010	830595	724340	616627	490569	615266	440669	664411	1.13408e+06	1.14765e+06	1.15539e+06	1.15536e+06	1.19619e+06
M420T39_2			0.927669	2.04855	0.000682405	420.244	38.7125	6292.67	5973.05	9442.17	9380.02	12210.8	8899.77	8541.09	5207.27	8003.76	9313.62	15628.4	15104.4	9911.68	13457.6	14160.5	14415.3	30054.5	14620.2	27508.5	15710.1	10006.7	10769.7	10174.4	10071.5	10070.4
M692T348			0.1594	1.57292	0.000682726	692.342	348.409	355.287	481.673	582.443	465.178	387.577	552.637	370.468	392	429.532	442.325	681.232	783.307	583.716	1081.36	424.198	790.098	837.178	606.809	561.066	664.894	1099.97	1071	1041.79	1040.37	1321.23
M584T205			0.466047	0.534162	0.000686835	584.367	205.007	7167.15	9891.36	9334.56	12930.4	10975	9880.72	6838.41	5348.98	9286.49	9167.43	3087.31	2961.3	3068.44	3173.67	4077.27	3809.08	9385.55	6999.18	8403.25	3547.85	6067.82	5456.64	5440.41	6669.43	6047.55
M259T408			0.471312	0.4839	0.00069297	259.091	407.947	8713.66	6909.86	4607.8	5838.87	6075.22	7686.61	5865.2	4766.74	1838.35	8469.59	4486.5	2449.63	3980.11	4595.45	2399.56	1974.85	1779.5	1551.94	1660.16	4529.8	5751.94	5744.87	5704.3	5512.82	5755.28
M227T42_1			0.406547	0.574938	0.000699093	227.141	42.0285	6543.79	4225.4	8607.13	8477.17	5552.05	5840.38	8099.69	6864.09	7714.38	9631.58	3893.41	2558.21	2138.97	3358.33	4905.52	3369.81	6007.21	7237.44	5215.41	2455.77	3921.45	3924.22	3597.2	4194.69	3792.77
M81T42			0.188029	0.777587	0.000702518	81.069	42.224	4932.17	3656.47	4921.93	5284.27	4326.35	5021.82	4866.44	4556.99	4699.99	3808.47	2874.14	4001.01	3496.25	2803.88	4033.6	4191.55	3045.81	4021.51	4303.59	3055.88	3730.04	4093.46	3728.42	3730.61	3806.37
M390T301			0.426326	1.71861	0.000704026	390.104	301.448	992.074	3178.89	2785.73	2716.95	2911.2	1961.78	2522	2073.99	3192.91	1115.5	3913.7	2781.2	3727.47	6003.49	4657.96	4222.76	3474.66	3895.53	2531.05	5095.42	1203.95	1292.58	1229.15	1291.61	1370.73
M142T219			1.96975	0.124592	0.000704128	142.121	219.484	62327.1	103982	80256.7	58863.8	541.424	57772.6	50873.4	101974	915.727	76588.2	1386.23	1282.87	2618.18	1141.83	2157.18	1293.08	1206.83	1206.21	1266.35	60460.6	1146	1160.9	1212.24	1145.52	1168.81
M242T83			0.755805	0.302875	0.00070546	242.087	83.131	24798.7	5283	10825.4	15419.7	12473.4	11210.6	5703.25	23093.1	10159.1	9316.37	4762.89	1696.42	8429.72	3142.4	1585.69	3248.26	3952.2	2036.17	6597.05	3402.81	6190.88	6183.99	6230.73	6505.43	6669.13
M466T432			0.192098	0.667735	0.0007083	465.849	431.598	1909.35	2567.17	1291.39	2280.1	1879.65	2134.44	1617.28	2581.55	2754.58	2920.66	1432.43	1623.45	1102.55	1734.83	1628.26	1371.3	1395.09	1241.67	1744.79	1373.18	1723.82	1659.97	1724.66	1751.3	1751.11
M439T217			0.171247	0.621317	0.000709197	439.362	216.887	1666.54	1194.45	2080.33	1044.33	1459.21	1261.11	712.773	1642.7	1085.8	1299.31	977.965	845.258	917.721	654.264	801.926	850.902	853.679	873.107	754.492	825.248	951.347	867.672	952.569	871.582	951.929
M203T42_2			0.408191	0.663553	0.000709243	203.142	42.26	8685.65	7708.48	10535.9	12730.4	6869.17	10077.1	13040.3	8758.52	9130.91	11279.7	8152.73	5525.01	7771.61	8507.98	8312.51	4497.8	5050.75	6466.22	6679.16	4606	6672.94	6851.54	6608.83	6843.28	6682.06
M583T233			0.323028	0.68593	0.000712167	583.321	232.591	5800.47	6334.14	6354.11	4987.38	7609.7	6053.9	5016.4	8004.99	7217.38	8653.53	7064.05	4205.78	3779.16	4008.3	5120.16	3979.56	4176.44	3843.64	3872.08	5244.14	4626.53	4680.14	4641.25	4695.4	4641.98
M540T184			0.347871	0.530274	0.000713637	540.305	184.065	5166.95	2766.97	2916.21	3818.09	3500.87	3574.57	3999.75	6797.61	3479.59	4946.21	2577.92	1819.59	2422.74	3121.69	3929	1818.02	1028.35	1469.5	1574.01	1962.86	4831.1	4830.82	4890.63	4829.85	5269.53
M573T46			0.335711	0.755737	0.000714492	573.449	46.151	13601.3	11399.2	11198.8	10815.8	11063	11161.4	8623.57	12697.3	8861.05	10144.8	11166.3	8108.57	7871.6	8015.66	10456.5	8260.69	7264.22	7050.76	7651.14	6957.74	9287.53	7914.57	7903.83	7907.72	8171.72
M691T229			0.225854	0.594781	0.000727451	691.356	229.155	2565.99	1445.59	2836.71	3129.97	2746.78	2200.41	2326.28	1839.81	2176.28	1766.35	2507.3	1225.51	1048.67	1827.84	1164.52	1297.65	1657.84	1076.7	796.475	1097.79	1892.66	1874.82	1923.9	1874.73	1837.62
M360T44			0.29291	0.733571	0.000728473	360.251	44.417	8981.74	5992.71	9711.07	9265.93	7544.36	6980.31	8330.17	6956.14	8005.9	7676.38	4937.27	5927.2	5675.34	6054.46	6899.96	3508.77	5291.31	6779.29	7736.69	5468.04	5690.89	5750.82	5354.28	5750.98	5750.11
M280T265			0.701857	1.38229	0.000730753	280.1	264.591	13153.6	8559.64	12359.8	12590.6	10530.1	11473	10500.4	11087.1	11931.5	10713.4	14011.3	14089.9	15845.4	20929.9	10694.5	12117.2	17919.1	18886.6	15570.9	15994.7	13077.7	13083.2	15645	13094.5	13667.7
M590T46			0.291757	0.684748	0.000731798	590.474	46.116	6396.19	4375.51	4116.12	3995.55	4946.92	5613.73	3677.97	5344.3	3875.54	4752.55	3861.07	3033.11	3511.19	3325.94	4932.13	2862.1	2363.73	2944.82	3046.44	2367.26	3502.29	3101	3733.04	3570.45	3503.03
M107T286			0.395653	1.29509	0.000734506	107.048	285.661	3987.31	5015.82	3887.08	3250.68	4125.51	3601.08	2854.08	3928.22	4614.85	3921.62	4361.74	5069.56	4195.74	4531.43	6284.1	5248.7	4749.76	5774.1	5536.15	4998.31	4355.13	4528.69	4305.53	4445.94	4447.13
M370T277			0.296291	2.14205	0.000759069	370.174	277.183	806.594	1112.96	464.795	452.579	652.759	373.042	397.882	1198.11	846.257	651.647	737.652	1017.51	1175.47	1445.77	1786	1792.41	1122.58	2677.51	1763.64	1382.89	1249.74	1405.61	1411.83	1403.78	1360.73
M433T45			0.687861	1.27764	0.000762625	433.328	44.56	14437.2	17250.4	16631.1	15048.9	13036.3	14169.6	11187.4	13226.9	15345.6	13559.5	20174.3	17331.2	24042.4	19161.3	18523	17158.5	14704	17223.8	16179.5	19344.7	13639.3	13403.9	13748.2	14796.2	13839.4
M315T42_1			0.813068	0.517794	0.000769451	315.23	41.718	21051.1	9167.2	25526	37600.6	16584.5	26468.2	25457.7	21529.9	25644.6	21792.5	21184.1	6890.12	17718.7	11617.3	14185.8	10004.6	9483.33	12570.3	9814.77	6049.41	14139	14130.8	15848.9	13394.7	14436.8
M482T203			2.64922	0.682988	0.000774304	482.322	203.234	381926	377378	458089	649757	489919	535914	584119	602800	656998	580941	354756	375347	318409	549762	424558	311803	388704	335492	346176	227013	455087	463033	473024	473135	488714
M504T197			1.25814	0.558949	0.000775356	504.341	196.779	49367.3	49905.5	38452.1	39049.5	49603	37170.6	40900.6	47324.8	55889.2	95960.3	27383.2	26423.3	22809.5	31143.7	28777	27646.9	31520	31744.7	25686.5	28364.9	39752.7	56944.4	37155.9	37208	37203
M679T430			0.198304	0.546657	0.000777908	678.543	429.834	1948.29	1418.52	695.907	1940.06	999.026	1737.1	1535.65	1404.32	1576.21	1539.16	939.03	1326.91	514.807	1189.54	461.726	559.437	787.071	623.386	1279.86	405.607	1317.99	1352.87	1364.16	1322.41	1507.83
M175T93_2			0.8807	1.5306	0.00078058	175.085	93.087	10635.3	16403.8	9898.86	11211	12354.2	8977.02	7953.58	14418.8	14675	13045.1	11721.4	15080.7	16248.9	18848.5	19027.4	25541.1	23453.3	14821.7	20805.8	17469	12762.1	12743	12490.7	10043.3	12741.9
M453T24			0.377834	2.60996	0.000786319	453.142	24.219	716.393	873.673	606.257	949.766	788.277	1021.11	1623.24	671.893	932.446	793.787	2252.85	2240.73	3622.76	2368.52	1506.85	4633.82	1083.73	1279.62	2714.46	1725.84	1298.48	1402.71	1459.86	1435.22	1435.46
M130T252			0.848324	1.26625	0.000787068	130.064	251.866	15680.3	16362	18030.2	18138.8	20228.4	18343	17480.7	21169.2	23416.8	19885	18434.2	26277.5	21803.7	23811.5	27674	28477.3	22695.8	20310.8	25161.8	24338.4	19248.3	14603.7	19205	18891.3	18510
M242T37_1			0.4323	0.401698	0.000788016	242.01	36.687	4605.93	3909.28	2166.59	2633.55	3287	6790.01	5490.72	5667.57	5639.69	3251.78	4942.13	288.29	1153.35	2376.58	1976.81	2391.83	783.574	945.239	600.536	1992.27	1984.1	1712.35	1988.35	1986.39	1925.91
M304T343			0.175138	0.555829	0.000792869	304.068	343.118	1265.57	1244.04	578.332	1357.93	1475.19	1291.25	796.949	792.71	1967.37	995.002	699.479	757.904	608.596	594.393	790.844	578.253	727.346	608.827	613.452	559.876	854.813	749.958	767.752	748.577	750.047
M198T418			0.652641	0.498951	0.000809008	198.087	417.86	17337.2	8241.83	12825.1	16689.6	16150.6	20192.5	5203.73	11142.4	21190.3	12671.6	10454.7	8404.11	7395.86	4929.92	3687.82	9614.72	6498.59	5157.13	9060.86	5470.19	9228.82	9129.63	8459.74	9230.28	9229.24
M333T41			0.527251	0.438907	0.000812886	333.277	40.86	3419.21	9283.78	10272.9	11405.6	4523.93	9576.17	5481.8	7515.93	7222.63	5969.96	2513.76	6163.68	6495.31	2295.74	2577.41	829.367	1622.59	5182.34	3398.15	1695.69	4596.23	5011.6	5388.33	4072.7	4701.51
M474T217			0.206453	0.55411	0.0008244	474.259	216.8	1422.24	2010.41	1041.25	994.202	2483.58	1123.47	1555.91	2287.19	1879.49	2324.7	1019.46	837.443	769.703	1219.82	1061.42	1059.68	506.443	873.505	915.257	1224.97	1400.27	1335.64	1575.89	1382.7	1339.67
M366T152			0.434045	0.313595	0.0008264	366.335	151.952	4804.32	8347.98	3178.15	2393.3	2482.78	2338.1	2425.67	3038.12	6112.28	2859.29	1243.67	1761.31	953.635	1397.58	1928.59	1152.57	845.824	664.523	1019.92	942.687	1635.91	1606.29	1606.73	1603.23	1725.49
M332T37			0.784807	0.420721	0.000826625	332.15	36.707	20189.2	6131.79	21951.3	28764.1	23476.8	19915.6	27723.6	9688.85	12717.6	9427.33	4037.36	6179.21	9763.42	5985.51	6243.47	9070.59	7286.86	8314.69	9778.59	9064.3	10054.2	10175.4	10666.2	11495.7	10172.7
M327T45			9.47155	0.0588004	0.000831748	327.16	45.475	2133269	1796.73	2297403	2168112	1361988	1541420	799.109	1899708	1483.83	1983802	1146.36	1770.42	873.631	1224.28	1405.3	1900.72	1183.3	1570.56	774601	1648.81	531334	534029	5225.73	4291.53	531348
M125T135			3.12436	3.89101	0.000836637	125.07	134.779	31925	34367.7	5205.8	37660.3	37509.9	29971.3	35236.7	41444.8	37452.5	58144.9	63700.1	83084.4	149203	141682	58035.9	138837	95382.3	151592	141574	334554	36820.2	45920.1	36723.5	37623	38217
M215T420			0.244351	0.609856	0.000837114	214.947	420.037	1191.1	4630.05	3727.57	2901.47	4245.67	3334.37	3039.91	3748.07	3894.2	4077.55	1556.6	1671.63	2433.57	2175.99	2539.19	2310.57	2784.77	1295.38	2123.73	2325.42	1877.07	1936.1	1936.47	1996.4	2122.69
M347T416			0.233009	1.84259	0.000852862	346.882	415.929	527.436	594.379	1074.68	736.396	700.207	366.032	357.778	893.135	535.657	640.848	1130.79	1213.01	952.349	1701.3	1635.18	1150.21	546.631	1596.35	940.008	975.682	330.861	376.501	376.299	350.656	401.818
M269T419			0.174157	0.522391	0.000853468	268.876	419.468	840.526	1733.93	531.799	702.462	906.598	1116.18	1351.5	1269.33	1063.52	1032.89	796.307	800.833	422.197	609.868	508.626	333.399	577.891	336.216	816.503	308.719	727.371	785.822	750.258	703.387	727.547
M309T283			0.133782	0.679042	0.000857008	309.04	283.052	1302.69	1370.47	903.732	1042.44	861.451	1649.83	1234.51	1140.16	1232.32	1338.23	1098.38	618.462	720.66	1064.3	881.171	898.524	813.615	549.534	978.898	576.442	1165.29	1235.28	1152.78	1233.93	930.437
M138T307			2.09412	1.32091	0.000862302	138.054	307.476	82670.5	89190.2	117741	98188.4	129463	90632.4	106248	102492	86824.9	82532.6	124385	100492	142370	163844	130820	131052	109561	149244	110551	140080	77005.2	76286.9	77850.1	77836	81300.5
M665T169			0.100563	0.795021	0.000868022	665.326	168.952	1394.83	1795.74	1983.58	1378.43	1629.15	1770.62	1695.9	1704.09	1506.12	1502.43	1375.84	1167.37	1677.1	1439.4	1354.86	1183.68	1355.04	1051.58	1102.1	1300.29	1283.02	1285.37	1342.18	1344.22	1342.48
M120T405			1.15503	0.644877	0.000870394	120.101	405.344	59164.6	87094.1	82887.6	65394.1	59210.8	94301.4	98559.4	51429.8	56672.8	84526.8	49390.2	53140.7	58505.2	60852	33084.4	24470.1	48683.9	41982.7	57604.5	49006.1	90581.4	89712.3	90594.2	90402.1	86739.7
M387T430			0.942056	0.681664	0.000872342	386.72	430.072	79925.8	61963.4	44947.1	78992.3	51404.8	74213.5	48294.2	64700.9	69097	73958.7	50164.6	53009.9	30190.2	50542.2	35347.7	50089.6	45641.5	39142.5	58525.7	28722.3	48618.7	48657.7	49942.6	49908.4	49902.8
M217T370			0.121594	0.683076	0.000873909	217.154	370.293	1357.36	1106.74	977.755	880.451	1020.08	821.001	971.424	707.115	991.329	779.906	694.2	447.488	374.192	871.005	711.21	528.441	672.453	745.991	753.437	768.108	581.488	613.819	588.799	549.266	584.058
M174T409			0.322088	0.554088	0.000875153	174.147	409.29	2811.28	3484.11	3551.44	3160.52	3606.88	4991.11	2609.68	5399.05	3448.84	3125.12	2786.87	2732.75	1636.49	1314.56	1704.71	2173.53	1157.67	1264.91	1296.2	3983.65	2166.83	2318.47	2269.42	2318.81	2349.55
M805T182			0.211775	1.56115	0.000875892	804.605	181.985	485.518	813.704	790.37	560.323	804.203	1066.44	708.568	747.174	777.977	812.548	795.377	1524.16	1300.84	875.638	1479.35	1084.66	743.584	1228.21	1233.44	1547.69	1644.42	1645.38	1393.11	1643.53	1601.32
M378T312			0.320385	0.71894	0.000877249	378.238	311.805	8076.52	11969.5	8166.64	8804.41	10490.8	8841.26	6358.44	10600.5	10708.3	8360.67	6054.43	5590.74	6145.93	7541.84	7818.53	7166.31	7298.04	5835.65	4475.85	8486.24	4531.79	4925.48	5044.65	5117.12	5129.79
M536T47			0.195167	0.787679	0.000892598	536.428	47.242	5259.57	6372.01	7003.19	5425.87	7806.14	6156.16	5805.77	5341.89	5452.11	5859.54	5078.91	4019.16	5014.93	5942.64	4296.26	4566.57	4327.98	4311.42	4585.92	5496.85	5906.29	5189.37	5906.39	5907.03	5772.13
M422T188			0.486391	0.59058	0.000900984	422.324	187.845	12861.9	8454.91	9557.83	12448.4	8528.35	15674.3	12247.7	7168.15	8238.35	8706.21	7854.56	8399.13	8789.38	3497.8	4008.46	5429.34	5517.92	4134.83	8160	5561.58	12136.4	14989	12784.4	12166.7	12512.1
M244T114			0.373265	2.09185	0.0009174	244.153	113.626	1676.59	725.225	2524.02	1280.95	597.731	680.855	2764.68	1232.17	1480.25	492.999	3844.96	3323.71	655.082	3015.07	2578.91	3496.4	2894.28	2507.43	3087.14	2743.81	829.1	884.526	832.685	943.663	832.424
M175T136			0.835914	2.10031	0.000921928	175.085	136.129	5081.06	11131.2	4744.73	6138.84	4700.01	5450.78	4747.26	11629	7737.81	6849.29	20968.1	9220.61	10950.8	11065	26685.1	14809.6	12849.7	13416.2	11776.4	11520.5	4928.92	4927.83	4934.39	5188.47	5035.37
M446T45			0.534277	0.342109	0.000923976	446.293	45.4965	7778.98	1427.43	9994.04	8711.25	719.444	5516.08	9082.49	6056.8	7995.48	6171.4	2125.56	1795.62	1180.41	1270.8	4635.06	3290.93	794.649	2546.8	1323.75	2744.37	5815.71	3430.6	5873.05	2206.22	5803.94
M617T430			0.192748	0.698546	0.00092816	616.564	430.007	3426.77	2391.39	2249.41	3572.55	2545.49	3427.71	2387.34	2332.64	2985.53	3391.71	2436.02	2397.82	1538.07	2410.68	1485.51	2081.43	2158.68	1804.89	2405.38	1337.15	2203.07	2333.31	2255.9	2259.88	2410.85
M200T315			0.207088	1.35245	0.000943625	200.075	315.193	953.94	934.942	792.876	686.08	1024.19	590.53	810.533	994.632	941.25	1082.25	1082.73	1011.09	1127.78	1031.61	1422.52	1044.33	1222.08	1590.85	1076.45	1307.33	454.837	449.911	449.965	480.729	454.899
M945T469			0.365422	0.668614	0.00094733	944.671	468.618	11313.3	8025.34	7929.64	10187.6	7911.43	7662.87	7490.71	5953.4	6779.93	5514.9	6752.97	5639.45	5042.9	7450.92	4787.7	4204.28	4329.38	5227.44	5414.9	3816.18	10005.8	8757.09	9719.48	9454.52	9449.73
M477T214_1			0.271966	0.511305	0.000979149	476.83	213.79	2203.03	3211.01	1512.79	3725.51	1684.6	1659.41	1609.47	2158.34	2050.39	2863.76	1143.53	1211.15	604.085	1498.95	2287.84	1063.59	1035.76	701.635	1158.88	890.114	1972.8	1283.15	2047.86	1742.5	1751.25
M188T279_1			0.399535	2.0062	0.000980529	187.502	279.237	1395.16	2773.38	277.634	2158.56	2092.02	1625.42	1201.3	564.984	2108.49	1770.58	2512.45	3586.88	2881.22	1645.69	4970.26	4099	2926.53	3667.36	1821.48	3923.21	2158.32	2162.1	1342.83	2160.86	2039.61
M114T48			1.32768	0.49394	0.000980813	114.09	48.2415	86005.7	35419.2	70896.4	57509.2	78518	71784	31917.3	102699	31135.6	72628.1	26174.9	16899.7	27078.8	30618.8	32577.2	52093.5	31562.9	31085.5	28996.2	38299	61446.4	59683.6	61352.2	61382.3	56556.4
M323T300			0.249454	1.92969	0.0010007	323.08	299.825	634.976	772.03	1362.84	380.73	771.483	332.257	615.197	706.344	612.228	725.583	1259.51	1830.09	1140.83	915.732	1505.84	1412.44	1138.67	2098.53	576.816	1462.79	297.108	296.845	337.967	255.093	286.5
M709T215			0.156555	0.740172	0.00100438	709.363	214.858	2331.43	3679.24	3738.08	3622.86	3548.9	3625.85	4147.11	4513.48	4210.5	3719.82	2277.11	2086.5	2727.6	3339.6	3125.94	2849.97	3156.43	2174.76	3480.7	2269.36	3620.47	3805.59	3822.71	3893.78	3893.11
M146T603			0.128987	0.657217	0.00101469	146.116	602.944	1080.7	1263.13	903.29	1050.03	1317.01	667.546	828.455	1140.54	1508.59	817.05	566.805	665.064	718.572	645.881	1010.49	669.674	806.712	603.774	543.134	720.853	693.053	704.839	704.324	594.579	704.643
M157T93			0.694484	1.61338	0.00101536	157.074	92.974	5290.55	9067.17	4850.05	5466.28	7762.49	4774.88	5111.84	9411.27	5512.66	6533	6321.13	7835.03	10805.1	9547.12	11523.6	16065.5	10774.2	8842.61	11653.4	9533.92	6415.11	6421.24	6428.22	7876.14	6740.99
M548T45			0.32306	0.736792	0.0010195	548.464	44.6925	10602.5	10814.6	9288.84	6121.06	9981.9	9422.09	7294.15	8474.5	8081.99	8890.71	6933.97	5756.66	8875.23	6869.76	7796.14	6215.66	4891.89	5319.93	7035.66	5859.27	6664.73	6236.94	6902.81	7592.35	6910.53
M210T94			0.252677	0.712805	0.00102314	210.113	93.628	5809.93	6289.5	6080.74	6268.41	4958.18	6998.97	7074.06	5805.66	7495.97	6115.75	4534.47	6340.64	4618.45	5964.39	2989.82	4906.72	4937.4	3785.81	4622.77	2132.95	6293.67	6083.44	6197.86	6080.62	6080.97
M235T44_2			0.356169	0.725547	0.00103046	235.204	44.213	8691.74	9285.22	8716.3	4708.7	8365.95	8601.79	6712.15	6930.11	8861.17	6582.99	7023.92	5808.93	5480.05	5697.43	5731	4983.15	3823.68	6793.52	4870.14	5986.2	7172.49	7999.75	7999.35	7843.99	7999.67
M391T301			0.84408	1.86693	0.00103148	391.099	301.416	3445.32	7492.52	11929.9	10647	10359.9	7264.05	7458.79	7472.15	8433.06	3706.45	18653	7510.1	15523	15311.9	22665.2	18090.1	11138.9	12814.3	8274.6	16030	3939.86	3943.62	4398.43	4096.13	4093.61
M107T271			0.904478	1.49723	0.00103403	107.048	271.111	11609.1	19022	13393.6	9736.43	14426.2	8102.07	9295.3	14608.6	14934.3	14778.8	13931.9	17150.9	14088.7	16390.4	23212.7	22221.3	18304.6	25685.4	20955.3	22557.9	11098.9	10838.5	11099.6	11033.7	11098.8
M523T430			0.559784	0.656514	0.00104332	522.642	430.191	26930.9	18374.2	13171.9	26521.4	18168.7	23030.2	17549	19562.4	20317.4	20230.3	16347.2	17400.7	9621.81	17000.7	9483.36	13683	13054.3	10502.8	18691.7	8048.86	17642.9	18198	18592.9	18586.3	18587.1
M318T39			0.709347	0.554148	0.00104649	318.135	38.685	21095.8	12513.7	19107.4	22978.7	25723.9	25609.1	32766.3	21225.8	16649.6	14660.2	7577.21	14178.6	19607.1	8175.35	7711.1	16598.2	8028.18	7239.61	10721.5	17825.7	13384	13393.8	13382.2	13655.5	14845.8
M561T41			0.405979	1.65598	0.00104651	561.257	41.353	2911.7	3526.28	1512.97	2487.82	2104.68	2264.08	1567.14	3707.64	2971.23	1527.05	2205.41	5758.73	3317.82	3676.12	4226.56	4286.05	4667.31	3277.26	5244.47	4045.28	2750.19	2596.83	2606.19	3183.21	2610.41
M493T468			1.12768	0.453484	0.00104706	493.004	468.072	59771.5	22479.8	32353.9	51155	38439.2	48122	37526.9	16860.4	33607.2	14196.6	15740.2	15766.9	11914.2	15600.4	13299.3	22811.2	10662.8	26270.4	17473.9	11226.5	35059	44223.3	35061.4	37296.3	34774.2
M990T507_3			0.16633	0.334413	0.00105231	990.044	507.224	349.678	917.89	531.017	589.659	1188.56	739.98	233.704	575.001	891.986	138.815	214.21	124.383	183.789	319.992	220.743	142.482	262.727	220.506	199.998	169.917	143.885	225.875	253.777	232.924	254.285
M463T239			0.242701	1.55473	0.00106782	463.197	238.61	679.719	923.932	866.858	1061.57	940.254	1018.93	950.054	1357.7	767.964	1163.86	1288.1	1746.44	785.11	1542.71	1506.8	1767.1	1148.28	1501.61	1584.89	2257.75	968.523	1016.96	1017.85	879.516	1018.62
M119T271			0.496903	1.52683	0.00107145	119.072	271.229	3513.93	6559.8	4116.55	2538.66	4047.32	2169.68	2833.59	4030.64	3943.12	5425.26	4192.4	5499.98	4961.37	5591.52	7375.33	6156.15	5297.73	6770.54	6985.96	6988.08	2953.84	2849.24	2845.34	3466.6	2848.84
M647T48			0.695324	1.4228	0.00108645	646.537	47.656	6597.9	7481.38	8166.21	10362.2	10851.3	7854.97	8143.68	11919.9	9114.2	7639.68	9832.05	13415.2	11536.4	13649.6	12570.5	14513.2	8788.3	17598	10872.4	12617.7	15185.3	15192.4	15185.9	14780.9	14845.4
M754T39			0.639712	1.89638	0.00108851	753.543	39.436	8021.1	3051.99	5239.17	3664.3	5640.01	5438.71	3942.64	3241.18	3378.35	3337.9	3469.82	8695.49	6655.34	9556.32	6246.52	7880.31	7749.71	14038.2	10683.4	10277.4	8297.28	8299.65	7853.77	7811.67	8498.95
M177T43			0.518254	0.537411	0.0010919	177.09	43.0765	7274.62	5014.25	15917.1	12110.4	7554.16	8421.48	12405	8476.49	12462.8	15765.5	5825.37	3056.51	6640.93	5795.7	7508.67	4538.45	4433.7	5939.99	7438.46	5466.4	6987.93	6728	6928.66	6927.19	6237.61
M482T365			0.127705	0.798029	0.00110118	482.183	364.848	3369.35	3691.51	3286.24	2940.65	3381.35	4372.31	3996.99	3429.16	3942.76	3187.63	2633.98	2683.48	2900.34	3334	2437.21	3040.63	3391.37	2347.08	3226.78	2413.33	4712.88	5761.84	5947.43	5955.2	5857.39
M876T513_4			0.335074	0.512803	0.00110194	876.244	512.852	2552.22	5066.46	3531.28	2838.7	5636.59	5820.21	2199.42	4410.95	4107.16	2211.34	1096.4	1508.04	3066.98	2731.02	2014.52	1771.66	2308.36	1807.25	1110.61	2263.65	1269.49	1754.13	1623.72	1740.07	2046.24
M130T450			0.251715	0.784492	0.00110348	130.048	450.221	10933.4	8368.35	8210.81	8210.45	9480.24	6685.67	7506.18	7913.89	9946.95	6668.69	6504.98	6239.76	7058.28	6913.85	6818.32	7039.68	5362.95	6762.45	6171.72	6966.23	7639.76	7652.05	7622.84	7622.84	7622.88
M310T27			0.0672932	0.800144	0.00110556	310.33	27.44	1010.41	989.813	808.932	1153.19	957.282	840.041	841.263	904.508	819.277	830.595	930.987	681.169	648.709	689.809	835.313	767.861	596.443	662.591	730.368	782.311	1202.45	1116.26	1116.29	1144.34	939.718
M321T303			0.524379	3.18274	0.00110998	321.114	303.302	397.574	3231.58	1361.05	1149.36	1756.91	574.391	919.659	1112.83	1345.23	1228.24	2390.82	4146.92	423.476	3109.16	5359.35	7083.09	4434.59	3146.97	3650.51	7875.32	841.688	929.007	950.195	950.472	928.907
M588T46			0.152884	0.689214	0.00111243	588.459	46.332	1563.5	2035.45	1967.14	1937.96	1732.93	2431.09	2433.05	1578.4	2293.31	2034.4	965.062	622.356	1307.6	1390.16	1943.89	1192.12	1622.57	1509.86	1861.52	1374.12	1332.25	1426.23	1418.11	1494.11	871.179
M238T214			0.315454	1.93161	0.00111457	238.133	214.222	931.104	2211.96	1002.5	738.833	982.63	793.556	680.051	1020.41	1384.22	1070.22	1272.63	2071.64	1717.26	2606.04	3246.87	2201.72	1191.93	2230.58	2901.6	1451.01	1222.51	1374.79	1131.9	1369.64	1318.85
M697T430			0.335916	0.635711	0.00111567	696.521	430.349	8077.72	5774.97	4008.23	8048.06	5144.38	7564.22	5636.12	5087.4	6305.79	6696.41	4880.65	5618.94	2635.64	5213.3	3142.51	3961.18	3631.39	2702.02	5499.12	2347.55	5722.37	5692.1	5856.82	5821.06	5851.89
M137T325			0.429117	1.50036	0.00111734	137.058	324.656	2407.6	3566.11	3616.87	2144.78	2682.16	1895.8	2903.15	3920.68	2179.29	3003.43	3279.79	2543.6	3681.91	3963.89	5239.37	5369.7	4174.51	4692.69	5254.46	4290.01	1977.39	2120.43	2118	2051.23	2124.13
M336T299			0.408585	1.99284	0.00113281	336.153	299.445	610.535	1417.92	2292.44	983.704	2806.3	970.531	1748.41	2408.12	1435.13	311.055	2281.39	2269.79	2806.68	3629.38	3255.75	3179.6	1969.44	4578.02	1894.5	3996.42	759.595	419.49	736.598	660.632	663.593
M659T430			0.439411	0.650937	0.00113882	658.567	430.243	15416.6	11250.1	7454.49	15497.8	10470.4	13491.9	11598.8	11692.9	11648.4	11743.7	9842.77	11352.9	5321.76	10033.7	5572.82	7441.78	7506.05	5707.51	10807.2	4698.51	10941.2	11619.2	11351.7	11614	11600.8
M782T41			1.31934	4.68523	0.00115392	781.572	40.922	6649.87	4698.31	4319.72	3134.41	9447.84	3841.06	1621.24	2760.03	4479.66	6367.19	6512.81	8423.41	20576.1	6949.82	8063.78	21677.3	37338.8	36686.4	37193.1	38280.2	20825	21387.7	20830.8	20478.5	20059.3
M199T216			0.227233	0.589086	0.00115951	199.106	215.62	3697.67	2116.16	2759.26	2405.53	1868.97	2488.53	1525.37	2951.49	1763.06	2049.36	1779.51	1788.67	1967.96	1301.02	794.033	1895.24	861.059	936.21	1591.51	1002.17	1056.12	1304.06	1538.11	1530.92	1531.26
M434T39			0.489346	1.45855	0.00117432	434.361	38.6955	5664.32	5447.91	4307.33	4689.97	3671.72	5537.73	4491.11	3721.3	5295.3	3426.03	6064.34	5027.57	7680.59	5908.23	6433.77	9044.48	7949.74	5309.46	8886.83	5157.03	5317.56	4840.89	5133.22	5640.93	5147.12
M396T24			0.298069	1.84602	0.00117901	396.137	23.549	1543.47	1590.42	1386.13	1093.87	1304.21	758.665	1089.19	1108.99	674.753	1094.39	2886.78	1361.82	1356.41	2603.19	3487.61	1350.22	1576.86	2578.52	2413.53	1880.27	1754.14	1620.44	1727.69	1753.8	1753.67
M528T50			0.172676	0.72497	0.00117923	528.326	49.875	3578.06	3588.78	2333.85	2718.55	3189.31	2247.33	3774.13	2668.58	3417.56	2549.01	1946.54	3100.95	1839.58	2312.53	1768.34	2224.07	2265.21	2228.89	2143.56	1966.67	1539.28	1467.96	1832.06	1495.15	2373.64
M416T419			0.145258	0.538796	0.00118124	416.022	419.384	497.506	1417.91	618.392	651.272	611.512	1082.87	873.657	1113.49	711.072	706.944	586.361	408.515	340.463	495.705	381.671	384.854	579.94	258.719	629.857	397.642	576.134	672.602	578.916	572.62	600.04
M415T45			0.56057	1.65124	0.00119136	415.317	45.1875	4894.73	5152.32	4084.39	3651.27	4753	5615.7	5997.03	3408.21	4172.72	2939.47	5413.09	6458.29	10257.4	4017.63	10915.7	6512.44	6222.39	7230.41	9355.23	7376.65	4154.55	4036.77	4037.34	4193.95	4905.19
M353T271			0.466644	1.81679	0.00119473	353.145	270.849	1099.09	4405.5	2122.21	1125.64	2661.14	1241.96	1308.69	3198.89	3118.76	3106.73	2859.24	2562.54	3475.57	3783.2	5161.8	5266.06	4682.55	4008.62	4841.99	5850.64	1366.25	1525.73	1526.66	1559.77	1752.31
M529T430			0.130483	0.695501	0.00119625	528.63	429.94	1565.87	1185.81	939.804	1614.12	1157.99	1768.59	1233.39	1212.35	1335.85	1435.6	1100.94	1193.3	661.3	1074.69	766.832	1050.53	748.025	811.931	1270.05	676.441	1078.53	1150.53	1116.09	1170.82	1128.48
M348T261			0.102927	0.789868	0.00120051	348.121	260.935	1726.99	1446.41	1312.68	1456.26	1424.96	1447.16	1496.4	1517.57	1665.24	1152.85	1061.15	1098.74	1415.71	1166.11	1113.04	1123.68	846.53	1353.47	947.968	1442.42	1175.28	1232.71	1214.64	1175.33	1175.3
M184T420			0.434116	0.648266	0.00120656	184.072	420.016	7162.38	12779.8	9544.38	9900.42	13388	7807.32	7475.72	13584.4	11398.7	13785.1	5204.68	5661.26	6952.2	6274.81	9578.72	5889.01	6831.36	7863.18	5434.27	9562.32	6608.84	6568.21	6429.24	6621.11	6386.09
M560T481			0.268912	1.32125	0.00120771	559.852	481.029	1270.28	1652.2	2280.81	1456.46	1706.48	1184.84	1542.12	1594.27	1357.41	1947.95	2162.41	1944.8	2172.22	1615.52	2351.47	1978.42	2062.86	2622.63	1983.35	2236.83	1048.67	1048.84	1033.83	1018.25	1033.99
M81T338			0.397813	1.42923	0.0012185	81.0438	338.226	2604.97	3113.3	3785.48	3212.41	4004.11	1814.6	2566.35	3298.98	3309.57	2678.19	5008.33	3730.91	4549.45	4355.37	4111.59	4330.57	3330.43	5674.31	2956.78	5383.53	3700.87	3638.08	3932.62	3637.36	3439.47
M264T415			0.935768	0.658744	0.00121869	264.039	415.218	33376.1	72234	54282.5	53895.5	74603.7	43836.7	48044.4	72762.6	54778	40258.9	33449.5	33745.8	28678.3	46588.5	41275.5	30497.7	34380.8	40552.7	32179.9	39690.9	41923.9	41924.5	39601	41506.2	41921.2
M129T283			0.22436	0.682204	0.00124015	129.101	282.65	4091.68	3413.05	2975.65	4123.83	3414.97	4717.51	5724.21	3837.7	3773.09	5857.52	1772.57	3175.34	3043.75	3462.38	2782.8	2962.49	3427.99	2364.05	3159.26	2453.64	4712.89	4761.66	4712.83	4622.35	4880.98
M476T46_1			0.078474	0.801806	0.001251	476.159	46.359	1512.16	1740.56	1964.16	1835.91	2350.02	1610.46	1826.92	1555.43	1769.62	1816.41	1452.47	1613.88	1601.26	1402.94	1056.15	1469.44	1389.39	1295.61	1514.34	1622.31	1480.94	1455.91	1481.04	1377.99	1489.83
M405T92			0.370855	0.417655	0.00125121	405.264	92.2035	6017.19	2245.33	3671.05	7764.24	2634.81	2196.18	5165.47	2491.73	3037.66	4683.55	1787.83	1094.84	1799.79	2130.72	1024.79	2007.47	1940.76	1912.58	1941.35	1027.34	2578.84	2603.14	2441.17	2298.75	3511.87
M485T430			0.620238	0.719923	0.00125836	484.689	430.267	50365.7	36268	29519.3	51051.8	36212	41815.2	36009.2	39812.9	37696.1	37707.7	34107.4	35805.5	21793.5	33743.8	21951.2	29161.3	28429.6	23717.9	36758.1	19950.8	35554.3	36100.2	35575.4	37507.9	36079.7
M307T323			0.783021	0.591584	0.00127002	307.221	322.968	24063.6	21973.2	40203	24896.5	31006.7	27735	26206.3	33532.7	23974.3	34350.9	26285.2	11121.3	33919.9	17004.2	17415.1	10414.5	15943	11572.8	8648.12	18017.9	10988.7	11752.2	11753.5	11983.1	11978.7
M722T231			0.156794	0.708163	0.00128256	722.386	230.622	2401.83	1662.52	1695.16	1178.45	2192.29	1429.42	1626.93	2148.32	1742.49	2114.11	1503.31	1303.98	1270.77	1410.58	1223.23	1216.66	987.989	1668.2	944.206	1353.63	1692.59	1607.37	1600.05	1602.7	2138.93
M972T506_5			0.418701	0.551039	0.00128268	972.039	505.733	4113.89	10402.1	6933.07	4904.43	9523.31	7367.88	4126.31	8356.8	7095.93	3353.23	3441.11	3382.94	4012.01	4129.11	3793.05	3598.87	4061.97	2691.02	3233.82	4122.15	2274.43	3825.28	3451.83	3783.18	3724.8
M755T128			0.626653	0.674525	0.00130022	754.535	128.479	21759	20285.3	30656.2	20980.5	27297	19220.5	26728.1	20156.3	19525.9	23688	11152.3	19877.2	9145.38	11682	18952.8	13209.6	10851.9	22600.2	17384.3	20485.2	32675.6	33056.9	33194	35207	32675.9
M209T415			0.699405	1.89489	0.0013008	208.971	415.292	4646.6	6252.03	6708.12	5360.7	6259.81	3597.58	3162.67	6854.95	5444.84	1311.46	7329.16	5878.47	7442.09	11893.2	10501.7	11882.4	5242.44	15573.6	7708.74	10532.7	4910.93	4909.92	4892.38	5027.06	5089.71
M594T430			0.127843	0.628391	0.00131189	593.598	429.658	1150.74	849.914	576.32	1239.27	751.751	1065.47	686.907	648.893	976.525	944.763	643.239	729.138	431.715	731.976	396.422	566.332	539.759	418.675	790.415	339.064	759.043	731.745	796.379	776.651	757.936
M112T406_2			1.46008	1.54625	0.001315	112.086	406.089	35084.1	41911.4	39360.2	33390.4	35513.8	9868.41	37163.3	38075.6	26137.9	13517.4	45473.3	44532.4	41184.6	37100.9	67792.7	56812.5	42731.3	48113.9	50283	45346.9	27554.6	16894.8	27569.2	27603.5	24094.9
M156T285			0.210549	0.626847	0.0013181	156.101	284.998	1810.56	1432.06	1977.57	3351.65	1955.57	2669.15	2368.31	1892.01	2445.43	2666.91	1435.2	1650.52	523.673	1473.25	1188.92	1080.66	1435.63	1591.1	1591.44	2177.04	2124.95	1617.69	1985.71	2117.95	2381.48
M506T203			0.712987	0.605425	0.0013263	506.32	203.415	19539.1	21157.8	19876.1	35552.3	36163.3	28861	20812.7	17091.5	17401	20696.4	14938.9	11530.4	9805.95	15279.6	20108.7	11607.1	16895.2	15046.9	12165.4	16198.9	15351.7	22942.8	19189.6	19212.9	21103.2
M163T42_2			1.23285	0.432418	0.00132665	163.147	41.688	29324.5	18788.7	32408	55965.1	24536.7	25037.9	25990.8	28764.3	27849.5	65417.6	20500.3	5759.23	18478.2	19006.5	17667.7	9333.54	12580.4	17791.3	13946.3	9400.24	17456.2	17688.8	18208.2	31136.4	17668.1
M598T214			0.196636	0.699193	0.0013295	598.416	213.535	3192.93	3129.78	2340.28	2518.06	3403.17	2376.61	2277.39	2639	3294.07	2980.26	1931.59	1754.3	1609.04	3313.05	2440.86	1614.56	1614.28	2198.98	1736.88	1469.82	2366.03	2662.39	2467.14	2442.57	2493.69
M118T37			0.66569	1.73964	0.00134532	118.064	36.712	3957.91	10154	3539.97	6148.53	6170.81	5376.53	3167.64	6055.85	5317.3	5607.12	4588.9	10801.5	7037.98	6545.17	12460.2	9229.35	10120.2	13503.9	10815.7	11439.7	5805.73	5893.52	5895.76	5590.8	5894.56
M432T400			0.0748801	0.746991	0.00135097	432.366	399.589	851.969	616.429	690.844	749.6	674.66	736.767	690.357	1021.63	668.859	555.992	577.714	442.896	672.281	561.702	430.624	539.378	566.872	438.102	607.963	583.462	831.51	828.427	828.597	897.932	832.675
M188T301			2.65991	2.06204	0.00135743	188.069	301.445	26234.4	100963	35504.6	82115	46720.7	21923.2	79344.3	47989.8	95649.7	97574.9	58423.5	139573	103924	106951	153412	188894	64143.7	157875	139075	195106	68912.9	82088.2	89441.2	82850.4	87714.3
M87T301			0.346403	1.59317	0.00136944	87.0253	301.341	2694.93	1842.19	2070.46	1314.21	2272.09	1082.5	1286.23	1660.51	2516.39	714.789	2378.94	2076.13	1683.92	2938.42	3388.03	3079.93	2958.93	3393.64	2686.87	3222.79	1690.25	1382.36	1434.1	1421.83	1380.49
M410T47			0.851213	0.336076	0.00137441	410.265	46.653	30635.7	8407.66	6796.17	11729.3	12199.1	26883.6	7569.38	14095	11174.4	18434.1	7140.91	6255.61	3860.9	5044.48	4715.02	4309.57	3582.31	4292.19	4940.84	5572.02	6848.51	7121.67	8628.64	6860.49	6847.99
M400T236			0.260232	1.48393	0.00138873	400.267	235.698	1623.93	1494.94	1580.64	983.804	1433.27	1787.12	1198.74	1197.07	989.135	1174.4	1628.39	2599.5	1153.62	1627.63	2119.87	2145.48	1629.67	2431.47	2127.01	2515.57	1484.19	1254.93	1296.5	1348.57	1385.77
M885T118			0.248454	0.567202	0.00139379	884.543	118.457	3409.71	2372.64	2644.28	3171.04	2113.11	3255.17	3546.81	2997.78	4466.59	2654.03	2117.43	1377.74	1121.19	2140.58	1187.95	2114.62	1768.45	763.431	3796.61	986.042	5394.8	4271.4	3816.5	3845.28	3844.34
M509T240			0.730268	1.714	0.00139572	509.158	239.625	2639.96	5123.59	7847.51	5874.21	6931.22	5969.66	9672.04	9722.04	7388.5	6822.4	13251.7	6672.12	17003.1	9844.44	14116.7	14152.6	13554.4	6035.76	11799.2	10106.6	5243.27	5725.31	5640.41	5653.83	5630.44
M254T432			0.455846	0.689942	0.00140908	254.017	431.763	11581.9	17345.2	12704.3	13957.2	20507.2	12663.4	12627.2	21400	18733.2	20079.5	11353.3	10299.2	8665.99	13397.2	10044	10565	11280.4	11566.8	9797.5	14524.5	10730.4	10800.6	11125.8	10731.2	10730.9
M729T430			0.1374	0.622547	0.00141713	728.528	429.899	1293.05	861.354	565.217	1299.36	881.27	1299.57	846.488	1020.49	892.411	948.05	838.862	973.676	440.195	683.797	360.048	619.39	635.873	463.067	745.584	407.236	1189.41	1126.4	1165.46	1164.73	1100.64
M488T214			0.0875049	0.767262	0.00142818	488.276	214.173	881.222	933.674	1068.64	722.525	1049.31	594.935	867.662	907.515	985.598	831.402	618.899	743.621	465.261	729.244	773.731	710.629	687.712	766.985	590.669	697.748	736.815	753.737	847.84	775.923	734.987
M584T431_2			0.279973	1.45812	0.00142889	583.869	431.089	1231.77	1341.56	1702.41	1457.79	1661.62	1029.71	1189.6	1190.29	1023.56	809.703	1444.65	1299.2	1761.32	1917.03	2141.55	2354.48	1382.18	2383.27	1667.04	2076.99	746.132	704.603	636.996	704.397	677.228
M791T468_2			0.25645	0.737865	0.00145023	791.494	467.656	8619.01	8115.29	8075.25	9799.82	7948.94	8340.15	5075.42	6220.39	6834.32	6269.18	4217.05	5524.45	5143.46	6008.85	5998.59	6446.44	5801.35	3866.54	6015.35	6537.48	9395.33	7537.31	9074.05	9396.13	9541.46
M147T369			0.548114	1.4253	0.00145617	147.075	369.031	7996.53	7359.79	6352.99	5116.01	7606.57	5702.84	5940.47	6616.55	5401.74	7489.23	8006.07	12088.3	7627.05	10136.3	7048.62	10247	6604.21	12936	8661.23	10120.6	6283.52	6279.02	5941.95	6247.13	3726.6
M104T294			0.821758	0.694329	0.00146417	103.795	293.755	34226.4	28177.6	42427.8	24518.9	23910.5	36737.1	32855.5	30780.8	32064.5	21169.2	21656	19029.1	23433.6	23425.9	27788.3	20210.6	11372.6	23890.1	17556.6	24704.9	20785	21910.2	21856.8	21887.8	17243.7
M611T430			0.189309	0.591666	0.00146839	610.581	429.786	2398.24	1639.78	989.383	2450.43	1291.51	2017.44	1606.38	1751.07	1682.86	1818.65	1026.75	1769.12	686.857	1325.48	732.177	1161.06	984.192	672.055	1554.81	527.879	1648.68	1695.2	1650.59	1690.57	1903.71
M465T214			0.0956343	0.778603	0.00147383	465.342	214.24	1489.43	1577.52	1408.61	1592.89	1725.55	1788.5	1467.14	1384.04	1765	1454.88	786.862	1527.26	1314.52	1153.66	1147.19	1647.69	1054.97	1040.23	1151.83	1363.69	1339.92	1179.38	1340.49	1301.37	1345.26
M131T147			0.439497	0.526474	0.00148454	131.048	147.187	9672.4	7215.15	5096.38	5796.02	9297.2	2476.41	6179.52	8085.56	9297.66	9450.37	5611.94	1818.54	3877.14	4845.02	3905.2	3117.77	2447.13	3892.05	1688.94	7000.73	2180.61	2723.25	2621.64	2826.39	2613.34
M177T44			0.33177	0.725855	0.00149035	177.126	43.715	7377.42	7425.67	8403.36	7915.54	8247.94	8215.26	10041.4	5648.37	8501.21	7356.52	6195.82	5909.42	5630.74	4159.27	8871.48	4210.21	4132.59	5782.39	6947.44	5599.48	5491.32	4890.9	6035.72	6037.94	6009.7
M254T271_1			0.271822	1.53608	0.00149385	254.112	270.992	1117.21	1341.84	757.41	1942.22	1092.97	585.226	828.271	1154.24	1103.88	1172.11	1310.62	1796.39	1357.83	1540.14	1600.86	1857.7	1377.28	2426.54	1855.62	1920.42	1079.36	1078.98	968.966	1078.99	1079.49
M930T430			0.195835	0.686061	0.0014952	930.413	430.478	3783.84	3055.49	2011.02	4093.12	2456.56	2930.89	2793.21	3075.07	2925.28	2840.66	2534.5	2922.55	1600.35	2347.61	1583.7	1876.35	1918.82	1612.99	2703.67	1457.38	3050.53	3051.84	3205.41	3114.41	3053.87
M511T426			0.308903	1.77687	0.00151414	510.739	426.351	995.163	973.404	1640.12	630.888	1646.99	1169.64	1003.99	1654.17	428.707	2103.82	2336.53	1827.89	2154.08	1676.35	2729.44	1346.24	2739.34	2752.04	1286.06	2913.16	908.647	837.178	908.646	897.092	908.743
M642T430			0.126091	0.625072	0.00151835	641.587	429.75	1261.11	701.697	573.458	1138.58	761.018	924.629	716.188	997.297	824.599	1002.61	632.423	835.91	373.502	716.958	477.681	557.179	548.117	387.39	768.492	266.228	816.36	683.318	807.812	784.5	807.854
M166T271_1			0.259207	1.57386	0.00152285	165.586	271.224	997.794	1405.51	995.428	905.989	839.159	899.073	608.159	933.536	1484.57	1248.89	1206.57	1461.12	1123.93	1496.88	1985.12	1938.78	1574.2	2390.93	1139.73	1922.03	833.239	856.023	978.417	832.739	834.034
M773T41			0.668159	3.44425	0.00152419	772.608	41.1985	3422.15	1516.21	2142.38	1980.89	1817.22	2276.44	2414.24	1779.28	1670.37	3443.46	2425.43	17687.5	3733.33	5731.59	5998.95	12453.5	4738.15	7211.36	6835.57	10551.6	4685.35	5585.37	4382.38	4672.52	5339.49
M271T430			0.209432	0.791294	0.00152637	270.805	429.617	8714.85	8594.05	7042.7	9476.79	7080.35	9085.19	7441.59	8846.04	8698.38	10754.2	7002.95	7592.66	5010.31	7113.97	6189.24	6810.37	7378.11	6696.66	8456.24	5590.4	6917.07	7133.6	7030.93	7127.94	7127.74
M611T46			0.22124	0.801645	0.00152946	610.5	46.172	7071.11	8777.97	7855.93	6373.48	8647.64	9769.47	6679.34	6416.6	6974.12	7377.85	6131.76	5537.39	5779.8	6196.36	6595.58	5763.39	5095.34	6817.03	6893.66	6069.46	6243.95	6239.79	6701.56	6522.21	6245.65
M149T271			0.947619	1.51057	0.00154346	149.058	271.259	12184.4	19092.8	13269.6	10097.6	16312.5	11722.4	9906.4	15865.8	15513.3	17288.5	15828.8	16568.2	15557.4	17194.2	26153.5	27510.4	18370.1	27592.6	21310	27288.5	12004.4	12001.9	12703.1	12119.4	12004.4
M220T44			0.383016	1.67762	0.00154356	220.107	43.957	1942.69	3511.16	1847.53	1224.05	2945.34	1939.58	1199.13	2724.91	1422.13	1877.66	3221.17	2816.54	2643.76	3916.7	5285.5	3604.06	3150.8	2610.92	4623.42	2743.36	2246.79	2383.58	1754.14	2396.5	2381.01
M777T35			0.262906	0.577152	0.00154568	777.396	35.3635	5058.2	2994.06	4116.3	5320.79	4464.86	2987.64	5417.07	2666.1	2170.69	3032.29	1955.43	1877.28	3646.17	2522.66	1558.14	2609.24	2124.31	1381.5	2661.14	1727.48	2455.65	2352.64	2363.59	2458.39	2669.33
M226T416			1.64846	0.522672	0.0015587	226.083	416.248	53696.8	83165.4	65730.9	51438.4	80002.1	79866.1	70757.5	83592.5	76035	167014	37044.5	47532.1	36440.6	36394.5	45400.6	32447.7	47768.2	43728.5	47368.7	49917.7	56995.1	55723.9	55724.9	55992	55777.7
M779T431			0.0766057	0.737767	0.00156113	778.512	430.548	837.698	877.385	654.92	1095.84	537.47	805.927	853.228	857.781	847.548	627.06	638.808	546.264	546.048	596.245	578.909	696.472	638.847	437.158	704.821	514.768	851.888	862.784	907.115	862.663	853.399
M762T213			0.273935	0.543569	0.00156534	761.584	213.245	2097.6	3697.26	4079.35	2089.99	3661.2	1362.38	1916.15	2723.06	2689.28	2234.75	1422.23	1380.17	961.792	1221.14	2183.48	1091.81	864.056	2253.43	1063.92	1990.28	3164.52	3496.66	3285.4	3167	3237.09
M972T506_3			0.413221	0.594532	0.00156943	971.819	506.03	4807.26	11395.6	7599.6	5579.53	10659.2	8719.18	4931.31	10415.7	9430.56	4707.11	4232.1	4035.56	4955.93	5695.44	4228.81	4281.27	4585.99	4581.43	4784.53	5138.17	3270.63	4790.89	4317.7	4653.83	4677.43
M251T239			0.173427	1.34293	0.00157224	251.084	239.307	995.135	758.495	907.04	603.74	899.8	853.764	770.21	701.774	808.829	870.439	1169.96	1329.16	1348.95	970.974	885.449	1368.51	884.275	1215.99	885.351	912.052	983.227	977.096	964.82	998.773	936.727
M751T477_1			0.485515	1.15243	0.00157263	750.894	477.001	7171.82	9347.21	9827.9	8777.25	9406.13	8456.13	8870.19	9206.43	8664.7	10038.3	10853.3	10314.4	10811.7	9725.99	11611.9	9573.1	9729.16	11164.6	8925.35	10739.2	7275.54	6651.34	7256.13	7143.07	7375.43
M443T430			0.352563	0.740478	0.00157506	442.685	429.759	16083.4	13155.4	11397.7	16371.5	11414.2	17540	11832.5	13144	15181.9	17448.2	11593.8	12417.2	7942.38	11739.8	8353.14	11682.2	12116.8	9767.11	13022.5	7674.46	11227	11324.3	11259.6	11289.1	11876.8
M572T240			0.328938	0.514424	0.00157888	572.292	240.02	7553.73	2786.28	2337.85	3758.66	3585.68	2843.26	3870.39	3968.98	3680.35	5396.78	1181.51	2572.2	2812.16	2092.05	2998.44	1541.64	2541.11	1359.86	1853.71	1512.11	2929.49	2907.71	2947.15	2947.08	2947.07
M574T27			0.241262	1.50698	0.00157921	574.299	26.89	1770.77	1003.37	1460.69	1116.81	1199.88	1756.91	789.554	683.312	1043.43	1605.31	1896.25	2200.26	2684.97	1862.03	1471.76	1931.74	1718.96	1953.4	1478.33	1534.12	1478.62	1940.36	1721.56	2139.16	1762.24
M201T303			0.465181	2.35186	0.00158703	201.122	303.395	886.417	2271.26	3266.35	1734.43	1838.75	1983.56	1142.56	2533.38	1644.52	2634.99	4273.95	8439.61	4569.84	3992.08	5708.44	3809.54	1617.21	2751.78	3590.17	8134.5	1608.39	2154.75	2152.27	2078.87	2152.97
M611T116			0.396163	0.739365	0.00159416	611.052	115.654	20158.2	20980.9	26619.2	25323.4	27946.1	21305.8	30582.1	24359.7	25410.6	23094.1	19656.6	16226.3	13173.2	17133.3	15742.1	20521.3	19492.2	22114.5	26182.9	11478.9	26802.2	27417.6	27421	23360.4	26790.9
M970T430			0.169331	0.664703	0.00159508	970.365	430.469	2688.13	1836.69	1246.34	2377.31	1426.4	2263.8	1892.63	1799.48	2151.65	1894.78	1397.99	1710.33	976.789	1719.83	1001.69	1276.78	1202.22	980.6	1856.42	890.401	2066.74	1969.03	2072.08	2104.65	2105.79
M817T431			0.104463	0.692943	0.00159826	816.542	430.619	718.764	951.626	725.78	965.199	1081.02	1084.77	676.321	651.893	951.238	956.37	843.169	483.062	476.724	531.011	561.194	669.727	905.317	632.352	534.386	435.3	753.822	747.962	738.438	711.175	738.47
M73T33			0.279524	2.28457	0.00159862	73.0641	33.034	409.905	722.942	205.524	724.554	662.461	788.094	1553.24	657.47	710.628	558.81	1803.3	1339.89	721.792	1427.14	2232.81	1099.06	908.918	2566.78	1238.15	2639.56	261.174	267	307.307	268.375	295.762
M299T44_2			0.97526	0.473371	0.00159917	299.199	44.415	26544	13009.9	44001.8	30982.8	23489.8	24520.1	53620.2	25951.3	30070.7	54182.2	14592.8	11063.5	15179.3	9602.03	25113.6	10939	16769	19326.3	22506.5	9403.5	17847.2	17846.9	18116.7	17748.4	17936.4
M530T419			0.195406	0.420033	0.00160267	529.973	418.808	1381.66	974.101	455.06	884.808	1013.36	1262.65	868.148	720.294	1242.97	186.623	750.95	688.452	115.868	392.595	183.536	242.775	376.938	154.511	680.702	189.633	1024.52	1045.57	895.503	1044.71	1045.86
M333T91			0.481227	0.484703	0.00160419	333.204	90.594	8724.84	3935.07	3834.5	12467	7952.21	10749.7	4787.67	9797.72	10214.3	9956.19	2363.48	3566.5	2027.32	4901.4	5406.23	4401.9	2808.91	4486.94	8235.01	1751.16	5842.34	5867.77	5567.84	5764.7	6073.3
M734T430			0.318667	0.660677	0.00161119	734.477	429.881	8228.95	6019.98	4038.17	8216.47	5731.64	7893.41	5080.56	5396.03	6670.33	7550.99	5377.68	5625.71	3326.15	5208.48	3375.53	4374.06	4234.43	3016.41	5774.61	2516.33	5110.86	5471.14	5655.27	5492.02	5649.56
M146T107			0.855075	1.69583	0.00161176	146.059	107.093	9543.51	15987.3	5589.17	8622.9	10883.3	9274.77	6279.84	12332	12072	8868.2	9647.16	20596	10527.9	16709.7	15392.8	26925.3	13782.4	17519.8	20044.8	17509.2	7394.92	7164.94	8545.02	6971.31	7191.94
M179T370			0.365179	1.42798	0.00161205	179.101	370.397	2872.43	2582.77	2969.96	3107.23	2278.47	2429.46	2111.4	2477.2	2266.07	2311.26	2985.6	2978.85	1955.01	3686.45	4041.76	3831.97	3414.45	5070.7	3848.79	4466.13	3503.36	3329.59	3273.54	3337.15	3177.23
M175T93_1			0.250452	0.800039	0.00161724	174.99	93.014	9878.7	10690	12309.5	9839.92	12265.6	11606.8	11243.2	10460.3	9434.35	10459.6	12117.1	7384.76	6602.07	9352.75	8992.13	7868.98	8757.45	9456.5	7302.15	8720.75	9311.87	8520.23	9316.09	9689.5	9106.7
M717T430			0.185938	0.604081	0.00162145	717.495	429.567	2041.62	1352.5	950.205	2209.57	1169.2	2050.03	1339.07	1298.01	1638.94	1911.17	1397.16	1238.7	622.87	1287.72	538.613	988.105	980.978	775.647	1233.11	578.406	1290.07	1403.42	1439.97	1401.99	1438.33
M619T430			0.156286	0.713176	0.00163232	618.562	430.022	2591.13	1981.03	1898.52	2777.32	1803.22	2887.34	1852.28	1824.44	2510.12	2678.62	1727.52	1912.79	1295.61	1873.44	1132.81	1882.27	1810.2	1569.4	1979.49	1079.78	1662.92	1762.18	1826.86	1865.55	1768.46
M417T39			0.977102	1.36143	0.00164507	417.333	38.684	20040.9	24337.2	23036.3	21845	19367	22335.4	19678.2	16401.9	24231	27701.9	26988.3	26711.5	37090.6	27414.8	41581.1	34674.9	24966.8	24160.2	24641.3	29890	23451.6	23445.7	19958.1	23432.7	22909.2
M148T340_2			0.427477	0.49321	0.0016538	148.096	339.587	7897.3	1577.85	6467.32	6847.73	6459.35	6584.27	6100.98	6943.88	7777.2	5537.94	588.117	4726.16	2912.49	4740.18	1250.03	828.619	3895.27	4941.64	888.921	5903.19	6017.92	5951.39	6118.01	5990.34	5992.37
M893T468_2			0.206225	0.787552	0.00166173	893.348	468.231	5546.98	4366.64	5788.83	5305.78	5088.39	4480.56	6708.26	4413.99	5434.62	3779.66	4600.24	3952.06	4171.56	3666.1	4303.07	4444.13	3539.55	3836.36	3951.5	3632.64	4639.59	4749.37	4747.98	4619.54	3818.83
M322T39			1.08175	0.686887	0.00167621	322.272	38.692	51350.2	68473.1	85916.2	55483.3	50753.1	68509.8	63790.8	52086.5	65455.9	39099.6	43879.2	54486.1	27986.4	38342.3	38770.7	44736.7	31314	48027.6	31055.2	54164.9	57189.9	57179.9	57438.1	53745.2	53845.1
M543T430_2			0.212717	0.696806	0.00167684	542.66	429.5	3503.23	3410.91	2464.01	3754.67	2593.33	3985.85	2273.19	3333.09	3400.68	4534.31	2659.12	2917.48	1794.4	2612.06	1934.04	2388.3	2285.95	1895.7	3062.87	1621.15	2223.24	2263.02	2226.38	2280.53	2363.57
M125T420			0.236819	0.627785	0.00167954	124.999	420.043	1856.73	3319.89	3167.49	2339.95	3514.59	1950.96	2119.99	3376.62	3259.85	2872.56	1437.94	1468.63	1570.33	1747.03	2793.48	1250.4	1139.13	2027.95	1227.11	2777	1532.75	1533.57	1581.28	1536.71	1671.25
M125T453			0.327733	1.65887	0.00168383	125.085	453.24	3080.51	1441.4	1695.32	1590.13	878.75	1624.41	1650.38	2123.53	1790.77	2149.29	3541.65	2867.76	4781.55	2400.91	1907.06	2173.7	3186.98	3091.59	3529.95	2419.22	1880.89	1881.69	1910.87	1882.2	1956.36
M159T42_1			0.625243	2.27151	0.00169387	159.079	41.997	3389.78	2322.48	4089.34	5037.84	1843.72	3817.14	2687.72	2934.54	3996.21	5479.87	13819.4	3272.83	3295.47	11660.1	7812.1	8799.1	9364.22	11905.7	4621.83	6311.78	2758.42	2647.85	5629.74	2810.54	2654.92
M489T415			0.183675	0.473885	0.00171076	489.114	414.904	454.682	1847.71	986.832	649.154	1223.09	592.795	1067.96	1571.71	815.759	1592.92	435.666	548.109	352.857	656.318	580.325	284.413	526.301	631.027	477.318	626.859	597.616	597.539	597.528	607.512	631.59
M472T420			0.164662	0.597562	0.00171372	471.932	419.552	1853.18	1537.44	1058.49	1376.82	1577.66	1529.73	1416.83	1192.26	1271.3	1630.82	1072.11	1563.91	385.444	768.131	412.608	722.524	1451.02	553.394	1254.87	447.476	1218.18	964.564	1179.97	1219.15	1219.14
M790T468_2			0.844229	0.782375	0.00172915	789.988	468.226	127117	106741	101418	133434	108421	110818	103584	99849.6	113251	73557.7	80108.6	79207.4	78614.4	105578	77551	101599	64946.3	85104.7	90483.6	80357.2	127662	128529	130022	127653	127601
M70T93			0.735736	1.53526	0.00173574	70.0279	93.015	6360.94	9110.68	8428.45	7129.29	9650.83	7549.05	8337.1	10560.2	9814.85	11356.5	14695.7	9812.46	11828.7	15904.8	5736.45	18801.4	15049.4	12346.7	14828.1	16556.4	10359.8	10358.9	10366	12086.1	10683
M110T453			1.96797	2.0777	0.00174853	110.07	453.348	6726.23	31824.2	40525	7975.36	59436.5	8706.24	12193	51839.9	52541.7	70934.9	69340.4	46205.9	66593.6	63033.2	96663.7	65973.9	53530.3	104238	50310.3	96144.5	1405.49	1386.87	1455.93	1390.89	1289.5
M258T224			0.246622	0.7621	0.00175965	258.107	224.156	6819.16	5416.4	5048.2	3963.55	5315.8	4908.38	5274.81	5760.89	5543.92	4102.52	4398.19	5305.43	3368.63	3205.69	4030.85	4658.86	3283.72	3938.17	3329.88	4226.88	3993	3994.46	4010.11	3929.6	3930.39
M480T95			0.581026	0.415749	0.00176094	480.305	94.589	7578.11	9988.8	7970.32	2566.84	11416.2	5834.9	5940.8	8171.27	15024.8	7130.29	4136.65	2344.02	1795.58	2204.08	7643.53	984.132	1884.21	3060.11	2557.78	7324.37	3728.06	3694.77	3742.18	3559.86	3727.78
M125T188			1.07448	3.22973	0.00176233	125.07	188.055	5430.19	4850.72	3352.78	10961.6	4309.65	14002.5	6057.5	5659.04	6482.55	7120.56	13118.3	48130.7	12284.6	11556.9	18643.4	13240.6	25982.6	11634.2	37376.7	28387.2	22856.5	22582.4	22601.8	21562.8	12550.6
M145T303			0.400634	1.69798	0.00178944	145.075	302.584	1757.21	3672.22	1799.93	1518.4	3126.92	3706.01	995.55	1383.95	3321.05	1864.88	3902.05	2217.35	3569.65	3901.68	5139.27	4163.42	3348.21	5216.07	3059.57	4784.37	1916.61	1597.48	2216.93	1964.19	1685.22
M794T430			0.281451	0.644623	0.00179729	794.488	430.191	6887.75	4829.67	3089.43	6834.6	3784.61	5496.18	4765.42	4868.44	5226.87	4700.11	3934.59	4574.45	2410.39	3896.66	2085.37	3128.45	3277.53	2415.01	4761.69	2058.41	5186.43	5443.86	5475.85	5472.98	5474.68
M504T208			1.85817	0.468209	0.00179756	504.303	208.302	72739.1	161354	71329.1	145600	85844.7	64535.8	81115.4	187784	182273	94381.3	61489.9	31467.3	44781.4	68317.4	63198.1	45432.5	43507.9	96750.6	32052.9	50016.9	81969.9	81633.1	85069	125432	82012.7
M324T442			0.270347	0.570258	0.00181107	324.094	442.072	5187.14	2272.71	2871.54	4508.7	4523.08	1772.16	2146.13	3907.61	3473.51	2568.96	2324.98	1451.97	1990.08	2242.68	2042.92	1683.97	1623.38	2275.41	1167.94	2147.24	2404.48	2415.69	2420.58	2323.13	1829.13
M167T481			0.254192	0.736851	0.00181174	167.078	481.038	4815.43	6750.65	9598.53	8065.76	6574.61	9121.94	7334.56	5739.04	7915.62	6751.81	5531.2	5473.61	4540.27	5047.02	5526.68	4990.28	6607.24	5674.69	6206.21	3948.22	7873.97	8183.57	8204.77	7863.25	6020.68
M232T271			5.21803	0.613004	0.00181632	232.155	270.993	1061102	2007096	1235126	1158594	1980712	1094727	1063019	1405691	1475326	1715464	1225584	830973	1487874	1088946	804147	683088	708716	548130	598563	726711	963735	963744	974378	974252	975797
M178T50			0.560566	0.26671	0.00182223	178.088	50.1515	15784.9	3054.57	7182.01	5374.73	10627.9	5332.04	2957.98	6012.38	2511.19	6176.69	2229.68	660.215	951.475	3236.96	2078.03	1362.77	2834.35	1589.5	1170.29	1226.69	3503.2	3546.95	4058.98	3669.72	3572.06
M150T271			0.325369	1.39317	0.00182476	150.062	271.216	1603.38	2344.79	2736.85	1513.6	2200.11	1470.84	1480.92	1916.58	2378.85	2185.79	2096.74	2291.22	2217.17	2429.79	3348.08	3194.55	2793.67	3307.11	2597.93	3352.68	1616.42	1615.6	1619.33	2031.21	1717.6
M148T43			0.292212	0.516766	0.00182684	148.119	42.609	3384.14	1907.15	2233.86	4237.21	2482.45	3132.89	4148.15	3590.6	4046.47	6025.11	1576.62	947.838	2299.95	1846.99	2341.91	3615.01	491.562	1348.56	1763.16	1952.37	1568.84	1734.18	1710.28	1734.57	1734.57
M580T186			0.160539	0.593843	0.00182811	580.321	185.894	855.739	1040.68	1017.76	942.758	2289.94	1175.59	1353.77	1025.23	1124.77	1321.88	816.501	826.944	525.527	904.101	744.813	601.305	709.861	834.115	651.166	599.736	1068.45	1132.21	1196.91	1081.65	1129.88
M951T43			0.163947	0.589227	0.00183211	951.354	42.997	1061.23	840.659	1528.76	1469.84	1975.37	1099.7	1164.73	2555.59	1794.26	1729.72	806.427	762.126	1097.34	820.322	948.78	686.078	988.71	663.096	1073.99	1121.08	1132.52	1107.02	1107.88	1148.1	1107.05
M315T339_1			0.142678	1.40263	0.00184225	315.03	338.562	457.343	434.764	433.558	383.254	531.934	380.22	406.03	433.104	426.543	494.479	518.969	673.498	594.049	695.971	432.518	750.641	495.938	631.511	455.461	896.682	516.144	542.559	532.853	574.578	542.722
M156T42			0.428171	1.63316	0.00185503	156.067	41.5635	1989.68	4662.74	2028.13	4016.53	1690.34	2131.55	922.259	2884.23	4085	2868.65	5452.87	3459.75	5347.8	3428.46	4303.51	4921.19	3516.59	5872.9	4199.75	4048.34	4686.29	3915.62	3750.27	3747.5	3688.97
M475T23			0.455164	1.86443	0.00186549	475.246	23.496	1853.29	2677.69	2049.6	2434.04	2222.21	3897.37	1975.31	1807.09	2279.8	2584.89	1616.25	4256.99	4902.12	2056.7	5548.37	4622.52	3616.47	4490.44	6491.53	6737.07	6940.85	6946.46	5154.53	6896.8	5399.89
M963T212			0.244517	0.367422	0.00186577	962.625	212.163	798.166	2720.95	852.933	932.562	1283.47	819.126	1018.86	1213.46	2720.95	2259.17	544.48	698.585	472.846	641.463	728.889	566.994	253.352	414.277	405.425	645.266	1490.35	1442.68	1151.61	1361.22	1446.61
M211T372			0.348345	1.41023	0.00187505	211.104	371.708	1231.62	2708.51	2592.17	1785.69	2701.52	2597.25	1975.27	2767.1	2575.49	2998.7	2966.8	2674.18	2828.05	3460.19	4256.88	3850.15	3204.13	2418.84	3924.91	4167.44	1658.55	1799.08	1691.33	1658.26	1658.27
M422T214			0.101117	0.742451	0.00187797	422.3	214.124	858.319	1429.4	1029.46	1187.65	1108.24	905.497	971.004	1470.92	1443.38	1395.51	720.331	830.241	976.176	999.342	992.439	800.98	694.359	974.849	863.689	908.047	880.586	881.047	963.215	911.89	824.989
M962T211			0.388881	0.46314	0.00188196	961.622	210.889	4589.7	7367.24	3127.45	3190.05	8682.05	3903.15	4433.39	5340.32	2131.02	7237.44	1920.08	1465.28	2225.8	4626.72	1406.81	3099.37	1767.81	2165.33	2155.67	2324.97	3743.8	4595.9	3750.88	3778.2	4613.16
M334T45			0.453715	0.565528	0.00188361	334.236	44.744	7382.34	6253.73	8705.75	9679.1	8090.52	7466.32	12264.5	6855	8651.46	11841.2	4838.82	6047.41	4202.6	2878.45	5087.17	1403.86	1682.2	5920.32	7246.28	10001.3	5757.79	5665.59	5791.73	5499.56	5758.88
M639T429			0.121154	0.750256	0.00191707	638.638	429.114	2117	1781.2	1635.39	2058.09	1822.18	2176.99	1478.1	2167.51	2344.07	2516.36	1710.61	1857.19	1284.64	1578.74	1222.77	1567	1420.63	1323.08	2018.34	1094.81	1261.12	1304.98	1272.92	1303.56	1382.34
M503T275			0.199393	1.51349	0.00192897	503.411	275.19	717.381	868.924	488.941	379.38	775.883	320.244	470.459	733.569	896.116	811.421	651.067	713.015	954.122	988.972	1071.19	1004.64	1310.98	1200.95	917.724	967.976	612.139	570.771	604.801	612.138	612.145
M657T467			0.606904	0.630742	0.00193285	657.01	466.994	27291.8	21415.1	18664.3	30818.8	19675.6	25355	23171.8	20048.2	14522.8	12967.2	13939.9	15946.1	7535.83	12656.3	12564.7	20609.1	8769.17	14478.3	18463.7	9971.66	22702.5	22781.1	24272.4	23995.1	22646.8
M908T430			0.129856	0.717585	0.00194051	908.355	430.004	1840.94	1359.07	1556.07	2069.23	1162.26	1828.03	1443.91	1176.6	1738.9	1884.79	1132.72	1266.47	777.575	1154.74	936.179	1277.49	1469.65	1356.88	1353.58	798.976	1303.29	1256.13	1360.5	1312.44	1363.87
M62T399			0.153695	0.815565	0.00194189	62.0594	399.436	5317.97	4935.94	6561.95	5365.68	5734.21	5349.39	5790.58	6868.63	5736.26	5431.93	4360.36	3525.7	5728.19	4583.9	4709.34	4362.29	3891.22	4785.42	4870.21	5746.02	4939	4715.76	4660.86	4662.32	4704.57
M244T247			0.254589	0.762581	0.00195007	244.078	246.577	8233.64	8160.13	9795.5	11364.1	11409.4	11909.4	8256.1	10669.9	9533.9	8340.8	7381.4	5493.15	8973.12	7206.5	6754.91	7550.53	6839.15	6459.4	7396.52	10428.7	7848.95	8244.64	8244.63	8176.66	8244.01
M383T25			0.0748621	0.721239	0.00195202	383.02	24.896	486.267	526.639	792.619	717.244	702.225	546.144	696.989	656.415	729.731	798.817	553.482	243.683	619.977	550.747	407.769	361.804	622.123	506.565	487.58	444.737	494.901	494.861	499.585	499.565	498.163
M531T24			0.161865	0.549363	0.00195311	531.145	24.1675	516.494	1353.34	596.377	1244.03	1409.43	1193.3	1722.45	941.521	1304.13	1001.78	663.143	331.764	494.015	922.32	918.451	380.839	788.367	892.6	398.285	408.599	896.025	843.324	869.43	895.135	896.587
M53T371			0.881073	1.77317	0.00195649	53.0129	371.106	9934.01	10804	12750.1	7250.6	10050.9	5648.73	6051.56	12110.5	7746.85	13902.7	11581.4	11960.5	29348.3	12455.4	20419.4	12345.5	14491.4	20853.7	15515.5	21697.1	5432	5432.2	5497.54	5514.31	5432.14
M221T112			0.863977	1.90532	0.00195923	221.091	112.248	7641.57	14011.4	6387.33	9456.08	7358.98	6476.63	5909.15	4974.17	8779.3	6113.45	8946.34	10495.5	15530.4	17178	9228.31	28103.5	13728.7	12695.6	14917.2	16091.6	8199.4	7980.45	8201.17	8119.14	8200.37
M557T41			0.209216	0.704224	0.0019691	557.105	40.891	4328.11	3249.46	3328.09	3236.2	4136.48	3610.43	3879.34	2530.32	2873.74	2686.5	2301.99	2715.65	3127.34	2198	2440.68	1408.13	2021.35	2750.56	3360.27	1520.13	2335.96	2466.67	2465	2528.73	2588.85
M120T272			0.36712	1.50779	0.00199201	119.72	271.521	2466.25	3165.3	1850.27	1337.99	2199.64	1031.6	2018.18	3017.16	2770.68	3124.59	2511.51	3020.61	2885.17	3807.41	3915.09	2860.73	3333.53	4804.92	4120.24	3392.43	2124.31	2124.16	2207.39	2389.3	2129.67
M307T358			0.409518	2.06972	0.0020027	307.098	357.892	1171.15	2378.05	1445.48	2436.7	1455.65	1009.77	1431.08	1434.88	1593.21	1522.01	1913.7	3871.45	821.739	3360.14	2843.38	5210.13	3046.35	2911.96	3236	5648.08	1955.54	1955.46	1954.35	1913.56	1675.92
M870T430			0.151793	0.703276	0.00200709	870.4	430.289	2710.46	2192.08	1419.76	2770.63	1741.01	2255.6	2208.1	2025.96	2256.09	1987.33	1797.48	2077.82	1403.05	1609.63	1142.23	1472.63	1401.43	1227.61	2112.36	923.332	2038.09	2117.37	2044.83	2132.35	2108.06
M663T420			0.334092	1.59391	0.00200839	663.323	420.222	1320.09	1073.02	1800.74	1452.93	2659.88	1836.02	1282.2	1602.12	1303.18	1451.56	1932.73	1676.06	2768.25	2314.96	3277.48	3823.63	3016.82	2367.34	1986.2	1991.28	3417.11	2913.7	2906.32	3126.78	2180.6
M416T40			0.427889	1.58829	0.00202745	416.321	39.733	2384.09	4812.37	3042.62	2308.07	1949.62	5595.94	2770.48	3135.2	2667.78	3299.57	3423.13	5515.89	4982.47	5802.54	5444.81	6404.4	2691.77	6151.55	4728.72	5625.44	3587.69	4374.55	3580.84	4452.23	4361.98
M621T431			0.368423	0.735043	0.00203633	620.609	430.619	20903.8	15772.2	13150.1	22111.9	15109.1	17233.6	16753.4	15744.1	16054.3	14086.5	13527.9	15526.7	9401.3	13977.5	9582.22	12403.9	11929	11267.7	16563.7	8512.9	17617.4	17572.7	17752.3	17908.1	17739.3
M158T13			0.348726	0.78398	0.00204444	158.152	12.7955	14633.6	15025.8	16176.3	14494.5	13238.3	17370	14158.7	16590.9	12254	12891.3	11452.1	12985.5	11102.8	12900.6	11084.3	9044.86	10517.3	14005.8	7344.97	14676.5	13068.3	13409.1	13305.3	15091	13066
M263T223			0.408842	1.69661	0.00205096	263.101	223.288	2343.24	3910.34	1999.17	1935.69	2636.49	1689.09	1768.76	1753.37	2552.64	2297.86	2426.78	3983.36	1663.62	3986.53	3290.9	4704.53	3435.01	5601.53	4358.15	5379.29	2375.7	2247.4	2247.12	2247.42	2256.45
M155T113			0.263074	0.641465	0.00205382	155.105	113.379	4976.8	4627.27	2352.98	5587.18	2173.03	4505.07	3661.82	4228.21	4624.18	3379.99	1947.73	2501.33	3254.36	2281.31	3275.12	1850.09	1866.73	2460.69	3405.72	2890.27	3915.7	3872.43	3872.46	4113.88	3871.69
M157T44			1.1532	2.06357	0.00205946	157.075	43.949	11019.5	15656.9	11063.8	12441.4	13432.4	11571.8	3153.53	17868.1	12868	15348.7	18135.7	27887	17442.3	20847.2	20931.8	49211	41733.6	20359.4	20360.1	19849.2	20346.9	17587.1	17595.2	18381.4	18430.2
M955T468			0.456317	0.747733	0.00206688	954.999	468.319	28257.6	24545.4	21380.1	29092	22771.3	27103.6	22292.1	24413.9	24758.2	16660.3	18223.7	18142.5	18147.4	21770.2	18440.7	20854.4	14611.5	20888.2	20725.4	8605	28197.5	28392.5	28433.5	28485.6	28370.3
M346T299			0.341812	2.94857	0.00206915	346.22	298.797	470.939	382.396	1035.39	612.889	802.707	462.619	478.213	968.236	748.876	295.959	672.942	1460.79	1543.62	1294.11	3109.47	2460.22	775.558	3011.35	779.646	3345.13	315.6	230.548	315.072	379.621	342.857
M436T24			0.174913	0.659651	0.00208235	436.113	24.1975	2417.32	2401.18	1228.34	1731	2158.26	1859.56	2735.99	1740.49	1647.05	1711.48	1603.08	875.971	948.502	2067.18	1445.1	1204.22	1087.26	1550.62	1236.93	930.537	1110.71	1143.38	1165.23	1153.1	1143.51
M445T430			0.223311	0.765077	0.00209674	444.683	429.851	8174.84	6504.96	5819.55	8424.13	6129.55	8552.39	6232.33	6394.74	7478.97	8781.68	6600.65	6352.75	4396.12	6146.74	4385.11	5675.94	6154.29	4820.56	6603.18	4327.5	5793.22	5812.69	5803.2	5970.45	5946.62
M220T296			0.410024	0.420164	0.00209844	220.142	295.592	3126.22	7804.4	4863.77	4153.09	5241.11	3963.87	4197.64	7265.26	5019.54	979.423	865.225	928.963	1180.73	1186.4	2784.49	1635.67	1097.85	4939.87	1345.89	3620.55	2158.92	2160.22	2084.46	1855.71	2086.58
M660T400			0.213563	1.57941	0.00210666	660.316	400.499	1199.18	1091.41	955.659	888.601	825.745	545.706	790.054	988.473	906.974	715.923	1520.69	1837.97	1495.31	2261.54	1332.48	1442.89	1147.21	1143.59	1085.09	802.225	1078.09	803.18	1122.17	1080.27	1123.6
M269T430			0.307147	0.807157	0.0021165	268.807	429.539	25853	24316.9	20390.7	25785.2	20889.9	27089.8	21010.6	24087.9	25990.2	29677.2	21728.3	22825.8	15765.7	21700.8	17848.5	19531.3	20127.8	18856.1	24038.2	15404.9	20863.5	20254.9	20653.3	20576.9	21093.9
M636T172			0.305452	0.549366	0.00212092	636.312	171.837	3204.57	2995.02	3745.66	2692.41	5135.05	3222.43	6486.43	3551.12	7031.71	3583.98	1971.29	2183.1	3531.01	1730.34	1902.23	2970.25	1726.14	3069.12	1696.73	2100.01	2779.68	2650.57	2706.56	2707.5	2562.02
M161T551			0.229907	0.656829	0.00212155	161.127	551.096	3228.02	4180.61	3482.81	2926.69	4450.51	2234.93	2284.22	4305.27	4435.38	3514.35	2599.35	1897.53	2283.57	1243.47	3713.59	2639.96	2314.24	2186.38	1786.6	2352.45	1406.26	1599.96	1603.33	1670.45	1656.91
M561T430			0.383546	0.693693	0.00212185	560.598	430.267	14736.3	10193.9	7906.11	14717.5	10358.6	14061.4	10586.2	10594	12151.5	13478.7	10725.3	10638.1	5638.36	10275.3	5983.95	8510.26	8406.34	6928.31	10333.2	4960.63	9644.31	10186.5	9869.98	10148.9	10147.7
M429T39_2			0.679171	2.08175	0.00213295	429.297	38.7	5428.55	5252.59	5680.5	3344.12	2090.11	3316.32	2917.28	3688.69	4460.26	6231.87	5654.31	6952.9	14045.4	3609.51	6205.57	11116.4	11029.2	11702.2	4655.99	13315.9	5936.49	7952.89	6491.93	6490.58	5929.07
M641T235			0.253045	0.446418	0.00213426	641.266	235.238	975.064	1667.38	1532.96	743.206	1563.79	2898.29	2467.51	3732.62	1422.99	1802.95	941.548	635.382	810.433	864.824	901.363	748.094	699.737	763.814	861.329	1169.14	917.193	979.145	924.832	1303.27	932.227
M447T95			0.442455	2.06747	0.00213807	447.307	95.27	1134.65	1453.86	1911.51	2186.63	1830.45	4312.71	3516.61	1400.32	1445.21	1873.88	2625.28	5370.15	7810.45	5040.85	1765.96	3323.09	5211.81	3858.68	3577.54	4969.08	3167.73	3165.07	3226.93	3940.28	3168.26
M755T798			0.133593	0.631585	0.00214082	755.373	797.716	947.74	936.456	862.865	844.58	933.287	923.089	779.132	953.386	1657.72	548.213	541.164	467.529	749.705	730.318	630.343	726.891	537.088	420.882	478.893	645.533	1002.56	882.195	1147.96	956.431	998.407
M654T43			0.269736	0.598649	0.00214674	654.465	42.769	4521.41	2141.43	4799.37	5047.01	3016.46	3332.14	3255.39	2801.42	2814.5	4923.61	1225.39	1471.95	2991.05	2089.97	2374.16	1545.48	1906.3	3263.07	3306.68	1768.09	1438.34	2412.03	2270.3	2409.51	2586.27
M534T43			0.075149	0.805001	0.00215639	534.169	43.1615	1236.26	1285.07	1337.05	1221.4	1183.76	1633.19	1415.35	1626.9	1514.53	1738.74	1335.83	1112.21	1069.61	1098.96	985.076	934.705	1409.05	1148.55	1178.4	1152.38	1490.62	1261.93	1453	1265.45	1267.18
M351T235			0.101337	0.714996	0.00215881	351.154	235.298	859.773	1025.44	953.283	1625.06	897.893	1214.13	900.363	903.495	1272.57	877.527	671.857	820.29	728.564	567.391	827.939	783.522	920.989	707.288	730.628	770.112	855.833	857.235	979.176	887.525	903.099
M701T41			0.553146	2.6025	0.00216132	700.553	40.798	3573.43	1308.27	3037.7	2246.64	2334.58	2355.27	1523.38	1840.72	1393.03	2620.51	2818.55	10520.9	2663.12	6373.94	5299.18	11056.8	3871.75	3999.89	3594.56	7664.08	2703.28	2814.26	2391.51	2702.19	3493.3
M990T508_1			0.185197	0.36652	0.00216667	989.714	507.556	370.22	1438.14	504.847	692.106	1341.79	1191.24	279.564	741.322	1379.57	381.691	269.182	485.675	284.361	287.774	327.05	289.964	293.547	228.751	252.461	330.858	200.38	260.865	231.364	251.112	307.729
M542T430			0.155875	0.604656	0.00217011	541.62	429.753	1864.25	996.042	711.204	1563.44	858.946	1392.5	1132.63	1033.1	1159.68	1110.05	979.235	1006.87	526.108	996.872	493.254	615.507	719.067	495.529	891.484	424.222	935.287	1118.12	1110.61	1060.76	1243.6
M555T195			0.936873	1.61812	0.00217635	555.35	195.31	8042.38	10904.2	9663.52	9330.86	17405.6	10461.8	17808.5	15239.2	9573.46	17301.7	21457.9	16047.8	17920.1	18552.1	17835.4	33265.6	25880.1	20671.3	18892.8	12925	12814.6	13647.8	9581.62	13362.8	12684.1
M457T215			0.21615	0.61132	0.00217639	457.299	214.827	3276.7	2697.81	1684.99	4498.45	2331.42	2107.26	2682.68	2053.03	1979.85	2117.26	1591.27	1134.63	1415.2	1978.8	1523.75	1724.38	1022.23	1731.76	1751.16	1672.37	2524.37	2840.42	2466.47	2523.62	2465.53
M497T435			0.140607	0.721608	0.00218135	497.233	434.601	1370.25	2169.59	2094.34	1365.53	1359.21	1924.41	1159.55	1935.44	1279.88	1414.73	1171.62	1285.41	938.534	962.201	1280.62	1187.12	1216.26	1131.73	1186.3	1238.56	1314.24	1314.28	1354.65	1324.55	1324.07
M506T24			0.497216	5.48267	0.00221187	506.289	23.659	347.7	669.234	914.968	1032.03	426.929	771.747	530.4	459.551	1636.52	642.304	1942.17	11461.8	4169.85	2166.89	1773.59	5457.1	1477.78	3664.64	4679.51	3950.46	2474.68	2637.96	2638.34	2600.69	2638.93
M341T232			0.137487	0.727392	0.00221237	341.303	231.689	1257.75	1651.45	1308.68	1209.97	1801.57	1409.3	1274.49	1870.14	1744.46	2043.48	1074.12	1092.85	1005	1021.22	1266.95	1113.43	913.783	1714.89	975.346	1148.83	1183.94	1093.95	1198.01	1197.67	1197.96
M349T430			0.527716	0.743129	0.00221388	348.764	430.465	46383.3	33708.6	26778.8	46589.9	34327.5	39228.8	35736.4	34629.8	36000.9	33885.3	31429.1	33834.1	20146.2	32213	21451.1	28901.6	26408.7	23648.7	35185.5	19710.8	33942.9	33950	34316.4	34426	34428.3
M145T71			1.3328	1.46055	0.00222435	145.075	70.979	31284.3	53756.6	32954.6	22656.2	34129.3	31830.8	26259.7	40206.5	30666.4	42222.5	40071	49023.7	39783.6	59100.3	46355	67811.1	55468.8	50013.7	63791.7	33882	45326.8	45283.3	36228.3	46910.9	46978.2
M529T46			0.201604	0.766528	0.00222785	529.421	45.859	6028.62	6787.99	6554.77	4646.86	6790.99	6944.44	6058.81	6187.7	5467.63	6962.89	5806.67	5621.93	5341.99	5479.2	2622.95	5768.74	3783.14	5065.12	4453.88	3911.25	5003.86	5092.91	5156.01	5005.59	4927.73
M360T411			0.185178	0.537992	0.00222852	360.103	410.842	1048.34	1696.93	1468.29	998.397	1725.45	1145.37	1326.11	1345.06	2947.94	1347.69	509.966	1315.2	690.226	566.976	566.401	874.054	1066.97	951.748	859.752	695.26	848.168	739.834	869.832	928.303	859.633
M328T238			0.301947	1.44269	0.00223014	328.21	238.238	1832.59	1823.13	1574.03	2050.98	2124.89	2596.23	2313.69	2091.33	1503.76	1306.26	2066.94	3514.13	2445.4	2216.35	3669.59	2262.64	2525.32	2911.13	2357.24	3755.39	1913.73	1913.7	1905.77	1940.13	1958.88
M614T418			0.310623	0.308125	0.00223234	614.314	418.265	2635.11	1155.63	1211.95	1277.89	2448.05	3339.36	668.966	1870.45	3128.3	359.045	1359.69	1073.55	341.997	269.994	190.41	419.175	574.216	217.515	856.084	272.82	671.624	803.568	836.638	835.181	833.934
M456T261			0.360407	1.3713	0.00224429	456.329	260.992	4662.26	3615.06	3253.44	2702.93	4141.91	4312.31	2962.56	3121.64	3028.25	2828.58	4627.33	5741.43	5681.09	3658.11	4477.38	3973.13	3435.18	4658.48	6141.15	5093.5	4324.74	4324.77	4228.22	4310.65	4363.34
M298T274			0.219437	1.69628	0.00224728	298.182	274.07	572.385	914.33	502.546	421.988	556.562	304.688	401.316	702.327	773.385	896.692	608.566	660.82	784.844	878.163	1386.14	1164.28	926.213	1474.81	1363.81	1008.41	534.864	510.491	532.762	534.183	387.035
M200T348			0.213188	1.35133	0.00224742	200.174	348.045	1168.59	1467.11	1531.73	1054.23	1282.43	1000.42	656.86	726.648	1270.6	1059.77	1813.38	1161.66	1339.05	1543.44	1496.09	1655.26	1347.36	1682.67	1409.63	1711.16	1127.84	1106.32	1127.84	1017.5	1128
M198T433			0.217529	0.645209	0.00225113	198.051	432.523	1743.97	2992.36	3112.06	2294.7	4056.64	2368.68	2768.43	4586.96	3561.88	2931.29	1510.8	1498.48	2023.76	2384.36	2722.51	1887.65	1931.47	1964.62	1305.49	2396.18	1755.76	1734.7	1661.54	1756.06	1756.03
M401T676			0.162886	0.516342	0.00225668	401.07	675.907	1158.65	936.289	602.133	1001.1	658.249	1646.62	930.718	699.783	1655.93	760.492	524.193	465.864	418.544	527	341.639	941.994	424.502	359.135	825.368	360.974	1431.58	1422.03	1507.55	1794.61	1384.53
M649T429			0.149963	0.648464	0.00225863	648.537	429.467	1813.46	1212.62	1020.35	1809.54	1347.21	1813.3	1039.99	1187.73	1271.96	1425.02	1290.93	1166.53	608.817	1175.92	549.638	985.836	1023.02	754.292	1078.97	406.392	1192.26	1231.7	1276.6	1211.3	1421.31
M393T382			0.176314	1.61642	0.00225914	393.167	382.348	728.599	529.933	392.439	444.67	564.962	466.088	411.756	460.579	576.767	420.129	522.113	825.74	849.703	874.812	655.201	539.148	965.337	1362.24	574.098	907.122	466.974	481.857	508.819	509.047	564.079
M556T514			0.144611	0.58084	0.00226174	556.135	514.478	929.251	1207.98	862.697	1545.36	1310.1	837.552	821.072	1064.8	1034.45	628.385	305.257	315.466	503.818	453.661	1032.8	289.188	651.774	732.058	681.954	982.778	36.5647	64.3917	73.264	59.7315	65.4427
M583T44			0.272087	0.707384	0.00227123	583.468	43.899	6131.69	6514.89	5364.37	6725.96	3723.82	6342.27	5308.94	5724.05	5422.59	6071	4764.34	2144.48	4425.08	4804.55	6182.24	4184.1	3698.94	4751.01	3125.62	2473.65	4155.71	4168.85	4797.41	4163.97	4352.01
M410T214			0.168051	0.647915	0.00227164	410.288	213.513	2186.06	842.877	1944.62	1970.37	1956.07	1828.35	1971.28	1836.32	1432.83	1572.15	816.902	1375.49	1783.94	625.508	1071.7	882.926	768.496	1009.78	1380.73	1649.55	1598.89	1396.93	1535.2	1291.88	1501.15
M265T333			0.412573	2.10317	0.00227477	265.153	332.756	1160.75	2281.12	1603.29	1409.67	1773.09	1157.06	1151.28	1549.7	1938.81	1236.14	1469.35	2475.81	1119.41	4164.87	3309.16	4982.34	2430.5	5206.57	2428.66	4509.6	1211.76	1079.75	1239.4	1212.15	1239.85
M341T42_2			0.240541	0.598597	0.00227598	341.286	42.3925	4087.31	3625.8	3343.78	3632.01	1782.29	3238.6	3098.64	4866.06	4330.26	3378.71	655.932	2292.59	2412.42	2956.75	819.792	2400.06	2513.63	3340.91	2835.88	952.463	2511.21	2515.4	2385.42	2515.07	2405.17
M185T42_1			0.413432	0.555036	0.00227818	185.095	42.316	5373.78	2906.05	8071.02	7102.45	5372.76	5978.97	8140.68	6251.79	8204.47	12150.7	4442.66	2605.93	4522.88	3521.82	6310.41	3555.61	2758.48	4477.14	4476.71	1932.63	4095.38	4335.4	4389.84	4327.89	4389.1
M534T419			0.252092	0.616507	0.00228246	533.932	419.336	3834.12	3184.42	2348.2	2108.53	2360.16	4119.61	2851.52	3555.99	4119.23	3041.83	2570.61	3166.69	1205.25	1758.28	1497.35	1363.66	2469.71	1413.72	2968.8	1020.46	2599.32	2600.02	3044.86	2599.8	2601.42
M716T430			0.165305	0.638951	0.00228705	716.498	429.522	2049.91	1480.63	865.447	1977.74	1251.95	1962.11	1264.37	1277.46	1510.42	1596.72	1233.78	1417.66	787.454	1253.77	655.456	810.472	967.4	816.531	1284.42	508.612	1261.73	1371.99	1366.66	1327.99	1429.31
M974T208			1.38856	0.737283	0.00228852	973.623	207.728	142528	202978	151803	152616	202622	146673	159831	147748	149664	202871	120427	96614.3	88963.1	150673	171133	118601	106222	152511	86050.4	132204	106076	98494.6	107569	107563	107530
M604T431			0.0972004	0.74044	0.00229332	603.766	431.043	949.791	1289.88	825.975	1074.37	857.338	935.33	677.028	1296.61	1190.62	1240.45	738.919	899.511	549.781	878.184	700.744	722.863	797.242	732.621	841.202	793.143	652.596	631.455	670.762	724.193	652.52
M522T477_2			0.326227	1.19836	0.00229949	522.427	476.946	2495.36	3806.35	4002.09	3254.8	3549.6	3275.09	3910.54	3867.49	3967.75	3847.03	3970.19	4506.16	4655.34	4257.29	5093.8	3639.8	3837.18	4413.88	4220.06	4518.51	2777.01	2904.75	3097.24	3101.76	2904.46
M474T430			0.149512	0.640669	0.00230717	473.658	429.75	1711.9	1020.08	836.442	1752.67	1006.95	1535.9	1058.51	1131.63	1521.25	1605.47	1063.72	1108.79	680.126	1040.31	603.976	868.764	867.12	705.56	1135.28	370.887	1094.39	1096.36	1138.02	1073.44	1300.18
M954T468_2			0.624974	0.80531	0.00232155	953.995	468.299	88745.6	82282.1	71460.4	93677.1	75653.4	84121.1	77332.3	69114.1	77701.1	52621	57149.8	61984.3	59042.4	74819.2	55834.4	69955.1	51910.2	66377.1	65726.8	59470.5	88486.2	91902.7	88489.2	88757.1	89204.5
M644T232			0.590065	0.482793	0.00232815	644.373	231.776	24074.5	8773.85	10179.5	14876.5	9393.68	9872.38	9814.43	9739.28	10453.2	7347.47	6943.72	7322.23	4938.34	9742.22	3398.2	6695.65	4595.8	3112.16	5398.84	3144.68	8488.32	8276.61	8373.63	8373.58	8413.37
M165T256			0.104123	0.794898	0.00233006	164.993	256.125	3114.31	2593.93	3276.99	3321.36	3365.28	2807.09	2776.11	2779.49	2505.45	2508.16	2136.61	1537.5	3114.63	2473.23	2562.97	2334.04	2514.56	2178.46	2005.13	2233.21	1873.21	1908.85	1887.1	1887.02	1894.63
M281T606			0.638803	0.624867	0.00233534	281.047	606.092	27736.7	20833.3	13029.5	29985	21634.9	31687.4	26163.3	22958	21451.9	14375.4	13371.4	16606.3	12360.5	19850.7	10698.6	16214.7	10939.9	7576.9	23152.3	12857.7	48046.7	59567.7	48030	48165.6	47961.6
M467T56			0.226852	0.730024	0.00233795	467.274	56.346	6176.12	6163.72	6012.24	5283.06	6181.87	5775.61	5495.46	5616.38	5947	4931.34	2859.17	5542.84	3361.92	5843.94	2453.12	5477.61	3207.03	3867.82	5813.23	3610.13	5148.04	5149.04	5200.91	5250.31	5438.73
M106T360			0.131847	0.673699	0.00233897	106.085	360.017	1119.42	1209.63	996.782	1192.93	1284.24	1145.6	1289.03	1235.93	1826.34	1006.51	1513.97	665.042	609.034	705.723	679.655	750.902	796.257	723.637	761.343	1085.25	1002.46	921.967	864.926	921.224	942.833
M132T371			1.2451	1.71622	0.00234149	132.065	370.995	13737.7	14947.4	30180.3	12163	38377.4	19977.3	19421.9	14987.5	14876.8	20272.1	31186	32521.1	21672.8	26193.6	36813.1	36835.9	30126	54761	27029.5	44288.2	24101.5	12660.7	19355.4	16870.5	17323.5
M838T430			0.0895794	0.714569	0.00234241	838.434	429.75	961.762	831.048	454.142	910.196	644.521	806.47	750.078	846.453	729.22	808.918	653.69	827.314	466.865	620.558	420.996	537.835	550.35	438.314	635.912	380.933	759.33	734.798	737.157	808	767.693
M185T557			0.141567	0.731584	0.00234936	185.076	556.519	1746.5	2272.5	2110.43	1905.74	2146.05	2121.21	1856.04	2757.76	2094.25	2898.01	1633.56	1819.82	1346.39	1587.97	1988.84	1241.95	2150.6	1463.67	1870.69	924.409	1887.8	1730.95	1894.49	1946.38	1061.65
M728T430			0.155161	0.589892	0.00236155	727.527	429.899	1490.33	1122.74	616.573	1628.15	905	1268.5	889.443	1167.16	1130.43	1378.77	874.74	1162.74	451.074	745.978	315.263	619.759	734.976	483.681	1110.2	342.608	1349.24	1248.55	1388.45	1390.21	1355.62
M452T42			0.59681	1.83536	0.0023632	452.371	41.688	4125.93	2899.91	5660.2	4720.07	2312.51	6166.27	4340.38	4775.02	3220.32	5213.94	5672.26	8441.89	11124.3	5884.46	3766.22	9022.93	8966.96	4490.83	13286	9062.27	5177.15	5201.38	5179.09	3542.42	4838.91
M971T506_4			0.463476	0.579338	0.00236827	971.486	506.04	6133.07	12760.5	8772.35	5988.5	12821.4	10418.7	5406.24	12212.1	12596.9	4586.27	4874.51	4764.18	6422.26	6360.31	4594.91	5362.21	4836.53	5513.48	4976.71	5417.93	4136.45	5729.4	5183.44	5153.46	6031.55
M455T453			0.133327	0.62624	0.00238275	455.088	452.514	1205.82	686.766	821.325	983.912	747.66	842.188	709.919	1439.89	1410.67	650.213	596.494	478.117	423.102	571.169	805.765	714.857	560.872	600.084	619.784	578.015	1252.11	1214.02	1214.47	1199.78	1227.94
M571T38			0.534994	1.7477	0.00240465	571.276	38.067	1788.33	5140.53	3101.87	2425.57	4153.07	2360.18	2848.52	6708.35	724.82	5054.32	2590.34	6206.6	4851.79	6259.84	7357.77	7133.7	6101.52	6827.65	7042.17	5584.38	4919.19	5268.08	3931.82	4992.32	4833.58
M322T400			0.231242	0.670688	0.00240555	322.105	400.375	5935.01	2884.53	3266.99	4286.86	3689.13	3271.58	2520.22	3204.81	3757.24	2495.82	2190.98	1986.86	2318.69	2766.63	2727.58	2390.9	2222	2503.59	2088.74	2487.49	2539.47	2563.28	2562.19	2544.49	2544.42
M641T216			0.689901	0.450357	0.0024158	641.346	216.408	12079.7	17329.5	3330.25	9351.8	23821.5	13858.3	14489.4	13927.6	19309.3	8991.4	4200.14	11971.3	3105.56	9186.22	7478.56	8952.88	3360.71	1069.82	3934.91	8208.57	6272.87	6225.05	6273.15	6101.67	6272.74
M680T430			0.149967	0.629471	0.0024356	679.54	429.748	1887.15	1179.26	805.697	1686.66	1238.25	1413.38	1315.52	1199.99	1239.66	1473.81	1240	1251.88	668.709	950.608	587.107	736.437	887.098	454.61	1293.5	389.752	1149.1	1238.09	1179.28	1271.88	1229.58
M518T23			0.378704	1.90812	0.00244839	518.291	23.287	2244.31	495.195	1879.35	1873.34	1544.05	1846.51	3153.29	1490.05	1176.91	1182.29	4486.16	2053.58	4443.43	3924.71	2648.51	4071.6	2250.8	1858.39	4606.43	1875.63	1943.43	1921.37	1921.27	2023.73	1921.18
M161T43			0.737803	0.548705	0.00245017	161.095	43.127	16835.4	11188.3	29881	26182.7	17001.3	21670.6	35366.8	22060.2	30225.3	40411.5	12975.6	9302.95	16249.7	10690.8	17877.1	8864.71	12419.9	15213	23741.5	10292.6	16084.8	15156.8	16397	16274.1	16396.3
M660T46			0.389291	1.89531	0.00245221	660.483	45.504	1433.78	1681.69	1725.7	1927.41	489.65	2330.56	2074.29	3005.4	2247.03	2051.64	3121.19	4922.19	2749.03	2156.2	2701.29	3657.76	6416.68	4381.4	1913.34	3929.6	1688.77	1720.92	1713.88	1688.8	1795.19
M831T468_3			0.692582	0.738951	0.00246168	831.491	468.298	57666	52240.9	43089	62384.9	46813.3	59087.9	49953.8	45855.3	53438.9	35713.4	36462.1	36028.6	20444.1	53193.3	37372.2	46502.9	32547	33743.4	42048.3	35747	60633.5	61034.5	61035.7	57080.8	61039.4
M370T150			0.201385	0.356686	0.00247852	370.365	150.222	944.533	2170.05	871.707	487.111	721.683	655.727	531.481	736.486	1575.39	805.107	261.482	581.375	198.232	310.851	648.749	393.93	168.789	242.797	375.28	206.77	500.465	460.528	480.791	459.494	431.536
M164T187			0.186921	0.597082	0.00249368	164.036	186.973	2351	1289.83	1257.5	894.886	1891.82	903.463	1979.96	1416.83	1617.29	902.115	616.39	1075.48	952.938	788.803	1049.63	702.787	773.95	942.221	956.275	802.015	1363.49	1463.61	1388.35	1363.05	1274.76
M577T48			0.787345	0.646986	0.00249429	577.48	48.0665	38744.7	32829.6	38936.5	35841.2	37847.3	62126.1	27104.4	34269.7	34058.7	51815.7	21844.8	18221.3	40455.8	26729.2	24186.9	35301.3	17305.9	23103	22109	25379.7	22500.5	22430.1	8632.8	22467.7	22495.4
M570T38			0.442364	1.93372	0.00250613	570.269	38.44	2004.26	2499.1	2256.99	2079.87	887.709	334.998	1705.24	2291.4	2376.43	3146.13	813.321	3952.58	2672.87	4668.3	3514.3	6419.85	4516.88	3615.35	3972.6	3720.39	3715.62	2715.92	2498.32	2514.76	2495.52
M806T182			0.279992	1.95822	0.00251577	805.616	182.292	518.814	1015.99	1325.18	526.663	1239.74	1256.51	536.559	911.726	650.643	942.406	1133.14	2233.53	1502.6	1104.06	2969.83	1319.58	920.102	2030.15	1579.39	2683.23	2328.55	2197.31	2328.99	2366.19	2294.39
M393T413			0.456324	2.27386	0.00251645	392.995	413.15	1272.53	1940.24	2064.91	1628.5	2702.46	704.471	952.911	2626.78	2106.79	294.289	2912.23	1635.82	3029.8	4638.2	4509.41	4919.71	1833.93	6738.32	1931.12	4901.39	686.443	807.048	865.826	862.367	862.081
M371T429			0.0553574	0.831051	0.00251679	370.779	429.099	988.196	1079.93	783.101	1047.79	970.571	945.667	859.564	976.035	995.745	1223.08	822.063	930.657	701.444	820.686	800.148	725.375	771.948	897.106	982.977	749.811	707.189	640.141	694.968	735.155	671.578
M426T23			0.564816	2.20683	0.00252011	426.128	23.218	2285.66	2216.09	2193.44	2686.57	3295.84	3980.12	4792.29	1504.63	2808.11	1647.61	5833.94	2116.01	11278.9	7597.75	5590.69	9361.54	5240.02	2645.91	6133.18	4692.1	5797.53	5790.63	5797.11	6931.48	6040.85
M972T506_6			0.385975	0.554228	0.00252914	972.15	505.714	3498.06	9285.15	6293.03	4249.45	8295.67	7093.6	3115.85	7046.59	5822.08	2654.54	2658.97	3489.48	3562.84	3549.97	2899.76	2857.47	2745.71	3691.94	3179.85	3151.23	2151.52	3403.94	3296.06	3273.76	3609.57
M723T203			0.658564	1.33205	0.00253457	723.427	203.189	7758.8	8931.54	11805.5	9774.73	10110	8908.74	10603.6	10303	12092	5535.12	12368.1	13932	12508.4	9913.69	14466.9	14682.5	11643.9	10293.9	11250	16581.2	9428.37	8049.07	9420.82	9356.48	9218.64
M171T215			0.187421	0.779672	0.0025352	171.148	215.129	7234.9	5993.66	6511.3	7792.23	5103	6443.03	9002.65	5668.99	6568.57	8736.82	5090.95	4798.17	5188.33	6181.4	5263.01	5679.63	4735.36	5772.29	6006.66	5124.57	6328.54	6334.48	7745.23	6328.79	6321.79
M297T34_1			0.495099	1.49214	0.00253784	297.08	33.6855	4363.57	4030.63	4054.82	2817.53	5031.42	3190.39	5634.45	4743.69	4630.71	7528.14	7349.08	6497.74	7878.97	5982.84	8902.87	8047.13	4618.1	8060.9	4109.49	7229.36	3637.55	5127.99	4815.89	5103.61	5106.05
M190T416			0.281661	2.18912	0.00253915	189.906	415.951	453.588	774.758	1370.68	728.213	1126.53	178.339	472.181	1102.41	720.019	6.13259	1460.88	981.034	1186.43	2330.71	1727.93	1458.94	785.288	2600.57	862.459	1782.58	779.151	706.059	779.821	772.632	779.442
M187T254			0.427714	1.54416	0.00255609	187.096	253.526	2559.94	3352.88	2320.6	2447.45	2888.97	2327.38	2703.68	3782.83	2640.34	2629.66	2864.24	3651.64	3573.58	2819.36	5902.07	4966.83	3405.68	6613.9	4088.49	4815.85	3228.93	2659.08	2666.82	2666.1	2667.09
M977T506_3			0.145003	0.614813	0.00255733	977.145	505.809	960.352	1562.54	947.421	1087.34	1402.64	1051.45	927.723	1147.32	1188.39	346.057	567.75	435.613	752.521	961.137	682.953	489.337	785.23	535.336	477.575	842.631	629.328	643.016	667.782	781.078	654.224
M534T478			0.272416	1.20336	0.00256081	534.407	477.747	1977.25	2635.02	2656.68	2007.87	2009.44	1966.68	2379.34	2681.25	2368.5	2675.78	2394.67	2670.76	3179.8	2315.43	3158.61	2746.66	2901.47	2977.52	2838.09	2924.94	1692.96	1655.14	1766.27	1758.88	1756.8
M613T429			0.117475	0.664339	0.00256993	612.575	429.452	1240.7	881.744	711.245	1304.27	761.633	1096.53	901.961	831.77	894.891	1174.22	836.007	823.206	429.983	886.479	463.488	788.423	678.419	466.781	829.355	307.688	864.371	882.294	871.96	949.125	881.542
M428T282			0.22231	0.522564	0.00257742	428.186	281.681	2463.1	2156.66	2159.15	2735.48	3374.43	1118.54	3394.91	2353.67	2216.08	2981.75	1024.36	666.44	3259.31	2014.85	1520.58	1597.03	916.942	760.022	837.98	442.424	1701.39	1929.9	1969.22	1969.63	1969.27
M152T382			0.152682	0.672239	0.0025878	152.068	382.49	1231.94	1717.94	1933.94	1441.44	2075.15	1974.72	1995.81	2922.69	2032.79	2185.56	1120.8	1086.69	1080.1	1429.78	1303.32	1954.8	1276.7	1444.05	685.151	1735.33	1739.41	1559.23	1241.14	1612.95	1522.16
M301T40			0.964723	2.67205	0.00262211	301.073	40.142	1702.81	2714.95	1242.63	16799	19432.5	1396.38	16330.1	1914.27	1479.54	4003.33	17655.6	25363.4	19412.9	19225	18120.3	1156.91	21990.4	12578.6	21978	21587.6	13153.6	12396.9	12328.2	3521.76	1624.37
M197T38			0.516614	1.67762	0.00262376	197.079	38.0455	3604.87	2605.53	7304.6	5979.41	3993.49	6881.71	4512.09	3424.86	2820.32	3153.74	7956.58	9909.38	10145.9	5537.44	4650.45	5687.76	5214.94	8091.72	10045.9	7046.21	6790.56	6796.57	7173.79	7690.86	6802.75
M466T212			0.943117	0.439593	0.00264073	466.327	211.53	17492.8	34584.9	14397.9	24260	52439.6	24945.6	19678.5	27271.5	30937.2	18028.6	25791.1	8099.41	6557.56	12073.2	9788.13	11603.5	1741.56	23639.4	9961.06	6813.67	15893.1	16306.2	15864.1	15131.6	16317.2
M185T89_1			0.230658	0.689965	0.00264558	185.091	88.7465	5337.47	5210.45	4745.41	4525.17	4833.85	3887.05	4944.06	6417.18	7299.48	6196.66	4843.08	4582.99	4091.18	4493.65	2203.86	3875.17	4263.47	2320.62	4289.44	1878.44	3306.98	3869.12	3739.26	3787.75	3862.36
M566T47			0.212617	0.750565	0.00267543	566.473	46.576	4933.5	3865.71	5271.94	2867.63	4046.85	3980.63	3336.74	3715.25	3548.49	4196.05	2925.82	3659.48	3028.56	3255.92	2928.82	3695.31	1840.41	2357.24	3089.54	3063.47	3311.5	2891.88	2892.89	2889.01	2938.04
M804T168			0.538209	1.94784	0.00267673	803.602	167.888	1837.41	3890.67	4169.41	1828.48	3736.82	6234.15	1899.93	3178.56	2901.16	2570.67	3667.8	7724.27	4673.9	4242.57	10621.4	7328.08	4106.22	6269.19	4742.82	9436.33	7011.63	7499.93	7435.72	7499.33	7794.14
M218T214			0.504847	1.52323	0.00268431	218.091	213.662	2305.47	5928.11	3919.37	3190.7	3813.13	2881.63	5012.86	3152	4444.03	6612.92	3799.66	6158.68	5730.96	5725.87	8591.72	8462.78	5541.99	6305.61	6043	6488.73	3619.91	3452.92	3938.56	3653.94	3526.62
M869T144			0.273296	0.782674	0.00269438	869.079	144.428	17013.7	14065.2	13205.4	15309.4	15001.2	14058	16299.1	12589.7	14335.2	14038.3	8905.95	11899	12817.8	16947.5	9912.98	11022.2	8427.33	10103.3	13742.6	10425.2	11414.8	11103.9	10679.8	10934.8	10934.6
M196T343			0.239783	0.668109	0.00271928	196.059	343.019	3925.95	3156.69	2605.79	2092.11	3894.08	3731.53	3276.78	3260.46	4527.78	3502.62	2598.87	2935.39	2052.01	3021.95	2147.05	3235.71	1008.03	1252.28	2669.82	1777.11	2377.69	2167.01	3129.09	2088.89	2006.53
M618T184			0.107866	0.670044	0.0027277	618.301	184.113	675.957	735.881	767.532	670.707	1164.72	697.037	441.806	788.85	844.03	1154.52	675.378	616.472	539.807	532.135	403.422	528.823	554.675	372.321	496.766	601.049	1011.86	924.109	922.332	924.168	960.136
M879T513_2			0.184305	0.418702	0.00277764	878.738	512.781	317.019	1708.29	795.372	440.436	1514.47	821.26	971.207	1232.9	1184	424.002	253.457	374.326	440.683	702.53	480.106	301.393	264.848	231.024	275.497	615.687	244.032	325.286	299.505	320.431	344.69
M630T430			0.194356	0.622337	0.00278223	629.557	429.89	2650.78	1606.25	1207.38	2450.82	1513.83	2582.64	1615.56	1619.88	1904.58	2340.07	1696.65	1632.42	766.738	1793.02	827.522	1220.58	1182.94	971.395	1501.32	537.874	1594.59	1857.09	1763.15	1838.55	1866.18
M596T59			0.838143	2.23038	0.00278691	596.412	58.798	8103.72	6402.12	9206.63	5079.69	7006.27	9616.92	5219.38	6065.16	6377.57	3475.23	7314.31	29873.7	14659.3	19172.1	9170.01	19549.8	9218.36	7002.58	19270	13207.7	10543.8	10436.8	9997.42	10543.1	11010.1
M462T186			0.434313	1.66675	0.00278694	462.265	185.521	3555.26	2073.14	3406.06	2754.06	1691.86	4611.74	1797.32	3467.84	3701.51	2456.97	6210.16	2702.71	6243.42	4300.42	6226.72	7483.27	3906.45	4674.05	3830.74	3617.35	3811.6	4582.86	4033.63	4029.05	4179.22
M247T156			0.670479	1.35652	0.00278903	247.091	155.96	10552.7	10210.1	9935.42	9308.43	11304.6	9142.77	12083	11305.4	9558.04	7734.91	13626.8	11170.9	18104.5	12591.2	12712.4	20253.3	12564.9	12578.9	12896.8	10692.4	9475.84	9333.99	9366.66	9498.31	8615.18
M166T37			0.878027	1.85416	0.00280176	166.085	37.383	17147.7	7095.74	7391.59	9365.68	6935.61	5546.46	20356.9	6987.02	4517.98	10292.2	17811	11421.3	10273.7	14452.2	24406.7	17305.1	23460.6	16524.8	26174.9	15496.3	10977.5	9378.9	10748.7	10504.5	10499.8
M938T486			0.228931	1.25903	0.002822	937.776	485.976	1081.28	1477.07	1630.98	1082.15	1643.33	1246.85	1397.97	1365.4	1191.58	1485.5	1737.41	1429.26	1713.84	1411.66	2003.57	1891.41	1631.95	2030.37	1365.71	1910.34	878.871	878.84	878.83	857.685	874.255
M543T430_1			0.171439	0.632062	0.00282558	542.618	429.75	2272.45	1774.3	956.397	2048.07	1796.49	2015.86	1759.37	1474.18	1799.09	1713.06	1344.2	1853.16	699.451	1369.35	847.247	935.303	1029.88	730.47	1840.02	481.082	1458.31	1625.53	1561.44	1617.32	1617.87
M284T228			0.266479	0.635227	0.0028394	284.184	228.247	3744.83	1849.68	4091.11	4879.49	4891.9	5013.95	4691.48	3426.64	2791.23	2777.51	2303.06	3036.85	3628.54	2521.47	2229.92	2141.97	1094.95	2098.97	2670.5	2512.66	3038.78	3058	3023.87	3038.95	3107.17
M987T212			0.311707	0.382822	0.00284848	986.624	211.617	1117.72	2319.15	1593.72	1805.12	2766.92	1072.07	2332.83	1354.98	2435.25	5299.15	982.905	821.773	900.544	1184.28	1007.25	687.028	517.631	599.64	894.373	863.745	1588.93	1426.95	1644.99	1425.75	1425.73
M303T225			0.176138	1.31899	0.00285458	303.2	224.581	947.02	639.387	651.905	564.238	1002.9	944.602	969.548	902.17	820.264	559.753	1065.15	961.086	785.708	1093.8	1100.08	945.596	992.354	1174.19	1076.89	1359.39	769.367	616.188	805.97	748.075	748.319
M641T429			0.0887474	0.782447	0.00286195	640.637	429.111	1475.72	1357.44	1114.96	1418.83	1238.39	1443.39	1055.58	1467.95	1562.37	1724.77	1176.1	1274.6	865.795	1109.29	814.376	1049.08	1008.68	1232.51	1393.72	920.09	891.928	883.269	926.194	904.918	892.342
M541T430			0.240229	0.726249	0.00288035	540.662	429.539	5875.84	5623.1	4053.69	6444.51	5091.86	6309.1	3839.32	5710.01	6378.65	7564.66	4368.97	5100.64	3524.01	4453.73	3265.25	4076.12	4729.64	3794.43	5453.21	2550.88	3642.82	3642.49	3757.56	3751.36	3752.51
M207T34			0.385919	1.45859	0.00288605	207.031	34.1125	1634.82	3129.89	3394.12	2037.95	3264.14	3093.7	3392.97	2603.84	2790.24	3730.23	4417.92	3849.94	4032.38	3104.06	5373.53	4863.27	3083.85	4988.31	2841.36	5849.32	1313.52	1425.61	1067.88	1411.91	1410.41
M144T267			2.00105	1.37008	0.00289734	144.137	266.846	83195.8	95389	103682	73583.9	107552	74765.9	74584	106749	61007.9	104981	96847	108392	142101	102920	167701	99488.2	150523	108866	105448	130912	54458.8	55818.1	55840.7	56775	56856.6
M624T176			0.303671	0.64974	0.00290286	624.062	175.606	4482.3	4364.06	5198.87	5500.39	6955.98	7456.9	10118	6849.28	8033.83	8151.27	4069.99	3835.35	7062.16	4347.34	4147.68	3460.17	4053.21	5596.92	3734.97	3296.82	3661	3624.55	3809.94	3756.18	3627.02
M316T245			0.686151	1.34328	0.00292125	316.21	245.081	13669.7	8374.84	9361.89	12483.8	14508.1	12367.7	14232.1	14806.5	9838.58	11533.7	16442.4	17417.2	15676.6	19526.3	11119.8	18753.6	11812.4	16912	14741.1	20372.7	12782.7	13090.1	13143.9	13152.8	13503.8
M211T296			0.572618	2.22763	0.00292192	211.068	296.219	532.114	1764.88	2850.96	2178.35	4507.04	1184.02	2272.56	3076.84	2427.73	5216.87	3619.2	1248.13	6760.34	7071.6	8483.92	5695.82	4905.19	6645.84	3523.09	9990.68	3958.57	4025.91	4025.71	4320.48	3961.21
M382T321			0.20769	1.6758	0.00292387	382.191	320.842	452.399	498.373	592.694	496.62	524.038	748.952	762.146	842.302	574.01	745.266	1051.87	886.067	565.102	1010.16	958.657	1610.98	1501.7	597.718	1426.35	843.013	558.471	606.777	624.073	673.444	623.606
M602T431			0.083903	0.809155	0.00292516	601.77	430.913	1966.98	2012.66	1562.66	1902.45	1998.72	1846.72	1382.91	2127.94	2160.57	2089.26	1684.3	1665.94	998.164	1583.52	1655.4	1552.09	1446.49	1416.62	1791.44	1621.16	932.983	1011.56	981.515	1009.8	1071.81
M217T563			0.232432	1.88367	0.0029277	217.153	563.061	771.875	638.287	1367.21	665.053	696.613	818.435	667.073	720.546	530.976	410.404	1861.09	1874.04	2032.91	1419.9	1878.79	1351.76	627.381	1001.72	1096.18	581.596	1425.03	1375.08	1427.22	990.776	1427.75
M102T378			0.927597	1.41087	0.00296071	102.054	377.778	24873.2	23351.3	17158.8	21135.6	19591.2	16420.3	14387.4	19883.9	16854.1	18651.3	17116.2	33984.8	18518.5	25549	28657.8	25257.8	25973	38301.1	32073.8	25888.5	15338.3	14533.9	15584.1	16075.8	15340.9
M972T506_2			0.448636	0.606291	0.00297552	971.708	506.037	6224.25	13666.3	9758.93	6358.6	13825.4	11370.3	5419.59	12984.5	10056.9	5464.86	5760.94	5882.29	5849.94	6602.3	5304.42	4990.95	5853.73	5683.14	5980.71	5767.76	4003.41	5028.62	5469.04	5329.45	5616.16
M297T450			0.292648	0.533861	0.00297665	297.02	449.906	3616.42	3909.98	2801.51	6045.43	1526.41	5534.6	4243.36	3056.02	4462.76	2017.06	2036.72	1662.75	1775.17	1572.75	1483.15	2870.09	1564.14	1727.6	3613.38	1561.11	10182.8	9924.44	9926.32	9080.6	9699.82
M107T37			0.222951	0.8101	0.00298504	107.084	37.3825	14813.2	17148.2	17910.2	15955	19428.9	16875.2	17151.1	15607.4	15066.3	17439.5	13401.9	12855.5	19970	14052.3	13135.4	11970.5	12150.6	14417.8	13579.2	10073.3	13191.2	13283.9	13195.2	13197.4	14470.4
M346T36			1.73202	0.550802	0.0030163	346.167	36.062	192007	71708.9	153167	194071	158213	122543	268768	104586	120139	110849	58874.2	59429.7	125928	72713.9	58194.8	98871.9	58633.8	94432.2	87823.5	109128	107502	105707	108007	105706	105703
M968T430			0.136181	0.694901	0.00301675	968.367	430.474	2227.41	1839.86	1303.8	2202.18	1314.59	1830.43	1731.1	1580.57	1699.83	1709.54	1270.6	1734.26	871.214	1525.5	759.027	1258.36	1154.8	935.981	1808.67	800.165	1767	1766.93	1786.8	1911.65	1771.3
M134T271			0.156619	0.538352	0.00302508	134.026	271.259	1822.24	518.715	1318.3	1442.72	1339.37	475.962	1695.1	978.196	1029.37	1103.9	631.831	301.643	875.878	519.342	671.44	386.47	767.664	1047.16	625.191	484.95	548.782	676.485	638.24	675.858	681.648
M446T188			0.685018	0.357418	0.00302611	446.323	187.649	14019.8	6771.16	6122.22	6430.04	6127.11	20239.8	10321.7	6788.41	7510.25	20094.7	4825.58	7750.2	3687.03	2579.95	2323.41	1848.5	3906.1	887.806	7954.68	1560.17	9183.52	8385.06	8913.05	8180.67	8410.2
M156T453			2.13345	1.93437	0.00303332	156.076	453.323	12129.6	43429.6	53430.2	12310	80344.5	12484.2	17526.6	67720.7	73898.9	88343	86972	61591.4	84696.6	80759.6	91575	89508.3	68049.2	138296	64263.8	127226	2531.7	2369.01	2435.55	2396.33	2435.38
M216T266			0.465756	0.527332	0.00303821	216.169	266.154	5272.88	10642.1	7702.72	6526.56	12583.4	6981.47	7126.75	17205.4	9700.14	10735.1	8684.65	4790.08	1896.95	3989.8	4387.54	6921.03	5412.81	3812.16	2761.53	7163.9	5746.52	5675.2	5746.5	5798.04	5855
M610T430			0.166939	0.60771	0.00304214	609.583	429.75	1875.12	1135.16	750.998	2103.96	1224.77	1731.84	1232.33	1241.36	1492.85	1495.13	1311.11	1272.23	501.657	1057.42	583.851	754.454	864.089	622.375	1252.2	460.854	1275.43	1300.68	1351.4	1349.7	1351.11
M390T35			0.391775	0.695333	0.00308946	390.265	34.638	14657.4	8084.6	12794	12601.2	11520.2	12670	14635.3	13306.1	9474.15	12156.5	11753.3	7770.23	14490	7956.98	8716.96	5842.71	5535.92	6563.98	7617.69	8512.89	12936.4	12455.4	12451.2	12431.7	14159.9
M361T389			0.135464	0.724799	0.00310611	361.17	388.581	2011.62	1155.18	1322.73	1483.36	1604.84	1226.54	1449.69	1409.65	1331.53	929.766	838.009	815.706	980.184	1296.86	1412.92	1101.89	779.087	901.717	1000.13	966.251	1345.09	1341.68	1342.05	1277.68	1327.32
M69T26			0.0617493	0.840142	0.00312078	69.0485	25.7705	1200.83	1153.9	1146.03	1099.84	1279.43	1256.79	1187.56	878.309	1023.91	1091.92	1110.62	917.067	737.091	1016.33	1003.31	963.68	806.875	918.058	1114.17	921.953	1065.39	1022.98	817.894	1093.39	1022.14
M275T370			0.528219	1.4408	0.0031274	275.159	369.596	6418	6204.21	6519.37	7206.08	6590.51	8119.4	4635.94	10241	6586.97	4966.52	14988.8	7666.6	9769.87	9508.36	7308.73	9095.47	9093.27	9069.79	8605.26	12130.4	5960.7	5752.61	5960.51	6028.5	6181.04
M578T189			0.901135	0.605656	0.00313045	578.414	188.541	33799.2	48488.4	35794	36271.8	63164.3	36300.5	50994.4	54158.3	44629.7	86447.3	23082.4	32634.4	26035.4	24129	26472.1	36730.4	31185.1	23881.6	47058.4	25591.9	44154	43945.9	44841.5	43519.3	47621
M194T450			0.40618	1.95659	0.00313395	194.031	450.265	477.964	1488.94	1843.6	526.265	2912.56	500.542	635.61	2408.34	2855.84	3220.06	3301.97	2366.45	2972.8	2614.23	4363.19	3040.41	2289.13	5184.18	2489.78	4384.89	296.372	296.635	304.069	342.656	296.399
M168T316			0.450239	1.29741	0.00315478	168.042	316.366	4349.53	5306.3	4674.55	5512.13	5134.62	5704.84	4843.86	6704.95	5445.47	4140.16	6917.69	5498.67	6110	5194.89	6017.02	6572.27	6358.62	9131.61	7069.04	8357.45	4750.47	4750.57	4503.96	4812.77	4704.72
M128T214			0.365262	0.629407	0.00316964	128.106	214.101	9233.04	10798	6854.46	7672.72	9963.06	6348.1	6788.17	15031.8	9147.35	6845.45	3913.73	7517.21	5315.72	3573.02	6665.6	6378.16	7262.66	6730.86	4629.03	3831.14	6262.48	5949.78	5929.86	5937.13	6847.81
M157T281			0.316908	1.68131	0.00317149	157.075	280.812	2044.85	1530.63	1482.61	1513.92	600.722	1489.73	1517.65	1679.77	1850.81	2310.27	2677.03	3332.43	1580.37	1670.63	4307.23	3680.9	2214.71	2370.45	1919.46	3183.08	1065.58	1191.85	1189.1	1280.21	1109.06
M223T473			0.202646	0.5364	0.00321564	222.96	472.606	1607.3	939.406	2417.11	1071.97	743.347	1944.48	1241	1403.92	1274.17	885.697	540.912	870.091	1017.9	1152.17	552.616	329.324	746.171	561.098	990.981	495.362	1814.03	1643.63	1711.59	1713.91	1988.77
M544T430			0.163593	0.64192	0.00325084	543.617	429.567	2141.06	1358.48	1089.31	2293.55	1368.36	2004.63	1283.12	1268.68	1746.17	1494.4	1385.41	1621.46	743.112	1211.44	660.995	954.115	1031.2	744.853	1298.37	650.422	1289.64	1296.8	1331.31	1294.45	1442.26
M982T505_2			0.118391	0.633887	0.00326392	981.808	505.285	937.718	1194.06	584.187	767.095	932.267	676.346	538.157	781.431	1230.82	414.542	457.973	458.733	596.328	599.588	513.379	469.266	485.496	532.889	496.223	497.111	410.697	608.68	574.286	607.738	605.875
M774T167			0.236181	1.40069	0.00328975	773.556	167.283	1047.85	1212.87	1766.88	1148.89	1058.41	1344.66	1218	1133.83	1233.49	1407.8	1216.32	2303.61	1888.19	1235.71	2479.06	1611.55	1719.11	1415.74	1767.41	1973.66	1369.65	1369.14	1437.52	1534.5	1340.9
M522T477_1			0.591102	1.14952	0.00330009	521.926	476.684	12053.4	13547.3	15064.4	12341.6	14391.3	12805.6	14489.1	12849.1	14030.5	14918.2	17159.3	13814.6	14938.2	14148.9	16308.1	15239.5	15823.4	19072.8	14513	15881.2	10566	10570.9	11952.1	10505.2	10795.9
M846T37			4.73675	1.75687	0.00332539	846.441	37.353	173071	395457	335949	327751	341997	184641	240136	650817	168324	352700	392218	786373	360745	798986	508367	451051	790578	526691	543862	411887	325061	354741	336811	338088	369401
M490T44			0.515112	0.547048	0.00333241	490.35	43.5925	18497.5	13148.3	7485.38	7912.33	9988.77	11366.1	6900.75	6983.41	8841.03	9575.83	7801.08	5123.99	3677.95	2449.18	5878.72	3472.46	3429.03	7271.06	9841.23	6142.7	10283.7	10283.8	10611.7	10515.4	10289.8
M841T237			0.153128	0.649262	0.0033372	841.25	236.891	593.796	1606.72	1808.71	792.184	1834.12	1766.72	1766.7	1973.87	1335.71	1460.38	1160.35	775.638	952.363	1144.32	931.632	1187.03	900.051	716.055	1014.61	917.22	1106	1134.62	1138	1170.27	1149.35
M83T72			0.815463	1.31084	0.00334111	83.0594	71.557	15231	20019.7	16950.3	16880.5	18935.9	12579.1	16744.3	14367.4	18944.8	20532.2	27407.4	14740.5	26644.5	22808.8	18292	27533	22549.6	24112.6	21927.4	18380.1	26826.5	26869.2	23831	26852.1	26216
M659T375			0.403358	1.98325	0.00334158	659.333	375.167	1343.04	1944.98	1882.63	774.381	3546.71	2363.23	2059.19	1661.56	2378.72	704.688	3207.03	3376.44	5426.44	7021.44	3305.44	3948.05	3566.06	2923.23	2309.92	1921.55	3256.92	3576.16	3575.38	3521.68	3580.9
M314T214			0.237862	0.565549	0.00335262	314.275	214.092	1760.26	2703.92	984.357	1945.54	2599.09	2797.91	2115.04	1855.28	3182.56	3303.57	967.35	1263.38	1962.31	1822.65	2553.67	1285.59	689.501	872.798	692.611	1037.76	2065.23	2024.34	2024.15	2298.49	2043.19
M129T475			0.334148	1.57359	0.00338993	128.566	475.118	2205.81	1992.82	2115.2	730.542	2840.18	1330.46	2926.04	2836.33	929.285	1359.61	3962.66	2167.78	2689.99	2888.54	2751.48	2361.64	3555.96	2618.31	3295.17	4025.75	1965.11	1373.93	2056.63	2052.94	2055.88
M720T431_2			0.244298	1.28191	0.0034094	719.793	431.297	1673.26	1418.18	1792.89	1590.16	1635.91	1447.46	1205.91	1378.18	1134.77	1318.33	1572.82	1436.9	1543.3	1865.24	2239.21	2363.29	1707.34	2243.11	1797.36	1941.01	960.461	924.511	770.854	996.157	963.706
M391T87			0.395909	0.458127	0.00341395	391.207	86.553	2744.21	2514.74	4752.72	6641.37	2857.08	4746.3	5098.16	6256.4	4561.02	10034.6	2427.66	1613.53	2989.83	2377.43	1405.09	2219.81	3607.32	1195.71	4582.84	581.758	2558.51	2692.05	2776.52	2691.08	2622.36
M843T486			0.252708	1.25974	0.00341923	842.802	485.911	1244.65	1844.09	1727.68	1833.22	1856.94	1525.07	1585.04	2001.28	1484.15	1929.42	2071.64	1967.89	2133.64	1766.16	2179.94	2312.52	2222	2221.05	1664.37	2916.04	1061.51	1061.4	1204.53	1061.71	1081.52
M381T303			0.284833	1.89079	0.0034197	381.104	302.762	325.02	608.133	815.165	1153.43	1041.37	615.255	643.08	1311.57	1037.81	554.192	777.715	722.473	927.496	1708.19	2529.92	2220.01	1854.04	1420.25	1724.65	1440.17	359.695	299.212	391.961	511.996	389.418
M515T50			0.35188	1.25627	0.00342787	515.275	50.213	5390.51	3674.52	4788.14	4305.89	3881.5	4134.87	3885.43	3451.77	3484.02	2696.76	4567.21	5744.25	4538.99	5014.55	3865.07	5512.8	4921.42	5730.17	5222.85	4748.22	9136.25	8293.71	10087	9158.38	8899.12
M537T263_2			0.0523426	0.81225	0.00343079	537.312	263.415	679.139	668.773	899.546	816.548	809.132	853.76	730.982	705.678	873.293	746.545	666.498	491.869	610.499	662.469	796.025	675.585	728.559	497.336	711.356	481.868	879.166	907.874	1057.25	949.126	950.154
M634T47			0.29959	0.711101	0.00344179	633.516	46.761	7461.7	6227.35	6084.85	4798.03	6236.16	6670.99	3848.99	8784.5	7472.79	4580.09	4071.49	4182.79	4623.2	4212.67	4737.02	4139.55	2977.82	4080.62	5541.96	5638.78	5163.76	5220.59	5220.78	5226.97	2956.4
M532T198			0.510395	0.606554	0.00344843	532.335	197.85	9711.05	14075.4	14755.1	12689.6	17330.4	15925.2	24433.5	13487.5	20925.1	24750.3	8185.78	7224.06	10453.5	14959.6	10812.2	8279.39	17764.8	5771.35	9251.66	9249.13	12907.2	12560.1	12909.5	12738.3	12743
M175T190_2			0.615825	1.89407	0.00345085	175.085	189.947	3400.57	5980.7	2728.54	3404.32	2066.33	5051.87	3514.4	4872.35	3061.31	9896.95	3849.86	10749.5	6312.62	5995.46	9821.3	11258.9	5302.11	11129	11786.3	7091.27	6715.14	6569.66	7586.54	7075.65	7075.46
M913T103			0.242493	0.65579	0.00347177	912.618	102.504	4561	2974.78	3349.68	3341.2	3481.33	4809.03	2926.89	3328.7	3940.63	5714.52	1693.64	3882.6	2595.74	2129.31	2751.44	1940.67	2121.37	2348.58	4086.89	1650.3	1792.87	1876.46	1875.3	2184.87	1627.37
M260T166			0.210603	1.29805	0.00347209	260.185	165.667	1518.81	1363.63	1611.08	1116.43	1080.09	930.495	1174.99	980.42	860.258	1335.87	1252.3	1687.54	1687.21	1429.91	1278.3	1585.43	1616.43	2007.38	1548.2	1447.6	1167.39	1166.29	1408.38	1116.25	936.833
M197T285			0.150805	0.531387	0.00349913	197.021	284.823	792.797	903.071	1701.66	1075.8	837.163	609.887	1030.92	737.168	1437.09	637.716	373.161	560.379	1157.61	612.156	283.797	464.721	318.906	519.238	507.716	390.396	495.857	478.661	478.259	494.907	494.77
M971T506_1			0.255522	0.488705	0.00353598	971.152	505.724	1292.79	3479.85	2116.92	1211.65	3075.55	2660.99	1097.23	3767.57	2298.62	874.611	976.759	919.788	1232.2	1312.62	970.079	1056.06	980.273	1158.78	1090.1	994.137	655.307	1057.41	1080.33	1096.39	1067.37
M303T394			0.135567	0.753345	0.00355571	303.128	394.17	1734.68	1372.82	1517.38	1409.02	1959.65	1475.39	1284.77	1580.45	1681.66	1012.51	1124.23	1347.54	1101.53	1108.92	1045.91	1017.1	592.651	1316.5	1408.71	1258.44	1574.53	1134.36	1201.31	1199.09	1150.78
M518T419			0.0866116	0.693036	0.00356204	518.044	419.212	772.917	982.729	505.524	1085.18	958.816	710.51	759.641	845.066	1153.38	667.504	528.834	570.844	576.474	547.437	645.112	533.818	706.179	402.098	896.331	442.983	1023.83	1080.73	1083.24	1076.58	756.288
M818T39			0.327493	1.5846	0.00357155	818.422	38.696	867.858	2623.71	1642.79	1664.03	2915.94	1492.11	1840.69	2132.68	1637.57	2111.47	1556.22	4422.91	2562.39	4125.96	3510.69	2564.46	2886.94	3092.93	3105.06	2167.16	1778.43	1939.94	1970.84	1828.56	1939.14
M778T430			0.103099	0.621626	0.00357239	777.51	429.753	876.697	550.73	355.874	899.098	475.093	701.328	551.729	681.515	649.509	630.904	539.552	495.914	218.505	584.408	225.832	410.302	432.293	300.956	572.012	181.522	795.753	749.119	787.539	792.315	825.399
M498T484			0.293915	1.28936	0.0036122	497.854	483.594	1704.54	2207.6	2384.68	1834.89	2118.25	1901.62	2210.99	1967.46	2058.95	2478.64	2376.63	1990.13	2975.64	2009.13	3218.4	2556.79	2863.01	3420.43	2299.55	3196.09	1415.39	1396.3	1560.27	1558.03	1560.52
M331T419			0.0966484	0.670259	0.00363124	330.876	419.428	624.952	714.068	648.784	591.235	774.118	733.077	705.611	688.92	884.043	689.645	639.189	820.27	205.106	502.917	343.079	433.126	617.79	265.088	639.125	262.617	719.314	819.39	717.947	737.78	737.99
M186T41			0.30927	0.498345	0.00367468	186.148	40.9425	4451.67	4018.62	4277.67	3730.91	2758.64	4277.01	321.846	3997.98	4761.32	4185.72	1128.35	3581.04	1982.04	1631.07	1341.01	1191.79	1701.03	816.447	4252.98	704.063	2166.63	2864.69	2165.47	2510.86	2159.74
M612T430			0.165361	0.609156	0.00368858	611.579	429.881	2088.67	1214.39	967.762	2073.96	1163.17	1861.56	1508.33	1224.69	1516.79	1472.21	1137.49	1505.98	555.962	1245.82	493.374	894.179	820.11	620.183	1479.54	440.455	1263.71	1485	1438.13	1454.62	1508.15
M593T429			0.131944	0.679982	0.00369653	592.602	429.478	1814.34	1239.82	951.684	1638.84	1104.46	1564.59	1192.97	1334.55	1562.53	1485.45	1167.28	1438.87	623.619	1047.72	714.795	792.224	1042.09	669.593	1410.07	538.17	1283.11	1283.09	1300.01	1299.76	1313.78
M404T47			0.290884	0.65266	0.00370045	404.314	47.056	5389.44	6786.3	5461.77	3787.11	5370.72	4281.46	3264.3	7214.08	8195.55	4970.31	4358.98	3190.18	4674.7	3912.56	3885.49	3762.48	3437.57	3924.13	1285.21	3282.93	5547.91	5711.94	5785.91	5784.58	6280.45
M304T253			0.167625	0.57055	0.00371426	304.05	253.37	2003.02	1426.34	760.093	1342.91	1068.12	1081.57	919.422	771.656	2056.82	818.453	702.889	762.832	468.964	672.763	740.075	756.237	574.976	962.443	767.867	579.271	840.406	868.185	824.058	824.254	788.68
M126T353			0.795575	1.75555	0.00373053	126.09	352.924	6966.08	5214.1	11635.4	5735.93	7974.72	7726.35	12382.8	6840.2	7350.73	4813.46	8251.73	9034.62	23052.2	9276.58	17434	18460.8	15198.3	11016.1	11940.4	10880.5	8574.37	9546.52	8579.26	8760.4	8580.68
M665T430			0.112413	0.717918	0.00373638	664.552	429.897	1587.53	1154.27	942.551	1558.56	1033.66	1544.47	993.104	1014.98	1328.6	1368.61	1170.69	1132.21	785.936	1054.82	604.29	895.235	917.871	641.852	1127.05	662.927	1005.48	1016.12	1004.91	1084.83	1031.62
M263T398			0.230891	0.564769	0.00375293	263.075	397.526	839.268	2741.04	2320.82	1249.45	1713.47	2355.99	2326.69	2276.08	1785.32	3838.37	1457.34	927.685	1700.5	1423.69	1490.95	843.413	1444.2	917.086	984.48	922.975	2174.86	2217.18	2117.64	2175.64	2338.33
M140T478			0.051495	0.90806	0.00375867	140.067	478.093	4818.76	4752.06	5083.28	5123.95	4480.52	4788.43	5357.34	4988.55	4808.26	4893.51	4387.57	4465.27	3973.19	4615.42	3986.21	4568.63	4263.42	5088.06	4888.18	4344.95	4859.72	4859.54	4860.69	4560.68	4811.42
M93T43			0.153816	0.745981	0.00377991	93.0689	43.202	3259.24	2286.11	2300.82	2261.67	2410.94	2589.91	3101.21	2465.03	1759.48	2228.2	2177.09	1791.9	1994.25	1722.62	1789.79	1317.97	1801.6	2754.46	1415.06	1633.1	2497.02	2368.54	2404.81	1673.95	2491.52
M626T467_2			0.552825	0.768454	0.00379041	626.483	467.379	33616.7	31723.8	26985.2	17540.4	25854	31058.9	27818	21878.1	28198.6	19726.7	19647.1	23569	21078.8	15470	20607.8	21491.8	18865.4	17795.7	23047.3	21606.6	36521.6	36521.1	36519.2	36143.6	34386.4
M790T468_3			0.510107	0.789988	0.00379576	790.49	468.298	59437.1	52864.4	43671.7	63986.6	48769.4	47742.7	47989	43753.5	55122.6	33823	38377.9	37874.7	34384.2	47242.7	36820.8	46185.9	32404.6	38986.5	43871.4	36601.4	58377.7	60882.7	57370.9	57329.2	57364.7
M93T307			0.240095	1.44368	0.00384015	93.0562	307.438	817.914	1116.03	1240.06	993.714	1782.27	792.599	1197.27	1111.9	816.936	897.375	1497.49	1115	1774.13	1813.28	1554.07	1368.56	1469.65	2314.58	1199.41	1436.58	946.958	956.889	608.335	998.522	994.226
M801T14			0.226451	0.706036	0.00384862	801.244	14.008	4690.23	3988.26	5431.45	4661.03	4628.56	4693.86	3204.07	4192.17	3203.99	4261.82	3239.28	2091.88	2884.56	1103.46	4912.86	3309.14	2727.4	3461.7	3387.13	3210.67	4074.77	4325.75	4096.3	4922.89	3851.98
M905T45			0.521642	2.8711	0.00388477	904.69	45.459	1964.79	1422.84	1901.24	1884.41	1198.17	2595.7	2006.27	1000.61	1858.4	2379.57	1564.15	10365.6	1335.31	4605.99	2570.62	8870.66	3267.03	7927.49	4243.87	7537.71	2901.84	2616.13	2685.81	2618.81	2685.08
M460T37			2.49451	1.26575	0.00390229	460.267	37.382	140753	197572	159835	144622	198686	143144	148891	217015	146033	189469	174683	188739	213110	203970	242227	222422	281180	209630	178139	219978	131372	131318	132950	144056	132580
M652T26			0.141946	1.30992	0.0039112	652.148	26.3225	484.656	785.59	459.609	503.026	642.739	691.131	559.754	490.801	444.282	506.867	675.35	709.903	606.114	753.762	598.676	924.099	586.676	714.713	865.41	859.539	672.738	683.003	682.928	515.914	683.155
M428T432			0.146216	0.764337	0.00391369	427.892	431.506	2803.12	3899.19	2471.07	3589.7	3446.65	3289.22	2406.18	4103.41	4069.57	3753.38	2819.09	2955.07	1701.12	3000.84	1992.29	2466.77	2657.79	2619.44	2937.2	2709.08	2151.84	2210.14	2240.37	1947.46	2209.14
M971T506_3			0.404072	0.584594	0.00394817	971.375	506.035	4263.05	11376.2	6796.47	4235.99	10271.5	8510.23	4238.67	9030.39	8588.13	3921.88	3712.99	4434.24	3816.07	4029.88	4369.84	4330.11	3729.71	3860.41	4699.9	4658.91	3097.04	4228.37	3693.92	4037.15	4331.49
M364T462			0.428998	1.76402	0.00395909	364.044	461.642	527.015	2488.37	3121.54	607.943	4248.61	702.185	1454.13	3310.81	3804.73	2198.71	3162.19	3322.26	4349.05	3768.83	5066.79	3618.9	3650.97	4135.47	2800.08	5752.48	154.318	154.261	144.87	159.283	139.191
M245T367			0.21389	0.684879	0.00396613	245.184	367.413	3345.56	3365.39	2903.66	2382.06	4178.36	2770.78	3144.76	4157.51	3410.71	4592.98	2025.01	1750.64	1133.57	2043.39	2887.27	2334.32	2269.01	3434.18	1960.97	3619.96	1601.35	1610.16	1482.02	1614.9	1615.7
M496T420			0.167344	0.633134	0.00397947	495.976	419.632	1269.67	1925.67	1127.62	1302.79	1661.36	2122.91	1641.71	1623.28	1984.71	1250.17	1236.59	1721.16	530.873	962.58	844.432	779.525	1126.33	626.397	1707.46	537.76	1863.81	1614.12	1657.23	1656.41	1614.8
M486T431			0.299687	1.32198	0.00398341	485.903	431.246	1883.88	1985.51	2383.03	2018.46	2290.43	1564.14	1580.55	2144.93	1581.87	1329.44	1941.72	1785.32	2324.92	2239.66	2872.35	3093.61	2137.7	3057.42	2645.88	2704.68	667.236	955.292	946.242	735.868	949.536
M601T172			0.248514	0.549582	0.00399098	601.276	171.961	3789.04	1666.06	4299.27	2429.39	1991.67	1897.09	1733.85	2261.14	4125.53	2027.29	1465	1151.74	1144.12	1297.2	1113.83	1227.89	2217	1241.61	1167.33	2384.51	1831.77	1361.68	1307.72	1304.46	1308.07
M165T462			0.484448	0.640596	0.00399883	164.994	461.589	23046.1	18247.3	12286.5	25766.8	15093	17380.2	16245.4	13575.2	16501.8	9964.8	11307.2	12154.5	10549.2	14175.7	5813.05	14432.4	8427.47	7941.55	15516	7371.52	28410	29467.1	28001.6	28417.5	27996.5
M605T23			0.350356	4.20703	0.00400754	605.165	23.4875	214.672	585.802	268.183	468.569	398.602	621.867	371.691	257.89	1083.75	205.802	439.867	2399.47	2047.43	1002.91	568.893	2552.66	672.874	1819.63	4944.98	2385.44	1776.85	1775.63	2069.17	2035.77	1779.51
M228T388			0.405849	0.643915	0.00401229	228.133	387.88	13967.6	9673.98	9249.87	10541.9	9469.68	10142.6	4718.37	9789.06	9440.27	7551.26	8118.1	3790.28	3411.77	4385.72	5335.23	4929.64	6422.43	9800.23	5447.99	9237.26	7212.19	9198.29	9189.73	9196.49	9196.07
M645T27			0.300546	1.76072	0.00402126	644.537	27.166	1063.29	1679.08	1068.28	1545.93	1071.25	1057.29	1236.11	1334.79	1307.75	1173.35	2308.95	923.261	1892.1	1975.84	3349.83	1524.98	2272.66	2579.14	1390.84	3856.75	1853.65	2071.38	2213.67	2152.46	2539.76
M441T362			0.154698	0.534116	0.00404612	441.118	361.965	507.614	596.32	1089.57	736.04	1162.28	928.576	579.747	1793.55	1309.83	1635.13	572.074	494.874	486.919	566.872	469.633	357.167	529.569	588.798	714.752	741.381	526.323	527.978	530.64	525.14	551.727
M540T167			0.163772	1.21966	0.00404901	540.086	167.085	681.356	794.399	924.468	840.899	821.972	675.095	793.412	859.063	767.283	800.638	948.565	923.104	803.679	906.621	1060.3	1198	807.824	918.395	899.17	1241.13	823.971	762.331	814.496	814.457	823.608
M379T506			0.121397	0.702836	0.00405818	379.28	505.733	1792.16	1187.47	1207.54	1865.58	1148.06	1291.71	838.733	1279.04	1373.23	771.189	865.224	765.032	882.02	1137.83	936.78	946.976	781.511	877.009	877.042	895.059	1369.13	1370.51	1373.16	1379.15	1918.91
M393T27			0.121408	0.692537	0.00406836	393.149	27.073	1385.23	1249.8	755.004	875.745	1065.24	1171.64	749.332	1130.97	911.293	1080.49	1049.63	431.262	769.557	825.9	1033.86	412.107	618.667	568.376	817.779	657.765	724.644	692.527	693.69	798.732	693.017
M944T468			0.378374	0.729992	0.00408178	944.337	468.367	15180.4	10781.5	11542.7	11734.5	12705	10251.8	9347.07	8911.95	11625	5161.54	8288.74	7272.77	8387.56	7934.64	7396.84	8644.3	6334.2	6579.17	8575.26	8871.95	12879.5	12319.8	12504.9	12507.8	10983.7
M281T439			0.084959	0.753085	0.00409264	280.992	439.064	1317.4	755.832	822.872	880.621	980.81	753.115	583.944	867.916	953.221	912.48	750.539	736.239	555.94	616.751	616.518	542.773	616.414	708.873	721.304	783.039	651.162	681.066	632.332	1075.9	642.819
M161T618			0.588798	0.689046	0.00409473	161.127	617.896	23709.7	36167.6	21252	22454.6	27256.6	21701.9	16996.8	29691.3	33740.9	15374	19486.4	17110.4	11954	15313.7	20724.2	21362.6	15366.1	16635.9	14519.2	18648.8	15441.7	16840.9	15715.5	15444.2	15431.4
M284T287			0.117325	0.682739	0.00410498	284.123	286.69	1777.82	750.445	1077.82	1272.34	1216.98	1148.14	1320.26	993.655	1023.85	1201.18	1001.2	1028.32	1084.42	881.623	458.587	868.876	568.077	588.163	1029.12	535.982	1726.1	1575.1	1515.59	1510.24	1515.04
M56T377			0.913926	1.51791	0.00411348	56.0488	377.485	22078.9	14598.2	15822.6	12854.1	16966.3	10066	13214.5	14253.5	14852.1	25367.5	17329.1	33475.3	18354	22549.3	24246.1	21002.3	24584	37137.7	26155.4	18145.1	14725.3	17640.5	14714.7	14696	15429.3
M443T186			0.593984	2.78902	0.0041192	443.088	185.529	2697.14	2003.13	1825.93	2002.59	3586.95	2311.34	2703.62	3262.31	2891.04	1474.69	5339.49	2745.89	8021.35	8516.67	11248	3032.49	2333.07	12364	2718.63	12733.1	2698.99	2654.27	2698.98	2713.01	2713.01
M390T151			0.220179	0.41326	0.00412051	390.335	151.07	2167.76	2778	1231.98	1125.93	718.019	724.726	1025.82	895.534	2213.43	691.649	701.626	680.733	553.904	391.128	742.518	802.165	557.085	380.938	404.209	394.808	856.88	883.852	746.935	990.161	900.035
M61T301			0.560312	1.35608	0.00413283	61.01	301.274	6150.21	8496.35	7686.04	7896.88	6649.22	4727.06	4988.5	7425.91	6357.77	4575.23	7355.88	6131.07	7035.59	8255.61	10303.3	9006.02	8889.97	12147.9	9241.88	9714.43	5697.7	5441.72	5533.83	5700.12	6783.62
M536T146			0.0660641	0.761159	0.00413978	536.274	145.643	677.731	597.013	435.242	690.45	658.638	586.177	675.799	571.384	797.092	608.762	432.692	627.924	528.068	607.218	562.975	536.229	439.402	340.433	311.414	407.641	465.347	467.483	467.436	516.887	478.053
M79T28			0.177583	0.613545	0.00414063	78.9889	27.811	2467.92	3108.08	1349.74	2193.79	1469.24	1786.37	1632.13	1446.56	1478.05	1516.56	1182.13	1245.6	803.776	1450.19	819.062	959.374	1049.61	849.759	2038.51	920.938	2877.77	2578.66	2603.29	2805.92	2599.12
M441T317			0.0782882	0.735874	0.0041848	441.044	316.582	923.059	914.495	1232.31	828.869	1351	1069.38	1506.87	1258.98	1185.08	1514.06	699.689	567.248	892.884	721.464	849.573	939.339	1118.9	829.62	1131.52	921.363	847.005	952.473	960.731	952.021	812.299
M266T48			0.496238	0.642752	0.00419129	266.184	47.9075	13297.7	8945.05	13649.8	12765.6	10016.4	19236.7	10875.7	7811.77	10500.5	5989.8	7554.73	9580.36	6111.81	5697.89	6690.06	7122.04	6667.93	6532.47	7696.74	9034.12	9783.51	9904.1	10261	9985.16	9902.63
M758T25			0.0563633	0.845987	0.00419321	757.7	24.68	1084.26	1075.89	1414.76	1150.37	1270.65	1091.54	1013.91	1187.56	964.308	1193.27	1000.53	887.212	874.963	987.323	1186.03	996.752	948.639	931.229	797.915	1073.02	1065.35	1010.71	1063.37	1066.4	1049.86
M229T338			1.28127	1.33859	0.00420369	229.153	338.207	46651.1	22776	43626.8	48692	47815.1	28854.9	41563.3	46255.5	41776.2	22837.9	49585.2	49709.2	63807.2	52231.1	42852.9	45047.4	43113.4	62299.4	58068.7	56469.8	41320.6	39503.4	41064.7	41078.2	41320.8
M415T427_1			0.246765	1.81856	0.00421217	414.759	427.253	261.611	817.442	1220.34	382.433	1018.37	448.747	520.307	1041.21	717.198	1285.16	1460.83	1089.37	1244.69	1342.24	1682.91	760.185	1700.68	2150.5	637.338	1957.44	244.702	346.817	240.054	244.75	265.581
M231T271			0.181957	0.649544	0.00421417	231.451	271.003	1561.07	3090.17	1907.22	1670.18	2775.28	1626.96	1502.25	2154.97	2133.38	2837.05	2027.92	1171.13	1904.31	1810.74	1289.24	1305.59	1373.92	772.872	854.551	1298.05	1489.1	1486.93	1368.23	1512.1	1550.86
M254T271_2			0.187637	0.57405	0.00423153	254.135	270.99	648.027	2635.54	1755.68	1619.74	2689.34	1677.27	1585.25	2105.91	2205.24	2212.68	1607.2	565.853	2094.86	1515.96	1064.71	840.429	1005.64	357.911	930.445	1001.28	1292.26	1262.91	1301.14	1258.92	1342.39
M263T46			0.344998	0.756906	0.00423191	263.163	46.266	13026	8975.41	12033.9	8214.44	9980.95	9618.01	8820.23	6544.01	8565.79	6825.23	7361.92	6893.3	7590.88	7017.46	7919.08	7051.07	5269.37	6433.25	7506.09	7050.08	6968.94	6799.62	6922.43	6968.97	6968.68
M83T452			0.559895	1.6728	0.00423744	83.0594	451.516	4255.81	4051.2	4855.9	2074.95	8723.87	2258.34	2949.39	8484.91	6788.34	3940.17	9574.5	8579.96	9928.03	5437.99	7025.75	6085.86	8931.55	7941.89	5735.26	11693.9	4555.98	4554.73	4554.5	4550.43	3338.9
M395T429			0.0735754	0.807019	0.00424215	394.778	429.017	1273.44	1260.67	1017.7	1029.6	1230.61	1274.56	1050.19	1334.42	1323.11	1626.8	1245	1206.42	849.739	1029.27	979.107	924.796	913.993	965.251	1097.73	812.769	967.371	920.531	955.271	1029.41	955.208
M312T431_2			0.221635	1.55793	0.00429013	312.024	431.346	721.46	706.018	1065.33	966.014	723.502	566.516	746.478	701.638	608.85	423.129	718.721	632.385	1192.05	992.433	1488.9	1372.19	881.306	1486.9	914.597	1582.67	398.533	365.225	414.265	398.589	407.845
M418T407			0.193208	0.457173	0.0043216	418.19	407.218	668.643	513.977	1465.96	1774.86	1411.14	876.789	714.073	2546.18	2062.78	1743.48	1125.54	497.313	548.195	479.653	375.478	292.591	494.92	774.85	999.75	710.583	780.426	775.952	865.4	838.161	783.373
M209T24			1.11845	1.71316	0.00432551	209.073	23.625	14046.9	26067.6	15473.2	16466.5	22683.2	23925.3	20309.5	10550.7	21655.8	17006.3	13982.8	40939.7	29000.6	22512.9	23218.1	24922	27759.8	45796.3	49554.2	44704.3	31529.4	27140.3	29703.7	31559.1	31745.1
M159T297			0.442361	2.66285	0.00435275	159.065	296.877	797.526	2549.82	1707.23	1220.07	1401.5	1171.27	1120.07	880.101	752.015	1946.81	2220.58	2101.26	2478.92	2948.15	4976.17	2472.46	2145.52	7256.81	2186.06	7286.15	3983.13	3751.75	4024.02	3663.7	3693.72
M631T428_3			0.32334	1.38773	0.00435699	631.111	427.797	2157.22	2106.99	2074.26	1987.97	2077.51	1779.84	3414.19	2082.9	1861.68	2791.65	3162.75	1829.39	3303.7	1917.7	3483.56	3187.49	3395.46	3915.8	3345.8	3452.12	2096.91	1972.71	1944.53	1974.83	2447.14
M159T92			0.207536	0.463545	0.00435788	159.042	92.299	2118.22	2485.57	797.456	2347.81	1016.6	972.21	2206.84	785.979	1749.94	1070.84	1084.75	1346.06	995.664	819.656	106.035	984.466	810.31	311.466	623.357	127.044	1344.33	1344.1	1346.01	1828.61	1353.03
M244T223			0.0985826	0.714683	0.00436474	244.153	222.809	1559.69	873.414	754.488	1068.16	1170.24	652.731	1149.03	1063.44	990.864	840.935	782.625	774.845	932.561	685.861	701.773	506.897	699.318	661.909	813.029	675.9	775.893	764.32	764.203	775.674	814.903
M792T430			0.114496	0.710033	0.00437324	792.44	429.613	1399.67	900.544	829.351	1403.68	684.734	1312.4	933.106	846.91	998.923	1418.42	771.384	859.623	706.973	751.231	620.09	796.024	879.343	789.425	894.908	548.049	747.936	749.633	780.139	752.848	859.594
M954T468_3			0.460934	0.801106	0.00438325	954.496	468.298	51030.3	46938.6	40521.4	54862.3	45131.4	44393.6	39393.4	43378.7	48299.5	31260.4	34285.2	33651	32048.1	43758.6	32722.3	43775.3	25634.7	39316	37018.6	34450.5	51407.5	51396.7	51393.2	50688.6	47774.7
M456T42			0.176555	0.745395	0.00439376	456.313	41.677	5496.68	3948.93	4147.48	3438.02	3584.58	3004.62	3399.01	3063.46	4965.46	3946.88	3607.34	1853.65	3141.71	2897.86	3100.22	3516.36	2212.25	2981.39	2845.81	2910.18	3113.11	2829.55	3229.72	3227.45	3320.01
M932T215			0.456254	0.596477	0.0043989	931.576	214.805	16611.4	11578.7	6698.34	8284.76	17589.6	7588.99	7771.74	9146.92	10129.5	14106.4	4936.88	8655.65	5890.9	8651.05	7691.71	8452.81	3382.79	5374.11	6552.76	5729.24	13579.6	14044.1	13579.5	13542.2	13669.2
M311T45			0.334319	0.779037	0.00440248	311.22	44.578	14151.8	14915.7	19284.6	17159.9	18051.3	14198.4	17868.2	19378.7	20293	17353.8	15006.1	11327	15210.3	12118	20456.8	10589.9	13194.4	13713.5	12688.3	10200.8	11774.2	11773.6	11139.6	11886.3	11654.6
M439T26			0.420691	2.00246	0.00441692	439.124	26.111	1346.99	3552.77	1133.15	1504.06	2268.03	2659.95	1806.66	1173.7	1686.88	1673.92	1381.72	3593.84	3454.18	2540.92	2311.21	4139.56	2750.95	4759.7	6481.69	6244.65	3227.49	2986.77	2986.45	2987.2	2987.05
M371T428			0.112472	0.80742	0.00442223	370.747	428.236	2983.76	4676.67	5139.47	4550.3	4234.86	5324.77	4911.76	4687.47	4835.55	5543.99	4175.26	4041.88	3744.57	3882.35	3386.6	3699.64	4130.8	2596.57	4466.78	3734.34	3895.12	4323.28	3710.52	3895.34	3944.44
M832T430			0.230858	0.668119	0.00442865	832.446	430.072	5377.97	3898.13	2418.57	5410.01	3269.18	4573.02	3905.65	3838.9	3751.41	3863.02	3311.33	4100.58	1892.38	3400.95	1803.28	2562.53	2430.45	2015.07	3935.22	1477.31	3757.7	3868.53	3745.78	3856.96	3863.47
M512T406			0.120477	1.23466	0.00443942	512.248	405.744	552.502	652.236	567.723	468.666	568.523	460.846	609.075	507.791	601.481	673.093	963.021	581.469	754.319	684.562	702.834	618.244	701.731	595.064	699.719	689.596	462.595	443.229	432.005	444.771	439.475
M828T114			0.182924	0.663083	0.00444589	828.018	113.86	2229.94	2908.22	4421.64	2717.86	2825.56	2067.67	2731.56	2658.75	1860.99	2423.48	1981.75	2084.33	1523.24	1925.91	1276.1	2481.87	1470.57	1551.39	2598.24	907.517	2371.64	2913.19	2916.38	2916.7	2546.31
M519T48_2			0.256222	0.79358	0.00444607	519.402	47.765	16775.6	14629.3	18905.2	14922.6	17028.2	20247.5	12059.2	13669.1	12677.2	19278.7	13239.3	10934.5	13946.6	13139.9	11051.6	13520.2	12219.7	11338.1	15583.1	12152.6	14182.2	14182.3	14379.3	14264	14409
M445T39			0.872183	1.36674	0.004451	445.244	39.0335	16334.8	26792	14879.8	18469.3	23062.5	14988	16861	17976.7	11213	21099.4	14144.8	32103.8	21834.3	27344.6	26989.2	25116.5	25620.4	27408.9	23267.4	24473.8	15831.9	13557.9	16709.3	16707.5	16697.2
M592T430			0.160071	0.625097	0.00445605	591.603	429.89	2445.47	1416.07	947.91	2246.29	1237.56	1660.14	1492.11	1541.14	1665.55	1619.49	1280.65	1576.11	676.508	1140.54	691.602	1100.44	974.239	620.542	1623.7	487.083	1616.85	1617.85	1692.63	1685.63	1619.96
M235T256			0.0646667	0.798729	0.00446064	234.996	256.254	708.693	693.829	801.638	624.65	980.828	744.229	831.183	767.985	702.699	608.308	579.753	442.364	779.032	651.931	683.284	567.825	597.412	643.197	522.128	494.819	574.032	574.529	574.309	495.26	561.855
M174T93_1			0.376585	1.47762	0.00446594	174.054	93.047	1929.4	2868.11	2045.3	1909.99	3106.46	2670.07	1738.33	2646.58	3514.41	4231.14	3464.02	2957.33	3058.06	3214.45	4931.68	4568.38	5618.07	2931.56	4504.6	4144.99	2466.12	2159.43	2544.86	2824.43	2467.99
M182T80			0.222426	0.562898	0.00447772	182.079	79.683	2226.68	3293.03	3253.99	3989.99	1403.21	1984.74	4229.62	1908.81	3055.72	2267.91	1961.57	1153.85	1756.17	955.855	963.98	1084.54	2828	760.711	1570.43	2508.59	2069.3	2125.31	3027.58	2271.15	2278.44
M676T218			0.0264653	0.845339	0.0044854	676.294	217.734	627.613	812.751	662.066	731.961	797.999	727.107	785.269	855.297	685.362	609.151	523.329	508.214	580.858	685.923	609.783	628.007	745.192	666.124	631.809	587.151	481.422	527.066	523.58	493.847	610.633
M545T430			0.104315	0.747973	0.0044884	544.621	430.474	1489.23	1505.38	1744.95	2105.18	1377.46	2286.38	1532.79	1462.51	1875.28	2142.93	1414.77	1274.76	1088.7	1342.55	1153.6	1536.47	1739.43	849.768	1624.89	1081.13	1262.1	1461.81	1501.57	1437.41	1512.97
M158T44_2			0.570378	2.04306	0.00452668	158.079	43.7955	3577.6	2325.37	1290.87	3241.74	3632.07	1775.79	2294.79	2893.79	3029.9	5136	3560.49	2807.91	3683.02	3868.14	6645.28	10397.6	6544.9	9270.5	4030.84	8844.37	4157.31	3660.14	4078.75	4158.94	4134.21
M973T513_1			0.201418	0.463688	0.00453738	973.043	512.784	762.317	2311.35	1051.44	883.026	2345.06	1232.91	835.514	2171.06	2044.97	569.288	447.417	457.53	843.294	749.205	717.003	502.383	864.793	483.789	474.872	1047.3	297.846	503.571	444.429	477.58	482.154
M989T508			0.153688	0.452731	0.00453834	989.38	507.57	419.682	1118.73	521.86	675.689	1430.77	989.724	264.353	719.561	1208.5	301.021	286.873	348.498	363.836	364.643	273.19	335.101	322.824	356.43	319.964	491.98	260.415	296.469	269.925	321.504	289.298
M176T263			0.277708	0.786372	0.00457972	176.138	262.611	9107.02	9496.57	13651.8	11506.1	10047.7	12730.3	11624.2	15397.5	10699	8947.6	10909.6	8022.97	9478.5	8121.34	9493.47	10274	8445.76	8049.44	7932.43	8296.04	9294.84	9294.21	10207.2	10119.9	9301.34
M247T474			0.426687	0.618431	0.00458497	246.997	473.732	7809.55	6968.63	9605.75	10340.1	10074.1	10135	11030.9	5984.59	13540.8	5085.71	4869.66	7483.25	4637.61	10215.5	4751.9	6713.4	3364.69	4304.4	6744.85	2929.2	14212.1	11369.2	10903.7	10884.2	10998.7
M655T469			0.0939728	0.895713	0.00458706	654.959	468.823	26820.8	27764.3	23549	25606.7	29787	28877.1	30251.6	26318.1	24686.4	28210	24116.8	23258.3	25925	27223.1	23124.8	25317.1	21714	25457	24781.2	22601	39888.8	48510.3	45454.4	52130.2	45619.3
M393T429_2			0.0967783	0.735993	0.00459947	392.82	429.154	801.89	1305.66	1097.12	1414.64	1133.11	1783.15	1218.87	1209.85	1255.05	1525.74	1074.83	756.953	852.418	1110.63	992.89	1035.56	997.936	525.105	1192.08	841.884	982.588	1004.32	995.695	1021.88	1021.59
M292T39			0.461246	0.474794	0.00460423	292.226	38.707	11271.5	8616.78	12076.9	11907.6	8222.6	1832.32	11599.1	9073.9	9573.72	2435.23	5027.06	3060.38	8389.97	3813.94	1723.63	2606.37	4589.15	1900.28	8070.08	1940.92	6737.26	6499.8	4963.18	6550.04	6722.82
M644T148			0.177077	0.556743	0.00460686	644.316	148.014	1205.8	850.683	835.964	2300.17	1937.87	1142.12	2100.42	1400.37	2613.99	1181.77	952.625	1302.16	829.125	1166.53	740.213	878.343	750.813	658.287	483.982	905.941	789.024	746.387	828.64	747.61	641.446
M817T43			0.634726	3.31444	0.00461426	816.637	42.8795	2346.01	2101.49	2721.75	1572	2195.47	3770.14	2838.09	1268.6	1820.41	3237.01	2744.45	19622.8	1677.57	6826.27	5278.65	13026.4	4010.39	9542.31	7082.12	9307.8	4272.5	4331.05	4331.09	4360.77	4378.18
M475T430			0.136818	0.690697	0.0046185	474.657	429.753	1950.4	1198.88	988.061	1810.45	1248.85	1983.62	1252.2	1242.3	1479.04	1863.46	1264.78	1310.49	774.918	1315.11	736.933	1061.6	1135.3	820.013	1309.36	643.867	1331.94	1336.98	1403.6	1463.59	1347.15
M197T250			0.321238	1.47193	0.00465044	197.127	249.568	1863.52	2982.56	2241.33	1389.37	1973.66	1632.61	1891.71	1931.65	2592.17	2026.89	2509.41	3551.59	1365.4	2254.6	3751.58	3896.34	2434.91	3664.93	3366.66	3416.75	1564.32	1564.46	1528.76	1563.24	1402.31
M627T430			0.109438	0.722366	0.00465426	626.594	430.188	1670.44	1418.66	1329.11	2021.08	1395.65	1781.9	1679.72	959.415	1423.62	1540.85	758.967	1393.91	1012.68	1293.03	716.765	890.488	1344.56	1104.32	1593.51	886.507	1154.44	1489.11	1426.76	1482.94	1481.59
M145T189			0.548477	1.71393	0.00467691	145.075	189.435	2665.73	5488.31	4195.54	3244.19	3837.19	4178.19	3151.36	6224.11	4459.3	8478.8	7695.96	7707.61	5881.36	6054.03	8749.8	6746.11	7627.39	5735.74	15058.6	7451.94	5985.36	5004.64	5982.72	5828.1	5831.45
M372T419			0.150844	0.607989	0.00469079	371.976	419.388	1274.68	1614.24	887.637	1115.38	1017.12	1462.96	1142.33	907.362	1870.69	1059.59	972.781	1270.79	506.355	672.872	507.729	555.892	895.731	395.952	1335.75	396.032	1165.43	1031.01	1198.41	1197.55	1198.32
M491T212			0.0985121	0.748712	0.00471984	491.357	212.155	1334.04	1796.12	1476.71	2114.83	1364.84	1556.96	1630.32	1691.86	1580.12	1562.37	1772.2	1309.26	1269.17	1126.15	964.85	1733.15	816.597	1033.85	1146.5	888.664	1993.04	1925.6	1894.71	1898.06	1894.1
M150T144			0.308971	1.37542	0.00473326	150.065	144.161	2344.77	3240.86	3111.22	1337.63	2054.74	2293.49	1823.14	3003.18	2643.9	2118.89	4138.9	2957.09	2325.55	3307.2	2790.72	4199.2	2928.74	3414.46	2873.41	4036.1	2120.4	2120.75	2097.05	2149.68	2176.62
M131T185			0.25861	0.565919	0.00474007	131.048	185.251	5238.3	3700.89	2873.83	3202	4289.59	1036.19	3501.62	4865.21	4976.79	4901.94	2654.32	1127.28	1775.35	2827.33	724.869	2707.79	1361.34	1694.42	2861.44	4102.64	2661.69	2404	2304.33	2760.45	1885.65
M171T93_1			0.46179	2.43729	0.00474843	171.054	92.5845	1504.11	2436.64	1670.36	1327.76	1636.65	1224.03	1143.77	1983.37	1855.15	1825.21	2037.56	2423.69	2557.38	2774.45	6316.59	3265.18	2627.86	7568.38	2859.4	8045.74	2170.53	2654.04	2188.71	2164.11	2170.07
M330T303			0.527702	1.87114	0.00475564	330.12	302.749	2852.43	3744.13	4463	3409.33	3938.29	2443.62	2998.08	2835.82	3478.81	1245.29	3603.45	3814.77	3703.25	5890.5	8153.2	6107.71	4563.99	10809.5	3582.34	8541.66	2166.8	2167.87	2217.45	2224.05	2105.72
M588T187			0.127478	0.641395	0.00475672	588.289	186.618	895.99	1017.99	1217.02	779.394	1189.96	813.033	765.018	1743.97	1127.33	1492.76	714.944	1101.13	584.056	849.683	524.964	462.199	631.348	468.816	980.973	764.466	802.429	772.783	961.991	809.481	871.248
M683T430			0.0620884	0.780155	0.00478671	682.537	430.087	770.544	774.11	814.816	1013.72	730.316	1067.36	1021.8	776.127	743.039	1137.32	653.633	727.165	612.649	775.745	699.534	725.33	725.231	543.116	906.028	535.28	723.389	739.272	775.4	682.966	811.231
M974T512_1			0.425318	0.487626	0.00480749	973.821	512.474	2406.8	10448.2	5712.1	4796.64	12000.2	6611.52	4004.16	8662.32	8746	3612.86	1770.71	3444.91	4212.99	3827.45	3706.94	2592.03	3479.84	1908.39	2145.73	5582.38	1349.05	2398.77	2670.45	2366.9	2795.07
M493T429			0.0628497	0.811362	0.00481436	492.755	428.585	955.02	1197.9	1030.4	1020.43	1194.68	1124.78	718.048	1312.56	1252.06	1241.57	1078.56	1026.91	791.294	985.802	792.852	826.282	890.803	879.208	882.984	808.795	845.481	842.563	827.603	700.735	859.315
M238T110			0.650133	3.0337	0.00482543	238.132	110.105	1029.24	3636.11	3558.48	1295.81	2647.01	442.663	1122.81	2083.7	3874.97	1682.13	4572	2809.46	5128.73	3571.04	6287.56	17198	8731.39	5306.29	4947.72	6286.8	1225.29	1233.65	1736.71	1225.01	1372.84
M577T413			0.232463	2.0663	0.00487324	577.019	412.589	330.703	659.213	634.875	619.127	872.266	310.814	342.49	669.469	538.768	198.689	766.737	479.79	1031.12	1412.97	1358.9	1459.22	391.045	1910.63	578.078	1307.56	261.475	272.76	261.779	198.652	272.225
M304T256			0.446084	0.651566	0.0048947	304.21	256.009	17964.5	8160.56	13920.2	17156.4	14935	13025.5	15615.8	12608.4	11521	7433.28	9531.11	9546.57	16290.3	8199.22	6927.87	6184.11	7651.27	6676.74	8029.06	7192.37	11336.1	11432.3	11334.9	11431	11773.4
M355T429			0.108886	0.709879	0.00490752	354.75	429.221	1115.27	1037.11	857.919	1175.92	835.264	1140.52	795.76	1497.48	1194.06	1221.49	938.137	973.823	613.524	1197.66	642.697	541.786	625.075	555.209	959.67	669.362	836.513	938.121	862.331	835.057	831.259
M520T41_2			0.231281	0.831822	0.00491564	520.433	41.473	10507	12558.4	10583.5	8637.42	10833.3	10588	10108.4	11913.3	10556.1	8198.54	8470.72	8466.54	10816.8	10206.9	8537.16	8861.56	6651.22	8177.75	8045.8	8677.58	9997.07	8617.62	9993.89	9998.61	9784.55
M737T123			0.245981	0.503121	0.00493616	736.523	123.37	2364	1414.94	1589.51	1440.22	998.383	2807.95	1735.02	1414.87	1998.46	371.376	705.551	830.163	674.787	605.966	922.099	458.397	566.798	600.761	874.425	1878.78	1301.27	1242.98	1019.55	1256.43	1355.53
M500T39_1			0.240726	0.820594	0.00494644	500.334	39.3685	21679.7	23094.5	18903.3	17202.2	18621.5	15907.2	18122.6	13991.7	19256.8	17828.3	13306	12714.9	14486.2	15888.8	17703.7	15624	13500.8	17157.7	17887.8	13218.2	15380.5	15119.1	15123.7	16606.8	15292.3
M382T185			0.266638	0.528522	0.00498246	382.293	184.727	2972.99	1674.02	1754.34	2019.34	1882.33	3429.27	2600.17	1865.28	1406.62	4848.45	1250.86	1930.82	1798.93	1212.32	945.069	769.474	1337.09	914.394	1849.52	915.359	4136.56	4373.86	4549.16	4376.75	4695.41
M261T738			0.116531	0.704263	0.00499071	260.934	738.364	846.769	1353.95	1109.17	1677.1	1129.29	1279.02	1203.34	1180.22	1342.7	566.71	608.427	1135.7	836.927	911.105	844.883	619.811	891.293	859.035	625.735	898.698	2697.41	4022.27	2566.92	3263.44	3365.76
M350T431			0.53016	1.46674	0.00499172	349.984	430.501	4972.38	6341.53	6818.04	4554.14	6797.08	4138.89	3389.22	5684.15	4718.8	5871.8	7600.74	6589.61	6567.86	6798.35	11692.4	8783.6	7716.05	4632.67	6672.85	11102.4	5171.63	4786.86	4704.37	4705.24	4350.02
M655T42			0.183949	0.657078	0.00500299	655.47	41.669	2052.57	2488.92	4152.71	3723.11	2852.93	3075.66	3173.7	2655.26	3461.52	2251.11	1318.08	977.63	2565.99	1568.93	2212.43	1965.21	1577.19	2154.32	3697.84	1600.78	1916.27	1902.48	1903.46	1903.51	2106.54
M618T212			0.363732	1.85256	0.00500982	618.385	212.196	1704.2	1091.36	785.94	1878.93	1494.3	1240.34	1252.26	1546.02	2479.8	2445.22	1428.99	2066.3	2457.48	2399.58	3265.31	2451.73	3930.31	3351.75	5780.06	2358.23	2102.54	2219.27	2191.02	2174.4	2319.26
M470T230			0.0978143	0.767515	0.00503521	470.285	230.086	1437.82	1889.75	1212.74	1376.06	1663.05	1353.54	1265.67	1457.03	1582.97	1586.41	1356.23	920.453	721.249	1286.18	1539.28	1257.07	1152.55	1300.23	1138.86	706.345	1480.38	1396.69	1372.27	1403.5	1371.93
M333T393			0.181639	0.630323	0.00504889	333.084	392.715	2993.31	1558.83	2025.18	2163.24	1723.48	1798.72	1650.58	2744.39	2110.19	1744.96	896.252	782.675	1393.49	1603.94	2110	509.171	2094.42	864.589	896.002	1779.2	518.796	512.099	878.492	531.329	502.872
M665T49_2			0.477724	0.50226	0.00506399	665.327	48.5805	2515.93	13916.8	7110.05	6146.12	15766.4	13714.2	13471.6	7488.7	6338.54	14456.1	4153.01	2168.32	4148.41	3927.39	7365.24	7425.77	6787.37	3243.76	6249.9	5221.02	4719.85	8320.36	5090.8	5082.22	5922.64
M144T276_2			3.76489	0.751798	0.00507306	144.102	275.703	1223137	1464144	1308820	1375266	1482683	2006842	1924145	1996420	1536836	1413364	1560158	1145806	760357	1048408	1195363	1285618	936913	1566964	1064361	1263079	1.33754e+06	1.33752e+06	1.32329e+06	1.34765e+06	1.34766e+06
M751T136			0.317323	0.404073	0.00509194	750.594	136.191	2395.12	2249.68	4820.13	2192.82	4619.94	1656.01	1383.51	1937.49	2279.98	1579.12	532.084	872.8	710.347	604.887	3390.45	795.863	447.127	1105.86	741.862	946.521	3874.9	3827.5	3964.28	3963.88	3963.47
M224T180			0.114308	0.628843	0.0050933	224.039	180.308	1061.94	596.651	951.352	1580.3	919.813	480.729	1346.39	1016.52	1123.63	897.406	563.646	345.243	721.38	670.856	498.496	430.558	576.903	937.759	760.533	767.163	728.458	728.167	683.734	727.998	696.639
M267T239			0.551981	1.31534	0.00512342	267.058	238.914	5222.77	7315.93	7723.42	7137.94	8463.7	8953.99	10379.3	8428.37	8397.61	6871.55	11569.7	7814.56	12848.7	10812.4	11199.9	13697.3	8447.92	7848.92	10388.6	9145.56	8495.89	8715.45	8715.39	8564.65	9114.93
M120T181			0.439226	1.3389	0.00513264	120.079	181.491	5886	6760.1	5456.85	4553.1	4076.95	3586.2	3591.68	5192.97	5142.67	4394.61	4870.3	7028.15	5534.78	6293.45	7071.55	7027.89	5265.46	6294.91	6301.44	9437.8	3921.18	4059.97	5047.05	3917.77	3655.04
M95T240			0.112367	0.809512	0.00514516	95.023	239.536	1831.17	1325.08	1921.14	1485.99	1619.35	1296.75	1651.3	1767.98	1786.74	1152.77	1485.02	1246.65	1411.02	1111.83	1274.44	1399.13	1149.44	1064.4	1208.77	1470.58	1266.27	1329.84	1265.99	1281.06	1241.48
M141T432			0.250344	1.3145	0.00516226	141.065	432.291	1635.17	1708.56	1689.71	1764.2	1456.35	1719.96	1052.29	1363.98	1816.66	1119.01	1775.36	1548.52	1947.04	1656.24	2364.48	2631.94	1667.27	2569.41	1830	2155.61	1344.02	1298.09	1341.32	1058.93	1343.26
M211T416			0.298814	2.26509	0.00517738	210.97	415.531	677.258	1088.03	873.696	846.853	1119.34	355.954	432.636	1156.31	808.792	516.573	1235.92	1471.15	1169.85	2144.8	2119.28	1892.04	745.527	3925.59	762.109	2372.31	730.722	517.104	714.811	650.052	715.006
M86T420			0.153319	0.721923	0.00518238	86.0955	419.716	1200.36	2873.65	2044.52	2048.22	1817.63	1982.72	1620.04	2612.55	2087.3	2881.7	1253.93	1676.26	1091.72	1648.38	1429.61	1368.24	1662.03	1770.05	1627.48	1754.45	2295.72	2540.67	2221.81	2233.4	3698.48
M286T300			0.503097	1.7748	0.00519355	286.106	299.771	2782.77	4195.8	3534.66	3508.82	2297.74	2876.29	2746.07	4152.29	3455.72	1078.63	2717.8	4847.97	2270.28	3499.03	8210.07	7928.27	5564.08	7745.67	6609.23	4967.57	2047.75	1761.01	1796.83	1726.84	1728.77
M540T302			0.258427	1.64372	0.00520814	540.21	302.055	672.615	1275.88	1523.28	925.689	1273.34	745.772	1327.03	629.737	1478.51	567.31	1200.87	2059.49	1495.53	1534.11	1908	1805.7	1429.92	2651.7	739.33	2301.58	783.217	659.666	836.857	655.125	658.512
M739T485			0.440992	1.17584	0.00521621	738.809	485.188	5777.41	6677.2	8282.53	5483.44	6799.81	6268.57	6560.71	6762.22	6172.85	6141.77	7512.82	6859.44	7602.15	6706.52	8144.88	7479.27	7259.37	8977.77	6770.02	9031.01	5085.04	5373.7	5312.88	5293.09	5630.75
M824T50			0.205403	0.55138	0.00524751	824.392	50.2885	1127.49	3164.32	3107.93	1700.04	1534.09	1547.53	3147.47	1941.75	3017.86	1289.66	1012.21	781.489	1128.01	916.078	1163	1266.43	1804.97	797.74	2175.34	852.492	1643.71	1765.03	1737.99	2243.26	1643.51
M476T202			0.249382	0.602257	0.00524756	476.31	201.893	3943.5	3624.43	4832.11	3358.53	6453.16	2325.99	5532.71	4792.78	5596.93	4501.56	1230.14	1584.83	2805.47	2975.23	3186.84	5401.8	2189.2	3497.68	977.005	3230.27	4046.98	3242.27	3194.7	3479.57	2402.43
M284T27			0.0278781	0.8653	0.00525081	284.313	26.814	1546.71	1316.29	1192.13	1369.37	1530.03	1279.38	1247.76	1365.06	1334.53	1457.77	1117.99	1067.18	1100.05	1390.02	1177.12	1439.88	982.171	1162.09	1228.8	1136.55	1507.5	1233.42	1398.94	1272.18	1364.8
M631T46			0.500507	0.473157	0.00525192	630.515	46.183	9056.84	4732.24	11641.5	2560.82	1505.28	9783.39	9245.25	9844.73	10841.4	11917.5	5093.1	5247.73	6992.32	1890.83	1981.44	5247.9	2256.77	2429.12	1671.39	5576.16	4545	4567.65	4173.05	3427.33	4558.2
M892T431			0.151449	0.749885	0.0052728	892.455	430.702	4476.21	3060.67	2804.07	5088.1	3403.89	3463.29	3659.37	3449.23	3487.57	2702.74	2909.85	3229.46	2040.71	3064.39	2130.43	2889.12	2529.71	2600.41	3359.8	1938.37	4030.67	4226.59	4030.17	4264.24	4029.95
M175T256			0.168412	1.33313	0.00528107	175.105	256.488	681.117	950.663	632.384	841.197	524.65	887.689	772.811	924.487	659.41	603.585	1101.99	893.394	703.338	695.772	1212.62	1274.94	870.893	1051.97	1112.59	1051.61	814.214	771.638	747.57	736.186	905.142
M553T483			0.34768	1.20099	0.00528326	552.808	482.593	3261.05	3786.18	4956.51	2805.01	4038.24	3208.64	4150.11	4122.89	3138.13	4504.18	4322.92	4013.22	4507.06	4438.08	4669.87	4937.98	4639.08	4690.72	4222.7	5160.97	3003.67	3003.68	3036.44	2972.04	3054.9
M188T399			0.513778	1.58159	0.00533715	188.034	398.536	1714.88	6647.69	4510.02	3001.47	4117.87	3071.88	3551.39	4416.83	3853.09	5418.81	4542.37	4232.08	2869.96	5939.47	7971.05	8598.63	7315.12	7874.53	6946.2	7454.83	3187.65	3380.82	3236.08	3187.72	3189.21
M575T467			0.896957	0.576733	0.00534524	575.007	467.463	54131.5	27023.4	17617.7	33012.3	39513.3	50342.6	41963.3	38474.8	50258.7	27966.7	28615.1	20178	14799.1	2773.44	25776.1	37636.4	12682.4	25882.2	36222.4	14768.9	61471.1	61538.1	59990.3	50156.8	59321.5
M243T43			0.430999	0.565051	0.00535838	243.136	43.067	7795.47	3053.23	9196.7	8687.61	6195.55	6547.08	8480.67	6798.92	13710.8	7864.43	4840.61	2938.12	5079.72	4109.69	9931.85	2925.03	3131.82	3814.32	3832.87	3656.67	4819.46	5006.49	5002.13	5006.57	4554.68
M405T46			0.279422	0.586761	0.0053605	405.261	46.052	6221.77	5398.81	2611.75	6124.48	4374.19	2543.03	4905.52	3067.4	7127.56	5985.5	2267.23	4461.4	2646.05	964.734	2212.9	4398.94	1942.6	2234.71	3877.4	3369.81	3745.08	5486.64	3820.63	3240.18	4177.59
M336T179			2.22049	1.35817	0.00539525	336.051	179.361	65630.9	136533	83713.6	153457	142668	79698.1	72567.5	140088	99697.3	72513.7	119606	137176	136342	139156	157117	149983	125523	161879	135090	159546	104878	80343.1	84597.7	79775.4	86252.6
M875T512_1			0.191377	0.423366	0.00540537	874.538	511.651	323.433	1928.01	918.89	1102.21	1995.34	997.932	621.671	1683.78	1878.52	459.17	273.523	464.676	807.247	451.247	653.163	284.928	393.851	334.199	314.878	1064.13	121.209	226.57	239.844	211.157	312.067
M204T399			0.238173	1.78699	0.00542127	204.007	399.103	352.196	1066.57	881.536	620.746	511.504	687.835	404.971	801.364	1008.34	1088.3	1233.22	569.606	636.72	1332.91	2269.01	1313.98	1693.3	1753.31	966.596	1496.8	631.533	694.256	671.956	672.006	658.242
M877T100			0.411744	0.564062	0.00542923	876.549	100.316	5119.96	8099.01	15505.3	8056.82	6842.76	9457.9	10633.1	6933.57	5920.05	8827.92	4983.24	4652.38	5034.81	9877.18	2280.46	4998.44	4858.14	2399.8	6608.77	2475.66	1751.33	1752.02	1854.69	2047.44	1864.76
M758T874			0.183444	0.600141	0.00544243	757.645	873.918	1490.58	1352.05	2084.82	2711.11	2876.56	1608.26	847.27	3226.84	2467.61	2348.13	1980.41	927.54	1077.21	1635.35	1299.33	1272.85	1417.32	825.339	1319.75	855.805	1071.58	1282.06	1074.98	1118.84	1118.88
M441T506			0.127057	0.71584	0.00545125	441.295	505.548	1736.25	2159.65	1602.27	1709.36	2109.11	1696.85	1330.95	1713.75	1757.74	1066.35	1519.69	1009.87	1014.47	1564.24	972.726	1978.45	1051.43	862.744	1121.18	990.209	1681.18	1720.82	1726.87	1758.09	1758.16
M877T513_4			0.21515	0.496475	0.00545307	876.839	512.76	1173.24	2163.11	1281.68	1251.31	2888.29	1816.15	931.861	2391.84	1844.29	707.094	447.053	567.821	947.211	1089.99	932.879	438.774	720.378	521.094	566.67	1934.58	415.039	532.341	475.425	503.191	553.924
M635T519			0.138453	0.607706	0.00545361	635.138	518.635	841.692	1325.38	881.079	1579.19	1628.87	1130.14	843.175	1296.7	1364.92	804.807	383.216	476.323	495.712	572.529	1122.01	458.662	941.662	593.579	659.15	1404.87	37.9703	70.6604	82.3165	63.1039	67.8278
M482T149			0.179025	1.26324	0.00545764	482.287	149.381	886.134	979.284	804.584	855.459	1305.56	1210.96	912.572	872.26	1142.78	991.452	1309.65	1181.57	1355.08	1177.11	1300.93	1663.08	1167.7	1089.54	1417.93	920.58	727.214	726.717	710.238	1197.39	769.111
M708T468_1			0.867086	0.765364	0.00546341	707.985	468.282	122007	100221	88829.1	121993	95661.1	106528	95091.4	97719.4	100800	69932.2	76684.9	79317.8	71808.2	102093	70476.9	97678.7	63599.5	38716.1	86966	77091.1	127295	128438	128431	127276	125737
M580T204			1.41963	0.554713	0.00548159	580.405	204.411	117845	65728.8	49635.2	55243.8	135597	63408.7	68052	75840.7	86224.3	163098	48034.6	49371.9	42552.2	42960.7	44371.7	44957.6	69226.9	41579.1	65142.9	40323.8	72942.9	72933.1	72621.5	83185.8	79804.9
M59T500			5.60158	1.19898	0.00548578	59.0604	500.467	1027291	1107718	1210593	1200720	1084960	952608	1194929	1084931	977828	1618670	1474462	1543175	1220752	1408886	1247072	1225596	1302426	1553176	1452419	1312649	1.34444e+06	1.30324e+06	1.24415e+06	1.27965e+06	1.30257e+06
M294T184			0.207667	1.4003	0.00550241	294.134	184.491	917.984	1192.02	974.048	726.875	888.967	703.043	658.407	943.69	884.709	708.107	731.684	899.788	1437.93	1011	1752.34	1471.6	1217.62	1332.41	1022.39	1162.77	581.924	612.076	609.613	581.2	642.539
M409T430			0.110136	0.73992	0.00554682	408.716	429.781	1563.22	1344.88	1140.28	1650.88	1154.9	1856.75	1421.63	1284.36	1422.97	1904.94	1407.42	1395.34	760.067	1310.18	753.92	1228.7	1187.85	834.319	1263.54	768.637	1305.83	1352.32	1201.38	1348.28	1373.64
M270T93_2			0.230859	0.627738	0.00559795	270.169	92.9425	3171.73	3422.17	3288.55	3408.04	2547.91	2508.98	5069.48	2809.04	4869.3	2700.95	1587.96	4250.7	2002.09	2754.37	1131	2357.11	2187.2	1429.81	1659.74	1855.14	2547.72	2697.65	2746.22	3289.12	2519.42
M335T359			0.18537	0.735363	0.0056055	335.093	359.362	4871.23	4693.83	3898.81	5857.88	5394.58	6215.13	6438.06	4038.2	4632.97	4076.88	3627.25	2648.47	4533.48	5315.53	2544.63	4141.37	4150.1	3309.88	2367.18	4216.71	6178.42	5614.66	5592.29	5722.78	5588.77
M737T420_2			0.170792	0.692618	0.0056135	737.191	420.202	1786.8	3240.25	1531.68	2723.22	3130.98	2077.16	1858.63	2301.86	2581.59	2247.14	1108.71	1436.46	1602.27	2067.31	2368.87	1446.08	1010.53	1946.06	1272.34	2003.56	2791.9	2791.84	2805.12	2816.83	2791.73
M219T33			0.333426	0.784716	0.00565008	219.174	32.993	22265.9	32818.9	26773.2	34573.8	40442.7	29179.1	32389.7	30422.7	38872.7	37723.2	24281	18700.2	31417.6	30405.1	24091.9	29060.1	26030.2	22316.7	20943.9	28148.4	18001.2	18502.9	13598.4	18272.4	19112.4
M448T175			1.10026	0.544999	0.00565214	448.34	174.767	101871	30597.6	63474.2	71906.2	37776.5	42693.2	44527.6	45792.6	40742.8	32180	32969	23444.3	46163.3	29845.9	32158.9	24544.2	24516	17413.5	21849.2	25896.5	22555.1	22989.8	23687.5	22991	22780.1
M913T468_2			0.615895	0.824459	0.0056745	912.994	468.296	106578	97058.3	84159.4	111999	94141.9	106937	89510.9	84797.1	100247	66730	74694.1	77392	66498.2	89528	73718.5	95396.8	63202.7	82515.1	79880.1	73945.3	105226	107208	105914	105217	105217
M141T474			0.334617	0.594819	0.00567626	140.958	474.485	7653.25	5846.85	3170.43	4499.75	2885.75	5634.85	4341.5	5801.16	7326.86	2267.28	2192.08	2551.49	2370.61	3769.62	3065.05	3490.56	2644.87	1765.6	2885.19	4665.45	6478.99	6106.96	6104.48	8906.81	6130.46
M442T172			0.238607	1.65527	0.00569264	442.387	172.289	921.167	768.524	1236.7	832.22	1013.97	731.066	995.364	752.596	718.916	1011.22	866.141	1806.36	1560.76	886.376	1306.65	1393.44	1352.14	1314.61	2890.91	1489.82	906.797	906.731	937.43	907.083	919.661
M478T481			0.214872	1.28325	0.00570346	477.845	481.461	818.539	1190.1	1516.8	867.39	1279.1	1068.13	1446.55	1291.83	1039.63	1514.48	1390.33	1358.98	1461.38	1432.13	1812.3	1371.12	1593.19	1805.36	1268.4	1947.6	753.673	814.001	796.925	822.54	813.625
M378T427			0.163661	1.80529	0.00571353	377.913	427.067	142.4	376.645	487.341	550.768	556.998	159.709	175.871	426.231	281.792	422.875	904.184	407.577	609.929	434.15	1088.44	452.735	595.686	785.093	365.944	820.336	356.979	391.937	349.592	342.207	263.136
M244T311			0.310033	1.35519	0.00573749	244.11	310.784	1478.19	2142.18	2794.3	1901.38	2261.94	1556.62	2073.15	1971.05	1827.14	2510.37	2665.45	2243.26	2890.49	2184.67	3026.64	3261.18	1846.6	4029.81	2822.15	2833.3	1596.22	1651.73	1598.08	1596.96	1856.45
M256T347			0.279501	0.498187	0.00578006	256.08	346.517	6004.21	2640.74	5181.13	1711.86	2968.44	1285.61	1365.71	3265.69	3438.17	3823.03	1354.47	1009.79	1227.93	1620.91	1495.78	2211.83	2106.92	1732.04	1229.53	1795.66	3172.31	3160.26	3242.27	3143.84	3013.02
M247T384			0.257547	0.780639	0.00578066	247.138	383.696	14207.7	10789	11737.3	15494.7	12413	9627.31	10389.2	12391.4	8077.31	10439.7	9326.69	7970.97	8197.07	7685.65	11954.8	8856.67	8574.72	10362.7	7801.42	9485.25	8025.23	7964.07	7891.82	7711.6	7965.78
M269T331_2			0.299239	1.53108	0.00580884	269.123	330.785	1388.27	1510.04	1451.76	1392.02	2153.67	1176.57	1340.92	1575.19	1772.56	1594.06	2359.76	1795.46	2710.41	2324.16	1782.45	3163.67	1426.31	3946.14	1559.79	2441.7	1146.5	1093.36	1183.94	1143.37	1088.94
M268T93			0.244466	0.648235	0.0058198	268.147	92.575	4570.16	6296.99	3653.58	3679.59	4509.46	2414.79	4427.54	5075.42	4370.09	3933.17	3351.38	2710.19	1204.07	3027.64	3976.26	3744.33	3445.44	413.339	2526.65	3429.92	2753.15	2716.69	2840.21	2753.39	3134.99
M776T167			0.458483	1.75012	0.00582794	775.57	167.157	2348.71	3548.77	4484.78	2607.12	3999.03	3748.09	2563.16	756.31	2862.6	2971.3	2609.7	5955.44	4317.24	3464.6	6954.07	4537.67	3247.6	8339.03	4852.1	8033.5	4831.82	4831.74	4889.11	4861.3	4861.16
M221T94			0.859714	1.60176	0.00583392	221.09	93.585	8388.06	14035.1	9232.92	10338.7	9414.92	12513.1	5873.64	13292.7	10512.6	18649.8	14202.9	12737.8	24407.9	19600.5	13802.5	30244.2	21305.5	13827.3	16312	13359.9	11025.6	10886.3	11105	12739.5	24777.8
M872T468_3			0.542715	0.79282	0.0058387	872.493	468.256	58012.2	53124.9	43063.8	61337.8	52836.2	52896.2	47357.9	49483.1	51548.8	31684.2	36757.4	36470.8	35694.7	55027.5	39239.6	46214.3	31872	37060.4	40186.8	38953.2	59031	58635.5	60128.5	58151	59034.3
M332T237			0.608987	0.620661	0.00585228	332.241	236.602	30336.7	12595	22635.6	28530.3	26133	22477	24050.8	20932.5	18909.9	13592.1	21451.2	12435.4	27908.2	12897.2	11205.2	8793	12005.2	9667.72	10567.7	9734.3	17844	17842.6	17842.5	17982.5	18079.6
M661T461			0.432813	1.15468	0.00587533	660.961	460.99	6713.05	8137.19	7678.62	6022.3	7920.11	6818.09	7375.37	8036.26	6694.27	6614.37	8347.66	7910.75	8320.51	7705.4	8527.42	7867.04	8041.87	10306.8	7119.51	9001.5	6576.61	6578.35	6525.03	6911.32	7023.7
M403T36			0.622675	1.61932	0.00588673	403.282	36.047	5934.89	6868.28	7301.18	9908.76	6491.71	6395.3	8426.9	6954.72	6525.3	7153.66	15183.7	7501.38	16195.3	20558.1	8835.38	11158.7	10742.7	9122.43	6660.31	10569.6	12343.2	12333.2	12751.5	14114.5	12324.7
M745T42			0.529216	2.95484	0.00590979	744.578	41.693	2833.17	1249.79	1646.54	1766.32	1944.55	1538.34	2180.88	968.566	1115.14	2934.24	1451.79	10945.7	1421.37	6933.51	3655.44	11500.9	3565.43	4199.42	3843.67	6194.52	2609.84	2934.02	2607.92	2716.55	2527.27
M548T362			0.117367	0.639871	0.00596158	548.226	361.986	931.51	722.729	663.61	732.244	1161.57	897.445	739.127	1638.3	1152.65	1406.51	637.052	550.343	625.278	568.383	519.514	499.772	524.937	813.443	1033.62	655.606	704.077	610.38	612.344	629.632	611.973
M257T420			0.278865	0.597936	0.00596364	257.327	420	1690.29	4542.51	4549.87	3486.99	7129.21	3172.68	3320.68	6202.97	5443.26	6363.24	2181.05	2552.95	2747.4	2577.36	2806.46	2669.57	1679.61	3429.58	2274.39	4527.88	2869.45	2819.57	2768.31	2909.48	2868.03
M881T481			0.194161	1.18267	0.00596828	880.834	481.361	1284.16	1376.68	1588.96	1312.81	1401.49	1346.32	1641.33	1298.38	1347.89	1409.51	1622.73	1260.24	1593.28	1633.18	1852.32	1300.83	1875.24	1876.42	1668.6	1883.41	1184.33	1221.72	967.456	1225.97	1225.1
M209T42_2			0.255462	0.817741	0.00597424	209.152	42.273	13698.3	16404.1	15678	15036.6	14859.2	15973.9	16365.8	16074.6	15252.8	17150.7	16483.3	16424.6	15110	9963.46	14442.5	10642.5	9657.87	9732.42	12509.5	13005.5	13489.7	13474	12415	12387.7	12408.9
M645T233			0.300697	0.508648	0.00598125	645.376	233.328	7366.02	2411.86	2361.05	4847.41	3273.86	4457.86	3564.26	2199.03	4223.45	1902.34	2048.91	2455.3	1533.99	1298.17	1307.86	2357.78	3563.91	1209.56	1746.88	1097.78	2656.75	2812.6	2836.13	2765.96	2812.57
M426T187			1.5958	0.529358	0.00599343	426.356	187.223	147711	60806.4	64520	78999	75172.2	168198	134768	82097.4	83434	143045	62412.5	102949	74248.8	36369.5	30506.8	32503	72889.7	19589.4	91681.2	26721.4	232815	176157	182879	176773	177011
M399T616			0.200986	1.47952	0.00599684	399.154	616.283	630.064	976.535	766.721	562.673	1041.85	607.707	665.878	1222.46	846.781	772.983	1352.44	856.327	1477.83	997.745	1927.76	931.776	1119.07	1173.02	863.905	1274.81	419.394	490.707	509.419	513.734	508.949
M440T148			0.156136	1.46933	0.00600024	440.371	147.862	391.964	515.893	663.491	461.675	431.178	539.044	706.53	398.291	443.045	610.96	576.724	1007.7	707.824	488.662	587.535	786.926	667.959	618.242	1007.78	1135.43	612.9	647.289	660.751	647.164	720.961
M317T93_2			0.449367	0.612333	0.0060197	317.209	92.91	12249.1	9273.11	9670.47	10127.6	13284.4	15335.9	21139.1	10953	10259.8	15367.8	5591.66	5271.99	4748	8436.57	8208.4	3874.52	7762.24	13203.3	14040.3	7033.53	7599.69	16510.2	16475.8	16474.3	16485.4
M403T462			0.162633	0.672714	0.00603563	402.956	461.615	2883.18	1725.58	1195.71	1482.59	1746.34	1264.75	1785.51	1665.89	1987.89	1170.54	1065.51	831.517	1013.34	1162.56	1624.46	836.876	945.829	1172.71	1402.57	1318.86	1100.65	1095.36	1634.92	1107.16	1109.31
M317T45			1.70702	0.489503	0.00604904	317.21	44.51	98781.4	49784.3	173077	94965.5	80622.6	101790	214511	72729.2	105694	184387	47254.6	40201.3	39364.2	25251	112957	38014.8	75027.1	68316.3	93333.7	36101.9	64866	64865.8	65258.5	64576.7	66092.5
M956T468_1			0.262793	0.781217	0.00606351	955.501	468.296	12439.3	9083.29	8280.93	9153.01	8435.5	10866.7	8039.59	7466.79	9613.64	6148.41	5659.05	7147.75	6044.87	8172.3	6674.65	8016.32	6113.28	7234.5	8251.23	6626.28	9978.29	10105.5	10456.5	9975.47	9975.26
M462T157			0.579406	1.82471	0.00607725	462.265	156.601	5900.47	4461.26	6452.29	5740.18	3437.88	6624.76	3255.43	5287.53	5921.01	3869.26	17437.6	4716.29	11562.3	6197.47	8895.12	14405.5	7854.27	7377.76	5231.69	9290.94	4219.51	4221.82	4232.22	4405.45	4898.37
M272T38			0.148337	0.826287	0.00607802	272.257	38.058	8897	7327.81	9375.65	9548.19	8988.51	9424.23	11383.5	9692.48	8477.22	8127.89	8452.72	6705.57	7642.38	5765.52	6578.33	8027.84	7720.84	9557.14	6250.05	8692.17	9309.15	9779.93	9078.08	8930.76	9305.87
M379T23			0.170392	1.54564	0.00610447	379.109	23.47	702.129	774.871	716.07	509.734	626.762	532.054	665.217	558.266	401.498	537.411	1110.58	664.176	745.667	1220.23	1623.06	562.647	739.015	956.7	878.931	809.937	708.137	677.958	741.148	679.571	708.287
M316T224			0.145177	0.78509	0.00610612	316.16	224.132	2735.32	2049.7	2212.69	1602.57	2270.75	2364.11	1740.51	2290.76	1882.37	1477.42	1789.04	2144.27	1486.83	1462.67	1531.98	1828.42	1482.22	1396.43	1506.64	1564.91	1421.28	1416.72	1416.16	1512.87	1441.33
M162T220			0.127901	0.589031	0.00611763	162.021	220.234	1529.09	500.731	807.88	1161.92	1104.98	482.269	1620.96	742.728	1005.43	950.183	658.609	358.435	701.31	590.936	502.464	484.149	627.244	920.39	444.139	547.37	672.394	789.835	671.51	699.021	670.679
M476T145			0.248852	0.749912	0.00615945	475.549	144.656	10398.2	10828.9	9750.86	11811.5	9802.38	12343.8	10130.1	12685	12457.8	12414.4	4456.29	9284.38	4098.6	10828.2	8363.75	7829.98	12283.4	9252.02	10390.6	7670.14	7875.5	8662.5	8489.14	7786.84	8492.51
M336T284			0.300239	1.83246	0.00617236	336.19	284.484	1094.58	1659.78	510.885	938.355	908.52	489.798	555.991	1368.09	1446.49	1660.99	1054.67	1126.83	1641.68	1757.47	3740.75	2497.38	1476.31	2179.7	1846.96	2163.66	1281.79	1325.52	1493.15	1281.01	1282.68
M223T23			0.936996	2.9613	0.00621555	223.094	23.4965	1604.8	4933.02	2495.82	7472.59	7184.78	6830.68	6903.68	2347.93	11183.8	5421.56	7302.93	37773	20376	9217.35	7295.92	29552.9	3995.98	12353.8	22547.4	16538.9	11182.9	11203	11184.4	11159.3	7432.84
M972T468_1			0.290442	0.761518	0.00623047	971.671	468.322	13242	11498.2	10318.3	16149.6	7998.91	14240.6	12266.2	10757.3	10516.3	7904.84	8008.85	8577.41	7745.31	10392.4	8976.45	9592.78	7343.59	7748.8	9948.55	9158.53	14033.6	13419.4	13090.7	13056.6	12734.6
M465T287			0.158052	1.4085	0.00626239	465.226	286.908	408.168	535.192	421.43	259.463	592.438	351.25	438.642	765.555	453.598	816.303	688.507	623.685	756.097	655.389	683.254	967.76	779.84	761.569	631.645	553.985	263.593	285.88	259.111	259.11	259.074
M274T305			0.367794	1.65206	0.00626451	274.163	304.967	2337.7	1715.62	2856.3	2990.35	3056.13	2488.73	2297.72	2224.73	1800.07	793.404	3589.76	3098.29	7265.24	3637.63	3709.16	3013.89	2680.97	3278.39	2706.12	4292.29	1719.97	1769.49	1575.61	1770.93	1742.85
M176T224			0.446103	1.28266	0.00629434	176.127	224.221	7650.79	6295.88	6577.44	4810.85	6960.04	7343.44	6524.78	7222.37	5531.1	6257.02	7794.16	9627.62	8243.08	7642.51	8514.03	6587.74	7236.5	8598.5	6947.31	12404.3	6719.07	6541.38	6541.37	6733.79	6541.25
M220T302			1.45806	2.17596	0.00630862	220.107	302.089	20314.4	29704.9	16097.8	11835.1	16787.9	11192.7	13849.8	45449.7	14175.9	11542.8	38401.9	23138.9	28516.3	34487.8	41862.3	80682.1	24256.7	43516.2	26365.5	74273.8	11903.2	12023.9	12184.1	12180.1	12224
M109T325			0.321186	1.67789	0.00631768	109.064	325.281	2291.37	2336.5	1658.98	1168.45	1206.46	1256.38	805.833	2309.72	838.931	1465	2189.05	1923.4	1441.73	2042.11	3717.91	4181.91	2281.66	3285.48	1958.89	2712.8	1665.77	1211.09	1599.57	1665.65	1663.23
M675T44			0.286705	2.71764	0.00634025	674.566	44.105	441.947	824.13	595.014	321.18	1055.15	350.516	264.715	481.55	274.679	725.006	689.085	943.949	2123.51	358.25	711.385	968.866	2046.18	1166.43	2388.47	3099.45	1258.87	1469.86	1570.44	1469.11	1506.48
M118T26			0.0615217	0.833452	0.00634819	118.093	26.368	1462.17	1388.76	1680.53	1419.53	1891.37	1302.26	1412.28	1555.35	1293.37	1483.11	1351.66	1198.82	967.314	1299.87	1483.34	1435.51	1317.87	1286.25	1020.25	1048.17	1297.7	1240.17	1296.73	1394.81	1344.62
M270T293			0.107542	0.721073	0.00638113	270.201	292.874	1313.34	1448.97	1902.86	1647.28	1659.01	1036.78	1840.13	1218.66	1468.57	1609	697.939	682.36	1504.3	1298.57	1378.87	824.161	1253.29	1088.3	706.194	1486.38	861.981	863.976	909.183	1170.15	867.053
M861T44			0.600284	3.11653	0.00638863	860.663	44.389	2197.62	2215.86	2394.32	2016.47	1602.86	3131.38	3122.04	994.868	2141.77	3349.76	2302.02	17340.9	1395.26	6116.41	2914.09	12607.9	4956.95	8526.67	6412.95	9627.44	3818	3780.67	3818.84	4068.33	3767.17
M506T149			0.158499	0.609104	0.00639075	506.284	149.444	1265.42	1902.29	956.779	1175.1	2503.26	1232.7	1136.98	1036.61	1828.69	1504.28	665.371	1474.34	897.23	1233.3	815.503	1175.21	595.869	612.132	481.565	907.14	968.331	921.328	874.082	915.051	885.63
M532T305			0.124753	0.527379	0.00639182	531.83	305.459	492.669	490.775	753.961	678.389	892.97	287.421	529.44	769.169	969.19	271.482	375.878	248.374	485.296	647.708	529.282	209.73	184.163	258.75	112.294	184.242	343.715	391.173	423.735	425.636	465.316
M453T174			0.194975	0.631624	0.00640503	453.374	173.556	2214.51	1319.43	3189.52	2083.65	1985.94	3110.84	2253.56	1435.82	995	1566.85	1261.61	1169.7	1838.71	1216.1	1265.89	1405.94	1132.42	960.879	1198.31	1280.89	1246.29	1246.29	1252.43	1252.63	1218.36
M972T161			0.0562055	0.784693	0.00646274	972.108	160.983	901.476	971.307	852.473	963.471	834.642	736.005	674.494	1040.43	1053.14	817.818	791.486	674.736	877.183	744.563	676.333	950.815	630.804	575.695	559.765	459.431	777.219	824.931	777.067	691.525	790.953
M582T108			0.170979	0.577667	0.00646938	582.279	108.445	1635.2	2406.48	438.223	1674.72	1377.14	1557.53	1780.8	1704.72	1690.58	1746.6	952.456	2056.7	905.37	792.939	427.565	1285.58	1125.27	516.81	823.873	363.041	2139.09	1772.65	1886.85	1895.49	1054.69
M341T34_1			0.195667	1.54671	0.00647172	341.016	33.851	609.914	729.081	680.023	461.861	645.521	455.675	917.272	520.384	668.164	764.616	1004.42	703.892	1394.33	542.211	762.088	1366.58	960.03	1552.8	834.7	859.087	442.558	442.923	443.208	585.536	483.183
M155T82			0.209457	0.697487	0.00649571	155.105	81.844	5180.51	3599.49	4374.39	6566.66	4734.63	4820.48	5494.53	4684.49	4450.74	6823.01	2668.5	4387.65	3902.29	5041.71	1083.48	5114.99	3088.08	2675.13	3449.83	3971.11	4060.3	4337.31	4343.53	4903.95	4215.36
M158T266_2			3.26103	0.536537	0.00649822	158.119	265.981	278736	637870	409567	317008	679718	355414	359679	922558	529218	656388	518490	237590	334013	166446	230848	374785	283328	169461	61766.9	384374	282320	282328	282310	282351	299574
M431T282			0.332239	2.02498	0.00649874	431.166	281.594	761.774	2177.8	799.452	1384.53	1174.37	802.979	409.068	1594.47	1485.34	780.702	1128.74	1571.36	1661.8	3355.44	4294.62	2822.29	2019.57	1377.8	3342.57	1450.86	1571.9	1567.46	1654.96	1904.4	1570.17
M289T603			0.346256	1.90864	0.00653756	289.149	603.336	2078.5	1758.41	986.557	1750.74	1515.96	1553.19	1126.21	1853.12	864.61	573.722	1866.69	966.356	2562.55	963.823	4604.67	1993.66	3769.4	3233.78	3449.34	3427.11	1213.52	1283.06	1213.27	1213.7	1241.45
M129T476			2.82641	0.760368	0.00653986	128.953	476.358	834456	1491077	979700	814726	941698	1405976	1407727	1548530	1414149	1474497	901914	869854	905045	873844	989427	909102	972994	1004189	910455	1025229	858859	858056	859728	858999	1.06519e+06
M147T93			0.634695	1.27349	0.00655737	147.054	93.038	11963	14948.1	11634	9759.02	12046.3	10328	10029.4	12729	10384.2	13088.1	11584	14099.6	12837.8	16314.6	12099.7	20183.5	17539.1	12623.8	17551.1	14049.8	12394.7	11983	12638.6	12679.5	12402.6
M276T35			0.328295	2.06828	0.00662547	276.141	35.3295	510.555	746.013	1292.77	1285.1	432.717	3339.03	543.513	809.303	1977.28	1260.02	3179.03	2473.72	1799.58	1682.39	2038.09	4648.65	3351.46	1161.91	2772.32	2118.16	1545.35	1572.68	1574.99	1570.17	2078.22
M166T399			0.93951	1.62025	0.00663892	166.052	398.526	12380.1	22373.6	13340.1	12238.3	14531.9	9337.66	9501.23	13659.5	17376	15806.8	14704.1	25260	7881.33	19514.5	24108	29621.4	20078.3	37583.2	22375.4	26591.4	10470.1	10265.5	10091.7	10471	10470.4
M863T477_2			0.116794	1.16781	0.00665139	863.414	477.061	496.891	500.832	544.062	422.864	560.766	493.494	538.952	602.054	513.449	505.968	523.631	611.262	639.495	542.195	584.404	635.55	689.31	713.19	468.929	640.53	450.947	461.081	450.903	490.167	448.885
M411T56			0.531485	0.629641	0.00668334	411.323	56.265	24548.2	9642.99	15716.2	14426.9	16241.1	16588.7	18595.5	16556.8	23687.9	12503.1	10754.5	6274.41	16809.6	16298.1	8757.3	11838.1	4470.23	9194.29	15920.8	5781.87	10015.8	9806.02	9884.3	10629.4	9812.44
M739T429_2			0.0654432	0.824016	0.00668992	738.614	428.972	900.105	1045.72	854.57	1126.65	967.007	1087.92	711.45	1012.96	950.365	1245.51	1010.33	830.338	746.447	851.035	913.764	706.541	847.282	730.069	825.578	698.222	716.296	835.444	762.225	742.077	741.686
M109T82			0.31862	0.640257	0.00670729	109.1	81.83	9514.46	4985.47	6320.3	4152.79	4426.01	4222.36	4673.79	4001.59	8595.21	4354.28	4014.21	3577.2	3963.15	3159.6	3833.67	3012.07	3354.13	4448.97	2797.5	3211.31	4429.31	4368.97	4875.89	4629.34	5579.67
M130T277			0.412572	0.809479	0.00673499	130.049	277.324	51986.9	44013	50385.7	51232.9	31837.8	46256.2	51203.6	55741.2	46347.1	53412.2	47773.7	26826.3	43508	45151.4	44452.7	39437.8	32232	36150.5	33876.1	41097.6	38056	37402.4	37932.8	38056.2	38137.7
M973T513_2			0.349641	0.454509	0.00674227	973.154	512.819	1601.54	6430.04	4149.02	3152.7	7937	3554.55	2524.28	6224.26	6225.99	1609.88	1127.08	1130.1	2471.25	1937.09	2405.64	1544.89	2219.9	1137.39	1342.12	4414.42	590.872	1348.59	1574.32	1512.84	1564.51
M452T245			0.233238	0.460371	0.00675123	452.152	245.282	2379.02	1285.51	1271.39	1662.25	1754.32	1415.3	4639.61	1740.79	1744	1315.99	1054.44	490.705	596.428	1637.69	1202.09	731.825	718.191	894.677	988.032	528.821	920.787	906.84	920.855	954.477	907.071
M466T83			0.184722	0.616744	0.00675863	466.14	82.723	3201.44	1516.69	2802.01	2242.83	2700.47	1992.39	1045.23	2807.45	1903.04	1458.11	1260.38	1243.19	2642.71	1295.33	854.102	1412.95	1150.76	937.125	1372.57	1195.5	1377.02	1384.71	1365.73	1744.87	1512.24
M81T71			1.44061	1.37214	0.00677527	81.044	71.077	56220.4	46530	51944.9	59746.6	59619.1	39637.5	45442.7	55137.8	61758.5	69863.8	102312	56642.9	94944.2	83450.9	71585.5	78416	77389.2	43643.7	88305.1	52364.5	81804.7	80698.6	81666.3	75681.2	81818.5
M218T100			0.289289	0.650226	0.00680254	218.21	100.354	4610.09	4164.07	4198.81	8356.84	5686.89	7029.1	7573.98	7075.95	8750.24	3285.68	3150.75	3689.77	2813.45	5709.88	3370.93	5008.04	2581.1	4377.85	4990.51	3797	4632.25	4951.43	5009.87	5026.22	5064.49
M173T271_1			0.432837	0.747823	0.00681408	173.08	270.931	16408.7	28655.9	17919	21185.9	26881.8	16233.5	15589	19007.6	20154.3	23874	17315.2	13120	20193.8	16413	14426.4	12720.4	17175.4	18175.1	11578.2	12866.7	15997.8	15536.5	16236.8	16005.1	16692.6
M668T146			0.182142	0.546857	0.00681668	668.316	145.597	1536.1	993.453	740.926	1229.43	2547.14	1198.56	2360.4	1004.12	1325.71	1147.04	807.984	1362.03	533.931	1161.21	792.278	807.555	604.209	515.445	434.356	682.327	1106.64	1142.17	1003.43	1139.69	1210.7
M542T198			2.47438	0.692542	0.00681931	542.321	197.841	544025	660048	553786	519109	326905	561356	287658	332316	362223	367313	294041	441113	241817	274326	321017	264085	394791	314248	262790	318419	433315	347273	346865	346665	356276
M789T125			0.675974	0.436182	0.00683214	788.519	125.189	20018	6262.07	16586.6	9980	14521.5	12494.9	11239.7	4352.01	13620	10752.1	2703.55	4631.18	557.019	2085.52	19528.2	3657.47	4863.45	5913.18	4200.23	4126.56	7140.89	6714.66	8391.87	6726.55	7107.25
M804T44			0.215295	1.34766	0.00686026	803.641	43.582	1426.27	1799.08	1434.3	1013.26	981.632	1335.52	1387.72	998.909	1651.62	1499.06	1655.08	1873.62	1364.11	2393.13	2095.28	1819.97	994.253	2008.52	1990.42	2035.98	1311.17	1308.26	1344.31	1343.79	1345.19
M540T484			0.251172	1.2127	0.00686062	539.845	483.512	1577.42	1978.04	2035.93	1481.09	2367.3	1532.05	2326.21	1980.4	1922.14	2194.52	2229.13	2104.93	2323.9	2111.29	2713.62	2344.03	2538.73	2866.8	1950.97	2337.07	1296.96	1273.94	1262.32	1244.34	1274.16
M652T48			0.27324	0.732517	0.00686436	651.526	47.657	11261	7593.17	5810.96	6825.57	8990.73	7441.59	6530.16	6393.22	6864.14	8219.93	7363.93	3942.26	4812.6	8016.93	5114	4204.32	5727.64	5714.5	4235.73	6488.47	7758.65	5241.87	7761	7753.72	7325.72
M121T324			0.527902	1.42349	0.00686674	121.063	324.286	5897.24	7926.9	6090.43	4003.14	5716.16	3859.64	4834.32	4788.09	5623.52	5771.56	5133.97	5746.95	5205.11	6639.75	10485.8	10553.3	7577.35	9947.81	8248.04	8057.52	4297.93	4303.5	4810.03	4302.6	4416.35
M218T76			1.83815	1.47673	0.00690194	218.091	75.966	50616.6	84069.5	55050.4	85354.8	58669.4	56256.6	45682.1	72056.2	57827.7	69239.9	74241.1	77585.7	87602.8	105556	67291.1	123899	152596	64087.9	106794	77807.1	76002.6	76009.2	77424.2	77357.1	81636.6
M102T377			0.120045	0.884791	0.00690928	102.09	377.47	49881	58287.6	59020.8	59292	61087.7	60646.6	63933.9	64999.8	62876.8	69876.6	64382.2	55957.6	47537.6	52630.8	54954	50431.4	48951.3	53459.3	51608.8	59723.7	54928.1	54017	54017.5	54026.3	55228.9
M872T468_2			0.648262	0.818657	0.00691303	871.991	468.28	112758	100935	88279.2	118727	96079.3	98995.4	87924.3	90339.2	105313	66569.2	75441.5	80141.2	72529.8	98319.5	73725.7	91182.2	59715	75545	85691.1	78466.1	116526	115387	114629	110546	115392
M139T418			0.374545	0.520448	0.0069338	139.014	417.802	7674.31	3072.9	5341.83	6220.58	6341.57	7098.74	2411.71	4294.46	8415.72	1734.09	5048.3	3114.6	2499.57	1905.53	1203.78	4292.91	2839.12	1362.32	3326.08	1786.43	3816.37	3851.14	3816.89	3816.5	3979.16
M129T386			0.548975	1.69767	0.00693675	129.101	385.526	5962.6	6205.57	4355.38	4293.39	5392.89	5017.83	4870.39	5325.69	5612.13	4812.14	11920.8	5432.03	11689.4	5421.26	12307.5	6148.6	4319.95	13373.9	12021	5386.61	5853.31	5085.42	5063.74	5064.04	5060.75
M669T26			0.286732	1.8485	0.00695466	669.176	26.311	841.406	1903.44	669.386	911.605	1151.95	1360.16	943.189	622.089	867.344	916.593	822.767	1292.9	3020.57	1203	1122.66	2052.33	1592.27	2070.4	3167.72	2486.32	1616.96	1617.22	1445.57	1618.14	1579.66
M617T24			0.312102	1.65112	0.00698204	617.165	24.242	1417.96	2061.31	686.769	1065.58	1014.6	2666.53	2359.25	1264.66	1985.31	982.849	1958.23	1149.24	3799.34	2996.36	2114.59	3450.14	2447.9	1914.56	3158.55	2611.47	2716.05	2418.19	2714.17	2707.29	2234.65
M586T26			0.0792066	0.778454	0.00698798	586.304	26.4	726.294	698.037	824.417	645.289	682.29	859.228	681.846	453.598	571.57	462.012	565.48	500.358	579.166	564.559	525.025	389.245	438.867	619.053	468.001	491.608	643.319	645.874	746.61	648.738	675.219
M307T366			0.219536	0.636791	0.00702603	307.043	365.851	4271.6	2690.15	2347.87	3523.94	2240.23	3739.02	3271.61	2404.49	1580.7	1351.43	1597.13	2165.14	1710.49	2557.35	1384.32	2130.15	1360.26	1432.81	1853.71	1270.12	5938.53	2875.63	3898.17	4655.36	3904.64
M662T216			0.35561	0.581243	0.00703569	662.326	216.125	5963.12	8527.62	2672.99	5363.72	10258.4	4915.66	4878.62	5984.58	9213.41	5231.21	2724.98	6157.1	2341.15	5433.67	3783.78	4798.18	1672.94	3321.85	2320.16	4069.92	5125.98	5124.77	5432.17	4261.22	4685.48
M214T431			1.22001	1.20611	0.00703656	214.058	431.307	53447.6	59057.3	52470.5	52366.2	54174.2	59839.5	37220.6	48727.1	53180.5	41803.1	47692.6	60155.5	49763.7	68341.2	71677.5	66787.8	56762.5	61868.1	63045.1	71780.8	42099.7	36036.4	36717.1	36025.5	37279.5
M301T261			0.206719	1.47109	0.00703767	301.184	260.517	819.585	1012.8	834.91	633.113	1081.37	649.451	662.639	706.942	743.908	721.818	562.415	1374.84	1047.52	842.084	1367.65	1831.42	863.509	1173.13	1189.58	1320.22	604.01	602.263	615.478	602.442	664.472
M631T430			0.155092	0.673774	0.00704113	630.556	429.75	2270.8	1516.27	1208.56	2657.34	1390.68	2157.34	1589.73	1409.33	1986.09	2099.51	1831.36	1621.45	1044.32	1434.35	694.37	1178.32	1204.51	934.933	1687.32	689.448	1620.94	1628.04	1686.75	1683.43	1680.26
M409T273			0.184341	1.5228	0.00705118	409.125	273.199	811.374	637.234	472.481	709.023	535.84	467.502	453.296	1057.14	1007.04	903.001	994.904	1548.92	820.761	890.641	606.968	895.714	1025.76	1471.83	1408.6	1077.64	869.778	869.765	858.604	858.619	816.481
M437T427			0.22198	0.642796	0.00706487	437.3	426.909	3642.42	2189.13	3130.11	1998.49	3970.94	3683.82	1494.82	3508.95	3759.53	2577.89	1920.27	1747.97	1561.7	3577.35	1541.55	1772.95	1704.82	1429.93	2710.89	1288.23	2680.06	2673.39	2908.59	2675.81	3127.63
M673T850			0.0344648	0.848869	0.00715325	672.523	849.947	888.577	912.654	866.76	889.71	802.953	869.547	887.072	855.359	908.227	853.382	739.913	787.235	827.424	948.391	511.413	785.014	626.853	570.713	846.384	770.89	813.002	656.201	809.094	809.057	809.064
M297T275			0.500673	1.65237	0.00718504	297.179	274.844	3034.07	5357.91	2364.46	1940.62	4097.76	983.149	1700.33	5031.57	5479.11	5135.55	3706.16	4003.25	4189.15	4863.51	7663.8	6541.32	5192.03	8711.03	6613.39	6555.04	2942.11	2690.21	2867.82	2927.26	2927.01
M186T42_2			0.286682	0.448479	0.00721438	186.134	42.396	2341.94	1035.57	1739.49	4868.25	4077.77	3093.26	2498.89	2286.38	1398.1	3640.93	1027.16	1979.02	3085.46	389.556	363.059	694.548	454.428	2380.06	1296.03	430.909	1522.79	2231.3	2128.76	2234.95	2239.66
M903T466			0.317674	0.638778	0.00721474	902.967	466.425	7856.91	6453.1	5616.66	10667.8	7582.87	6062.88	3460.81	7840.76	10682.1	6372.91	5548.28	5125.81	3101.26	5080.19	3739.95	6520.16	2530.44	6997.38	5305.66	2424.03	6685.44	6675.53	6683.17	5801.41	6485.27
M466T213			0.375387	0.377964	0.00721505	466.29	213.441	4039.66	5258.73	1962.18	2160.14	4098.01	2427.67	12285.3	4687.18	4257.33	4901.75	1619.33	2107.08	1940.21	1756.35	1974.65	2923.17	1457.93	945.676	1417.06	1274.36	4396.24	4370.66	4171.66	2773.04	4396.38
M184T193			0.860376	0.769193	0.00722366	184.072	192.761	161385	222836	140662	166505	145676	144092	138859	139788	218339	178221	163292	107695	116187	122657	109046	162561	117182	97577.1	156051	121815	130265	158421	134475	150670	150499
M601T232			0.28371	0.760179	0.00723269	601.331	231.77	12380.6	14041.6	14299.4	11466.4	16488	12406.3	11315.7	15378.9	16601.7	19558.5	9026.56	9429.08	8889.65	15064.2	11945.2	14739.9	8955.57	9918	8963.71	12486.2	11043.7	10925.5	10925.4	11105.7	10926
M326T215			0.179466	0.635152	0.00723714	326.195	214.857	3041.43	1265.91	1683.6	2554.08	1796.62	1881.83	2621.67	1582.4	1490.37	1323.85	1266.48	1040.88	724.462	1777.38	1300.53	1074.87	1044.34	2078.36	890.305	1023.84	1412.17	1345.77	1394.03	1412.38	1424.69
M174T276			0.112791	0.545971	0.00725278	174.012	275.647	177.518	799.26	596.413	589.028	337.616	750.313	996.585	688.527	560.942	885.557	644.442	75.4388	368.018	502.285	375.01	308.358	406.76	66.4686	436.653	300.825	659.844	659.71	682.758	669.658	660.133
M200T235			0.604553	0.662294	0.00727524	200.138	234.586	21040.1	38281.2	33783.3	22487.1	29393.2	13900.1	23441	32956.4	25862.3	28857.9	19136.5	17794.4	16464.2	7189.95	30197.7	22702.5	11072.4	17378.3	15430.8	21454.4	17202.2	9640.59	17230.5	17214.2	17212.7
M871T468_2			0.148641	0.755283	0.00731221	871.353	468.344	3968.58	4556.38	2927.29	3859.43	3885.17	2436.1	3235.48	3854.28	3935.69	2538.62	2602.09	1512.12	2472.75	3654.74	3096.08	2671.19	2515.64	2951.02	2190.27	2917.82	3057.93	3370.15	3176.76	3170.8	2699.93
M304T32			0.210857	0.441228	0.00731466	303.99	32.224	1056.32	849.318	1709.22	3700.79	1124.6	2413.88	2574.17	1486.39	1739.02	495.488	523.565	535.051	1330.52	804.34	374.774	656.57	771.687	672.538	1204.7	692.962	1020.8	1005.59	961.673	1057.37	1020.2
M85T271			0.20501	0.720169	0.00736566	85.0273	271.042	3759.89	5805.6	3585.13	4029.19	6181.78	3543.55	3553.29	3599.66	4613.23	4756.64	4462.42	2974.57	4480.52	3584.86	3029.26	2747.7	2038.75	2906.64	2409.46	2641.31	3475.83	3395.01	3445.32	3445.75	3587.59
M254T46			0.298803	0.639019	0.00737298	254.174	45.811	6225.68	3832.44	2563.37	3634.09	7129.44	7301	5058	5691.22	4775.88	4356.58	1729.55	2563.93	2897.23	3589.68	4539.67	3768.92	2272.8	1820.47	4763.77	4367.68	4171.36	4168.09	4231.82	3847.38	1287.75
M475T137			0.122572	0.48943	0.00737401	475.281	137.423	745.804	296.4	552.101	1177.65	627.053	826.043	667.51	787.939	573.278	357.659	196.634	335.123	982.163	441.595	187.287	169.052	318.735	116.427	253.345	235.478	108.122	108.412	113.558	146.578	108.106
M124T346			0.335636	0.423697	0.00746315	124.038	346.164	7860.68	2805.57	5459.45	1713.87	4049.29	911.132	1312.66	3315.64	4550.75	4051.07	883.66	2464.3	658.501	2086.9	931.348	1476.73	1823.63	2016.32	1349.12	1575.35	3495.86	3697.89	3698.11	3631.8	3697.82
M785T429_1			0.0640939	0.82026	0.00747012	784.59	428.717	1106.44	1035.32	1018.4	1032.31	906.877	1105.09	923.721	1150.1	1085.28	1436.39	1100.79	877.037	961.373	957.129	766.529	761.177	1085.51	811.292	864.402	673.518	787.163	802.824	802.161	814.052	733.9
M243T260			0.363163	1.71202	0.00747424	243.133	260.372	2011.19	4103.46	1676.61	1365.74	2240.64	1654.17	1384.18	1589.29	2810.39	1834.43	2587.75	4359.36	704.028	2988.95	3013.72	4680.05	3350.73	4629.26	4052.4	5021.33	1865.25	1805.18	1822.69	2146.19	1801.52
M153T80			2.71351	0.58283	0.00747748	153.065	79.868	669148	235022	450445	382421	387997	332981	362119	312687	325449	264635	376671	187089	366142	321995	106804	282391	158231	121735	146976	101787	367540	364426	385912	385603	385801
M659T483			0.220896	1.17288	0.00750465	658.772	483.31	2155.28	2126.21	1932.47	1398.18	2155.14	2024.07	1760.27	1886.56	2140.93	2137.32	2491.05	2020.3	1976.67	1947.4	2457.75	2705.73	2289.78	2421.12	2247.13	2568.13	1599.24	1647.08	1644.81	1600.68	1811.27
M273T24			0.128017	0.696175	0.00752009	273.129	24.375	1753.54	1448.51	1309.46	1825.06	1437.55	1852.49	2395.64	1643.52	1756.56	1863.76	1679.96	1182.95	811.375	1335.07	1503.69	1368.49	2016.56	700.065	680.078	755.915	1258.58	1488.6	1167.51	1282.38	848.367
M368T372			0.370876	0.381992	0.00754326	368.092	371.702	10010.3	2402.12	3257.18	7140.28	4050.99	1546.27	3389.8	1951.91	3890.83	3703.54	1238.24	930.362	856.792	1681.6	1214.06	826.834	2433.38	3241.07	1567.58	1802.88	2434.98	2352.68	2424.66	2225.5	2406.91
M875T506			0.149745	0.531414	0.00754419	874.936	506.26	389.479	850.049	1266.71	460.019	656.673	1022.45	504.389	1303.74	1276.51	313.8	361.422	478.314	421.92	477.948	291.024	467.067	437.344	413.734	488.317	437.504	327.531	330.792	361.08	447.895	337.663
M879T109			0.654706	0.65045	0.00754782	878.566	108.817	33459.7	50544.2	35334.1	32650.8	23707.5	34823.8	34001.7	34623.7	40693.3	42121.9	23452.3	29231.4	21117.9	41188.9	14138.5	34115.3	17972.4	10472.7	35794.5	7953.47	99245.6	98367.3	98373.7	98382.5	102633
M665T25			0.230867	0.683743	0.00754934	665.374	24.98	2965.56	6157.2	6010.04	6283.88	6792.23	5658.72	6359.4	8954.13	6150.09	5234.04	3593.46	2255.85	3692.31	4379.57	6069.05	4572.06	4929.41	2250.11	6217.25	3452.05	4773.08	5053.64	5249.06	5244.77	5246.48
M527T616			0.217602	1.80557	0.00756951	527.249	615.848	443.781	763.345	598.613	346.325	1145.78	224.179	374.947	1046.94	715.867	451.984	1332.56	525.951	956.047	1016.82	1675.21	1361.07	697.946	1535.04	532.855	1401.71	183.435	181.225	195.149	172.885	199.479
M376T263			0.19493	1.49919	0.00759992	376.267	262.614	803.427	579.104	619.361	672.342	1158.58	679.901	688.074	688.142	718.915	717.517	622.021	1397.11	945.734	770.207	1088.63	1102.44	645.652	1476.49	1340.12	1593.67	582.172	680.593	680.792	665.958	680.29
M133T437			0.400908	1.5958	0.00764792	133.06	437.151	1819.93	3167.43	2988.21	3229.99	3278.7	2277.28	2362.61	3184.42	2677.87	4184.58	3046.79	6917.17	3407.22	3261.76	3699.64	4600.31	3565.04	4678.85	8210.9	5163.28	5096.99	5096.94	5438.69	4817.67	5004.68
M176T180			0.209999	0.596849	0.00768975	176.036	180.31	3336.59	1152.81	2863.23	4294.52	3144.79	1035.97	3563.65	2718.25	2714.82	3273.79	1735.34	686.229	2207.42	1748.5	1265.71	880.636	1899.68	2796.83	2045.86	1504.33	2089.7	2089.99	2089.44	1956.8	2061.26
M329T479_1			0.174677	1.17463	0.00775554	328.9	479.386	1085.1	1336.28	1146.52	1085.73	1092.27	1187.03	1172.25	1226.91	1122.54	982.282	1402.96	1203.23	1289.42	1103.52	1573.48	1608.51	1248.96	1322.12	1116.14	1565.82	812.491	812.713	935.122	830.525	812.289
M657T477_2			0.240467	1.20853	0.00776537	657.413	477.089	1602.8	1984.88	2233.72	1691.97	2171.7	1405.62	1715.33	1705.68	1669.47	1955.99	2261.7	1908.86	2310.02	1843.17	2348.36	2010.43	1995.81	2546.27	1945.74	2749.02	1219.88	1106.01	1174.35	1223.25	1416.67
M969T467_1			0.455319	1.38964	0.00776985	968.664	467.136	4112.92	3428.98	4698.25	6602.53	5033.38	4973.39	8516.35	3930.32	5284.91	5312.86	8378.94	6009.68	8515.8	5649.01	9351.65	5847.23	5491.64	8726.28	5828.12	8315.32	4794.4	5020.08	5121.31	4658.19	4872.29
M463T213			0.119043	0.645402	0.00777384	463.299	213.188	619.884	1594.25	885.802	869.864	1271.01	621.18	1020.68	1372.68	1279.89	1412.58	619.688	613.621	412.304	760.879	1221.77	864.327	576.294	482.055	733.291	781.516	988.86	1019.63	1076.36	902.196	989.8
M391T26_1			0.20879	0.888384	0.00782172	391.31	26.485	22044.6	22113.3	20947.6	21903.1	21643.7	20455.2	22328.5	22351.4	19984.2	18456.2	18619.7	19856.5	16316.9	20763.3	18128.5	23455.6	16395.5	18305.8	19412	17285.9	22401.3	21812.3	21937.8	22313.7	21823.7
M273T44			0.375939	0.724044	0.0078332	273.184	43.637	11620.6	8264.32	13906.7	12100	13173.6	10115	10951.8	10537.9	12107.1	18079.2	8754	5409.81	8821.03	8525.62	11126	5944.9	10226	10142.5	6141.22	12414	8232.9	8903.71	8179.83	10857.5	8185.42
M571T42			0.313164	3.64203	0.00785047	571.349	42.324	520.736	352.471	529.284	616.758	438.888	392.708	526.041	493.048	466.727	430.628	1295.59	2486.05	271.628	2392.03	449.594	2961.2	373.446	3950.01	2737.72	445.33	761.992	1382.6	791.416	722.305	1106.38
M576T34			0.495396	1.62413	0.0078538	576.33	33.538	3045.03	7027.41	7316.47	5189.71	5030.68	5589.9	5033.01	4641.55	2483.64	7469.49	7146.64	15630	9218.49	11781.5	7619.21	6750.81	4955.65	8259.05	7642.06	6794.42	3941.46	4585.26	5585.14	4576.12	4751.26
M378T433			0.0968911	0.742137	0.00785964	378.114	433.039	1007.84	1133.27	1059.93	1076.67	1112.08	811.346	707.555	1241.7	1620.21	877.547	728.832	870.619	604.145	668.7	1045.14	878.739	693.273	925.426	649.788	837.72	769.053	768.661	840.249	769.083	822.012
M749T476_1			0.407381	1.13375	0.00787014	748.947	475.606	6733.4	7747.16	7896.12	7721.91	8100.73	7479.98	9169.33	8208.5	7368.87	7155.38	9070.66	9292.03	7260.1	8241.55	8307.93	8711.34	9199	10614.4	8870.18	8390.88	6311.26	6574.8	6312.39	6579.63	4930.07
M356T420_1			0.0485994	0.80202	0.00789552	356.002	420.079	635.009	1016.57	636.562	762.532	736.057	634.779	848.338	771.955	640.451	750.782	761.476	628.89	582.328	517.61	700.288	606.15	640.085	517.839	589.693	417.082	502.759	516.897	477.738	516.783	541.815
M79T454			0.409377	0.582191	0.0079123	78.9837	453.587	8598.53	11905.8	5756.5	14410.1	10513.5	13405.3	7776.75	6237.37	12923.9	4833.93	3362.3	6622.85	4778.46	6741.71	2851.09	6326.77	3626.1	3934.99	11239.6	6617.04	22173.5	15082.4	16878.3	14329.1	14934.3
M596T419			0.102955	0.658177	0.00791502	595.932	419.433	1022.21	890.121	526.953	763.118	665.906	1003.07	803.481	542.57	592.576	730.544	737.263	734.145	307.091	476.623	356.031	369.01	678.067	316.438	751.716	236.63	907.049	900.156	822.84	882.719	898.424
M229T255			0.377831	1.5398	0.00795781	229.096	254.883	2532.27	4612.64	1443.7	2876.35	2206.26	3136.81	1035.86	3349.77	2954.39	2097.53	1784.2	4010.34	3065.82	3933.26	3427.83	4438.63	4018.8	5142.3	5439.79	5151.97	2856.12	3056.13	2889.78	2889.52	2925.75
M319T274			0.23803	1.70538	0.00796203	319.16	274.18	292.913	1158.62	455.635	1083.47	816.07	307.356	295.51	967.526	804.859	1019.36	879.523	558.469	1052.74	997.158	2096.18	1432.49	1314.01	1168.38	1407.95	1374.09	512.122	510.983	606.19	571.754	494.591
M974T511			0.32526	0.418979	0.00797257	974.151	511.305	1296.13	6136.71	3163.41	2055.47	6370.49	2434.14	2138.9	6645.32	4830.55	1578.27	649.373	1052.33	3063.98	1530.67	1644.91	1048.01	1192.96	1106.49	1280.02	2786.57	731.81	1026.63	958.886	1070.63	1425.9
M948T468_1			0.186833	0.788713	0.00799865	947.682	468.365	11520.5	9494.78	9562.97	14027.3	9708.16	9086.89	10264.6	8249.37	10778.9	6580.48	8046.22	6999.32	7841.75	8294.95	6202.94	8667.2	9212.03	6518.71	7562.9	8952.6	9252.47	9004.52	9519.62	9859.41	9266.62
M221T41			0.207694	0.7607	0.00799975	221.188	41.029	4862.22	5594.45	5427.88	5343.82	4833.6	6134.67	4478.78	2383.38	4324.77	4717.67	4909.94	3275.14	3246.17	4073.66	4016.22	3107.05	3667.53	3894.31	2435.92	3964.67	4594.94	4599.41	4434.08	4412.05	4422.75
M175T82			0.447157	0.647835	0.00808524	175.047	82.131	14410.3	11632	21147.8	17234.5	17479.3	17562.7	19706.4	16185.1	13953.1	13451.7	16362.9	7867.21	17377.7	17397.8	5861.91	13909.6	10302.6	4757.15	7963.09	3643.51	13865.4	14576.5	14888	14872.4	15370.2
M473T37			5.0351	1.20103	0.008092	473.263	37.382	659917	1030814	876605	779966	872414	856519	853382	1221363	760940	957149	878203	1111013	954643	1163324	1132505	1151175	1206476	1080630	1009616	964427	947642	904552	947578	956406	956425
M134T301			0.468979	1.27496	0.00809679	134.034	300.733	5674.42	6002.12	6431.27	5876.79	6660.28	3510.15	4503.59	6567.44	5363.06	4081.33	5907.76	5424.68	5344.45	7179.38	7506.25	7413.85	6897.32	9212.05	7175.5	7641.38	4471.56	4472.49	4393.4	4748.07	4393.88
M367T429			0.191316	0.831406	0.00810312	366.784	429.103	12648.2	14177.2	11431.5	13154.4	12950.4	13031.8	10481.5	14778.3	13943.7	17395.8	13158.5	12550.5	9595.28	11695.9	9777.88	10638.6	11705.3	10979.6	12657.8	8643.05	9537.21	9526.4	9603.77	9779.83	9538.58
M120T136			0.45754	1.55214	0.00821635	120.08	136.388	3704.86	4349.18	5883.12	3143.93	2966.78	3243.94	1664.6	3841.86	3821.36	3515.36	4144.24	5531.39	3491.84	5034.5	4834.29	8948.14	5323.95	4548.88	5411.27	8817.91	1670.47	2235.57	1746.4	1834.49	3279.78
M415T47			0.467369	2.73172	0.00822773	415.353	46.653	1240.94	1026.41	1399.35	972.151	1437.98	1127.09	3555.86	1304.43	1162.64	1180.08	5607.12	1133.97	5978.03	1239.64	1200.05	5610.2	4820.37	837.786	5268.39	7660.24	979.911	1042.97	1005.18	1047.87	591.661
M407T429			0.118113	0.791262	0.00823236	406.718	429.446	3523.53	3387.86	2777.41	3960.95	2901.8	4073.32	3337.98	3004.12	3283.03	4418.23	3037.06	3324.55	2145.02	3044.7	2063.02	3001.91	2943.49	2167.54	3547	2157.34	3088.84	3088.97	3160.21	3094.43	3297.4
M209T93_2			0.0479404	0.85828	0.00833989	209.152	92.7095	3395.9	3145.72	3733.13	3874.54	3017.66	3540.92	3210.68	3362.82	3943.77	3096.36	2991.47	2955.79	2906.03	3094.12	2811.55	2825.22	3788.76	3247.79	2299.61	2537.1	3528.8	3963.24	3363.6	3421.19	3362.67
M118T387			0.292635	0.836527	0.00835337	118.06	386.92	39069.6	32127.3	29435.2	34710	31109.2	31927.4	24138.8	28413.9	32504.2	26972.7	24971.7	22204.2	24348.6	30742.4	29574.8	29651.9	20808.1	28719.3	23391	25252.8	35086.5	32130.3	31759.1	32179.5	31761.2
M436T482			0.328501	1.22879	0.00835679	435.854	481.83	2131.97	3405.86	4010.8	2533.95	3501.93	2753.26	2935.82	3636.49	2917.45	3534.01	3679.71	3107.97	3744.66	3437.5	4387.86	3637.36	4412.88	4566.93	3355.57	4206.22	1923.51	2256.37	2125.16	2125.76	2083.44
M765T44			0.347425	0.714361	0.00836016	764.52	43.988	8655.05	6806.59	7870.17	6397.77	8884.45	9097.61	9000.36	6707.11	5573.21	7630.3	4257.57	7337.13	4024.84	4527.27	9574.89	5993.38	2302.21	5719.53	5387.7	5611.68	8551.03	8041.08	10796.2	8841.54	8863.31
M174T25			0.277987	1.58219	0.00837709	174.102	24.716	966.579	1782.21	920.791	638.866	1519.61	853.111	2022.53	1488.71	868.415	1331.44	1379.36	1624.37	904.463	1589.76	2626.95	2657.77	1684.02	2492.61	2001.48	2646.21	1045.13	1064.14	1108.56	1064.52	1032.06
M213T256			0.121875	0.787203	0.00838868	213.014	256.182	3567.53	2619.14	3900.86	3963.91	4140.48	3394.88	3427.59	3333.84	2591.11	2735.82	2332.46	1786.84	3706.74	2770.68	3132.4	2386.34	2692.32	2749.6	2276.82	2675.01	2160.79	2160.88	2234.69	2160.67	2209.33
M134T180			0.194178	0.629808	0.00839724	134.026	180.479	3386.18	1365.26	2574.06	3852.32	2815.25	1210.84	3864.53	2483.6	3023.03	3107.29	2007.02	706.456	2082.04	1914.08	1524.75	1015.09	2147.01	2852.05	1726.42	1459.68	2129.87	2149.05	2149.57	2149.1	1974.95
M867T37			0.552466	1.50731	0.00842207	867.368	37.344	2289.81	8187.9	6694	5500.69	5542.72	5193.33	4678.11	10841.5	3119.05	7461.34	5584.18	10113.6	8146.87	12481	10862.1	7869.95	10462.2	6896.49	9233.39	8047.77	5696.6	6155.18	6163.7	6002.61	6343.67
M584T402			0.0427498	0.833925	0.00842277	584.229	401.933	1055.25	922.254	870.821	880.869	818.399	1116.59	768.915	938.411	744.707	777.384	726.362	663.622	853.622	847.46	651.555	788.524	823.309	825.581	574.481	662.074	1376.64	1427.75	1291.24	1379.88	1213.21
M545T48_2			0.207287	0.775797	0.00857155	545.416	47.555	6439.66	6185.27	4957.84	4397.29	5164.88	5046.59	4359.41	4566.55	5263.55	2959.54	3291.9	3657.71	4025	4354.95	4405.15	4800.12	3349.36	4197.49	3671.41	2525.16	3537.21	4783.35	3537.84	3563.05	3943.77
M288T287			0.249774	1.94967	0.00857586	288.154	287.067	516.348	982.227	702.626	796.955	1241.84	668.801	833.942	672.803	1279.48	1221.95	796.296	3466.82	2897.39	1573.85	1569.81	1314.15	621.058	1781.39	1556.65	1807.76	547.712	574.684	574.226	553.006	574.504
M54T94			0.943719	2.48169	0.00859896	54.0333	93.8005	6365.13	8044	6437.87	6793.53	7131.65	4861.59	4946	11667.1	6944.76	12171.8	10793	27126.1	13441	8220.77	38474	18173.6	37663.7	8621.36	16014.9	8499.85	9381.22	8653.58	9356.32	9312.64	9234.3
M879T513_5			0.146167	0.470544	0.00859934	879.036	512.502	503.62	1652.39	816.385	567.147	1572.81	543.668	376.549	990.436	924.159	467.212	227.234	297.11	551.962	472.817	385.26	338.123	374.267	317.157	274.87	720.53	284.731	346.186	350.052	422.981	322.631
M534T199			0.291642	0.656122	0.00861788	534.389	198.693	4387.59	5537.84	5071.34	7965.85	6836.67	4472.07	4853.61	2193.24	5643.98	8431.66	2903.49	3597.93	1982.21	4772.31	3570.53	4671.86	4155.06	3863.32	4200.43	2627.99	5048.02	2150.51	5092.81	5102.07	4723.2
M571T145			0.0869755	0.714616	0.00862123	571.311	145.226	768.199	665.067	575.527	823.027	1252.64	720.498	876.321	723.082	1014.86	912.997	501.268	761.09	518.585	916.495	741.271	642.797	525.787	399.931	514.545	432.565	682.893	681.682	705.437	602.877	722.208
M99T93_2			0.226031	0.60256	0.00863239	99.0541	93.125	5373.61	2816.66	2648.39	3112.9	2409.19	2720.52	3340.32	5966.64	2466.86	2594.93	2475.08	1436.62	2811.05	2752.65	1301.58	2691.99	1914.45	1270.27	2261.15	1240.81	5064.92	4180.16	3630.73	3652.8	3649.31
M346T321			0.280112	1.78401	0.00863421	346.195	320.575	830.444	1411.92	897.901	582.078	844.618	796.553	765.891	1118.93	1152.25	1889.29	1204.65	1744.63	436.039	933.908	1862.91	2503.16	2145.24	2812.26	2677.48	2036.94	691.918	693.099	714.322	643.16	670.873
M458T275			0.144303	1.38175	0.00866066	458.1	275.231	455.967	591.673	491.443	482.447	398.316	179.604	295.296	471.327	454.102	546.811	549.569	355.17	780.403	563.523	725.727	694.575	507.393	733.198	500.708	623.832	373.788	359.508	373.973	384.282	384.18
M390T371			0.136311	0.581023	0.00866653	390.074	371.16	2038.4	545.789	786.727	1437.29	1096.91	637.514	1087.22	651.657	1094.97	1006.27	564.137	558.689	468.342	531.098	544.767	536.268	653.143	954.708	705.024	516.436	589.629	607.191	607.752	608.277	471.676
M546T479			0.183971	1.18706	0.00868024	546.388	478.613	870.894	1133.52	1251.17	1006.64	1233.24	1101.54	1230.67	951.004	1280.55	1225.63	1272.46	1008.2	1400.71	1328.73	1451.58	1308.02	1252.06	1631.04	1207.32	1535.65	834.514	730.786	857.265	857.454	857.305
M325T44			0.932282	0.503414	0.0087451	325.215	44.373	30762.4	13636	41726.8	37237.2	21086.7	22304.4	53426.9	29538.4	29976.5	69044.2	14531.6	7569.11	12463.2	13052.2	33023.1	12157.1	18716.5	27376.3	27456.8	9214.26	17322.9	17778.4	17537.9	16442.2	17321.2
M702T466			0.184465	0.539581	0.0087624	701.979	465.975	2465.86	2263.2	1376.94	1328.52	1618.09	748.254	1880.67	1554.47	407.918	798.982	829.234	707.793	648.646	449.911	1094.02	443.566	680.739	698.626	930.491	1310.09	1763.9	1755.54	1671.02	1981.23	1673.19
M585T406			0.315668	1.36164	0.00879023	585.282	406.079	2410.94	2893.57	2881.75	1619.6	3411.66	1564.17	1893.5	2754.99	2900.06	2951.26	4329.9	2195.85	4263.33	3463.14	3272.7	3366.97	2733.68	4208.94	2605	3984.7	2191.21	2191.3	2148.71	2191.71	1946.04
M226T133			0.171318	0.626341	0.00895404	226.127	133.463	2576.67	2094.29	1190.38	1904.63	1720.35	1514.32	1822.77	1966.79	2533.88	1078.21	2564.14	1034.16	1147.09	914.977	939.27	1349.68	1357.06	612.199	775.317	832.223	327.951	631.551	318.747	327.453	378.293
M285T454			0.141142	0.719371	0.0090129	285.118	453.553	3286.16	1803.93	1844.01	2121.11	2414.47	1623.36	994.241	2014.33	2364.41	1938.03	1378.78	1426.13	1341.04	1418.44	1722.22	1523.35	1170.8	1503.13	1440.45	1753.74	853.94	914.253	1128.16	850.452	852.863
M578T207			0.766563	0.866256	0.00904446	578.39	207.001	190197	186804	194682	147068	156850	182948	201039	149991	182358	149589	162914	167202	132262	150399	141195	138778	139922	175535	155365	145036	165400	166569	165400	160437	166570
M541T434			0.206275	1.39198	0.00905574	541.259	434.441	936.181	1879.46	1341.31	1445.87	1039.01	1164.71	1123.06	1549.86	1345.84	1228.2	2780.89	1893.95	1690.61	1709.17	1674.04	1243.8	1697.69	2169.26	1119.29	2191.52	1534.27	1367.84	1316.69	1368.36	1200.05
M378T411			0.347576	0.466554	0.00906111	378.114	410.985	3564.33	6043.06	1223.19	3463.8	6056.03	3580.18	2889.45	3930.45	9138.49	3383.91	1552.13	4982.33	622.924	1947.11	1879.29	2614.95	1193.17	1460.78	1817.24	2119.19	2761.79	2822.67	2815.42	2822.57	2811.87
M342T231			0.197563	1.36108	0.00907507	342.225	231.076	1385.81	1025.28	819.44	1025.12	1296.18	1747.92	1399.37	601.386	818.481	795.329	1263.12	1573.18	1898.08	1338.37	1461.95	1591.48	1050.63	1650.42	1607.21	1420.79	1303.46	1250.65	1252.31	1420.95	1303.65
M562T482			0.19349	1.2262	0.00907768	561.827	481.956	705.426	1196.09	1368.1	1070.38	1276.16	1280.51	1190.98	1278.12	928.788	1425.03	1502.38	1107.88	1278.7	1389.15	1599.66	1456.32	1668.32	1584.36	1205.31	1578.52	763.263	772.043	770.326	866.011	802.813
M801T486			0.510676	1.17701	0.00911487	800.809	486.409	6896.35	9064.98	11198.6	8272.35	10139.1	8483.31	8807.32	8714.18	9514.59	8889.47	10128.7	9142.1	9737.17	11524.1	11340.5	10328.5	10853.3	12548.2	8395.88	11909	6571.07	6642.22	6633.49	6571.63	6223.82
M84T228			2.92122	1.28264	0.0091371	84.0799	228.314	220952	250371	248369	227065	213677	187652	195496	309330	222475	270044	349520	185283	294005	274720	397622	312650	249003	372992	274766	297794	235507	235438	237629	237593	239429
M996T468_3			0.366456	1.44851	0.00914536	996.331	467.827	4068.21	1647.22	3316.09	2840.74	2728.84	3325.1	2018.54	1989.92	3339.8	3499.51	2799.75	3339.07	2985.93	4400.06	5177.42	4114.58	5142.11	6342.04	4375.72	3002.69	2612.12	2614.29	2604.76	3196.4	2610.62
M108T339			0.283662	1.36173	0.00916115	108.054	339.041	2241.28	1652.79	2591.29	2303.9	2031.4	1569.61	1552.26	2053.23	2209.59	1511.4	2636.62	1606.86	2705.51	3559.41	1880.64	2771.45	2120.56	3268.94	3603.67	2695.12	3467.51	3201.84	3294.95	3203.55	3189.68
M877T513_3			0.203221	0.50391	0.00920492	876.739	512.804	627.976	2652.32	1800.24	1290.63	3251.38	1251.87	1105.91	2834.04	2270.86	918.029	721.876	731.869	1502.06	1064.8	937.243	688.204	860.345	531.093	537.375	1497.16	483.75	832.702	809.289	746.192	859.014
M973T513_5			0.419766	0.546648	0.009211	973.489	512.786	3382.99	12517.4	8102.75	5832.69	14970.5	6885.1	5626.89	11525	11043.3	4357.81	4012.65	2826.57	6044.1	5298.44	5397.09	4841.01	4178.81	3009.11	3094.7	7349.68	2448.94	3288.48	3665.73	3567.81	3653.22
M604T185_2			0.137748	0.622874	0.0092163	604.319	185.416	756.475	1000.28	924.281	1661.05	2370.97	2040.66	1828.51	1239.77	1293.7	1482.72	1024.64	847.904	948.304	1172.54	700.932	775.387	970.138	447.429	1523.1	682.602	1792.99	1273.91	1792.31	1795.36	1779.57
M800T470			0.321096	1.69943	0.00924379	800.483	469.651	1603.4	1871.65	1940.59	1882.72	1718.01	1835.23	2783.6	1328.96	1874.9	2018.51	3341.73	2748.51	2737.65	4039.07	4866.88	1875.76	2346.93	2803.53	1382.14	5905.02	2145.14	2141.7	2223.92	2478.91	2385
M165T42_2			0.277276	0.800142	0.00924671	165.126	41.827	11992.5	10195.7	10769.7	12257.8	13353.5	12129.2	13806.2	8695.82	9829.66	9077.71	9908.54	8297.27	7199.14	7750.53	12767.3	8206.28	7968.5	10650.6	8369.59	8584.53	9354.27	9277.73	9671.34	9277.35	9274.66
M141T305			0.709095	1.41548	0.00925518	141.064	304.526	18100.5	9234.77	8919.06	7728.72	14043.2	11919.5	9789.89	8064.3	15191.4	6804.26	14003.4	12856	15921	12497.8	15458.7	21168.4	11041.2	17387.3	14866.1	20213.5	9562.19	9428.32	9917.26	10931.4	9907.19
M341T142			0.138384	0.800634	0.0092867	341.155	141.729	2362.37	2002.79	2355.8	1944.65	2447.53	2419.85	2047.98	3027.26	2175.15	1686.29	1984.53	2033.98	1825.63	1446.93	1929.7	2424.54	1476.28	1389.3	1659.51	1819.58	1452.93	737.034	1504.08	1503.24	1495.41
M395T183			0.207812	0.596746	0.00929286	395.296	183.34	3337.05	1247.37	1982	3416.52	1559.45	3027.02	3837.93	1557.27	1926.87	3723.01	1601.57	1709.75	2727.76	1464.58	1164.27	1634.08	1479.29	882.973	1607.5	1013.56	3244.76	3275.9	315.491	3345.05	3328.92
M120T215			0.256308	1.44657	0.0092997	120.054	214.7	2362.11	1372.39	1817.49	1322.5	545.127	1267.95	1452.85	1662.66	2674.51	2151.88	2958.35	2429.66	2023.22	2415.59	2670.13	3195.08	1580.43	2349.58	1703.56	2730.06	1867.39	1939.29	1932.99	1932.37	1904.95
M417T216			0.234522	0.637218	0.00930303	417.237	215.782	1442.49	4459.27	3672.76	2619.72	5987.4	4316.89	2775.28	5350.99	4312.88	3285.63	2297.44	2332.48	2325.06	2484.74	1669.91	2333.83	1629.93	2265.84	3086.83	3930.52	2174.51	2144.9	2311.3	2174.29	2145.42
M393T46			0.589911	0.420244	0.00931663	393.238	46.495	22064.3	7408.9	703.733	7165.19	7311.73	17602.4	6288.49	9861.22	7981.77	10085.2	4988.07	3934.08	3276.05	4433.67	4566.4	2976.48	3423.8	4593.53	4323.04	4027.04	4490.26	4491.31	4555.79	4762.09	4488.92
M885T486			0.447459	1.16041	0.00932224	884.792	486.397	6522.49	8635.29	8653.94	5750.85	7658.41	6755.58	7982.86	7716.97	7491.56	8169.89	8151.82	7270.61	8524.83	8605.7	9102.54	8236.21	9136.02	9668.54	8174.03	10552.8	5617.83	4821.01	5585.85	5725.35	5765.15
M643T231			0.744936	0.716133	0.00932607	643.283	230.996	41872.3	53524.7	86992.7	32877.8	56879.5	54083.9	60523.1	59531.6	53381.4	44238.4	31794.8	31986.2	54963.1	34893.3	27305.8	34195.4	41686.3	47474.2	46909.2	38300.1	44394.7	44789.2	45135.9	44667.3	44880.1
M202T276			0.447033	0.717486	0.00933252	202.154	275.703	13384.6	14621.8	14066.7	15826.3	15218.3	25619.1	22334.6	19273.7	16415.9	13927.9	14873.3	12936.3	7281.74	10946.8	11102.6	12975	8337.91	18986.7	11760.9	13265.6	15378.5	15101.8	15257.8	15590.5	15257.5
M524T313			0.340311	0.713371	0.00938953	524.368	312.89	7878.84	10966	9407.58	7399.19	9183.43	14424.2	7009.91	8682.11	10411.1	7796.86	6224.34	7397.74	7274.47	9467.68	4950.57	4621.26	6331.24	6195.34	4215.85	9778.58	6970.21	7242.18	6969.46	6970.57	7466.76
M463T158			0.300413	1.62165	0.00939049	463.268	157.566	1707.59	1479.3	1396.92	2092.95	985.508	2717.14	1144.86	1271.66	2783.76	1499.79	4089.65	1806.03	3663.85	2229.33	1309.63	4130.48	2310.46	2671.72	2249.14	3236.73	1577.25	1623.21	1696.03	1659.22	1678.18
M203T274			0.277926	0.727434	0.00941331	203.051	274.267	5846.18	6868	11552.8	9658.34	11279.4	12541.1	10726.7	8103.03	7258.51	9727.56	8896.76	4656.4	9379.33	7566.66	7770.13	6507.9	6223.33	4444.3	6757.69	5857.46	8913.82	9555.45	9398.74	10603.1	9418.21
M156T93_1			0.320696	1.70271	0.00948186	156.067	93.3295	1892.14	2265.84	1654.31	865.305	1488.93	1536.96	1010.73	2175.77	2321.26	1128.07	2796.34	2502.66	4406.24	1388.6	2915.94	3163.02	4548.49	930.531	2327.18	2842.07	3321.61	3273.95	3207.15	3026.35	3209.38
M481T477_2			0.293513	1.14424	0.00948706	481.425	477.299	3002.99	3107.22	4014.59	3198.2	3362.45	3124.8	3355.38	3448.61	2901.47	4157.23	3935.78	3321.62	4202.66	3399.75	4044.38	3724.64	3625.81	4100.42	3897.22	4277.75	2603.14	3001.14	2775.39	2805.24	2823.36
M113T107			1.03845	1.45653	0.00957497	113.033	107.213	31910.4	32226	32681.8	30446.7	27596	25144.6	28375	35299.2	26010	21016.8	68534	57222.6	35330.6	51119.7	33525.7	49271.6	32223.1	23166.2	40072.8	32956.6	30362.4	31178.3	31697.6	31778	32973.1
M269T423			0.141414	0.643316	0.00960533	269.148	423.087	1475.42	731.385	1260.24	1645.61	1449.01	846.436	1607.53	1500.53	1649.15	619.526	666.833	602.775	513.51	1453.89	876.8	685.057	605.955	988.53	659.36	1171.98	843.546	949.383	858.815	806.694	858.878
M674T420			0.148691	0.570128	0.00965473	674.335	419.705	482.69	1066.11	1399.15	535.044	1698.57	959.215	544.287	1134.35	1058.48	1727.73	1108.63	741.498	437.668	552.938	604.664	549.795	663.712	423.696	464.415	499.553	374.59	428.293	428.337	428.419	428.484
M979T506_3			0.142564	0.563684	0.00966972	979.477	505.642	1057.07	1793.08	726.157	783.392	1581.2	878.461	572.77	899.342	974.837	355.142	666.918	457.074	872.718	602.118	427.308	580.876	416.728	414.986	442.203	542.533	467.822	687.063	685.255	659.112	683.727
M105T162			0.252453	0.768965	0.00968227	105.032	161.716	8299.13	7704.06	7596.68	4957.75	8733.2	7364.53	8988.43	8677.92	7314.82	8039.4	7112.52	4899.48	3399.69	5562.52	6665.98	6415.4	4855.94	6773.9	4935.48	9109.11	4778.17	4464.15	4971.7	4778.1	4668.81
M133T413			0.700166	1.51624	0.00968809	133.06	412.719	6335.76	16559	10766.8	6268.06	8672.15	7108.58	5956.23	7775.53	18609.3	12322.4	13042.6	18424.7	9151.07	10908.1	15831.8	17355.6	13653.7	20029.1	17244.4	16550.1	14541.3	11590.4	13160.1	11489	11508.8
M877T473			1.13249	0.213369	0.00972344	876.962	473.25	3330.32	56325.1	50462.4	3832.23	45968.2	50332.4	3747.55	42825.1	4941.95	46483.4	1761.01	4206.97	3255.86	2301.47	1485.32	2646.93	3435.85	2259.1	42083.7	2334.57	4059.22	4105.56	4035.64	4398.19	5975.16
M220T417			0.326731	1.62139	0.00975549	219.916	416.749	1119.97	2327.93	3185.6	1842.22	2145.87	1376.39	1064.56	2187.64	1613.52	993.068	3075.68	1675.76	2283.15	4570.47	3166.98	3501.28	1444.58	4083.89	2392.11	2758.79	2303.41	2254.14	2252.24	2251.84	2467.3
M727T430			0.118005	0.660646	0.00978604	726.532	430.189	1463.07	976.626	546.697	1711.01	910.158	1303.8	1089.87	1152.63	1165.05	1259.98	855.491	1216.46	498.7	863.339	381.796	830.027	806.976	612.297	1174.34	410.127	1081.58	1055.8	1081.17	919.502	1133.76
M956T429			0.058752	0.785394	0.00980693	956.484	429.421	823.744	770.69	749.952	845.38	1084.35	873.787	779.148	1038.67	731.739	1071.02	789.99	855.637	609.849	857.59	604.468	674.478	541.874	573.119	911.68	468.015	623.661	631.799	644.885	637.196	637.157
M201T186			0.34056	1.37076	0.00982049	201.101	185.517	2650.06	2533.91	2314.38	2217.54	2339.22	2289.72	1948.28	2186.59	2391.14	3819.27	1854.66	2465.69	4298.11	3569.7	3245.84	3899.83	2962.35	4524.86	2860.83	4162.36	3158.43	2932.12	2909.11	3023.31	2936.79
M340T271			0.989393	0.458959	0.00987667	340.101	270.993	24911.3	39569	37501.7	20688.1	37356.2	54547.2	31733.6	7338.31	22675.7	25474.6	39743.5	2050.12	14337.1	20603.7	21159	23604.1	2775.7	5787.85	4361.09	4089.67	18936.5	18937	19131.9	18870.6	18836.2
M417T419			0.476467	0.608408	0.00989148	417.233	419.368	7090.77	9868.74	18069.5	8771.58	22225.5	12757.8	7162.56	14640.1	15945.6	21566.8	10146	8685.62	6457.8	6487.66	9056.84	6838.38	11288.1	6470.28	7932.04	10657.9	5501.26	5519.93	5520.49	5630.09	5584.25
M873T468_1			0.320301	0.800932	0.00989672	872.995	468.324	28937.3	24030.6	21859.1	30673.2	24496.1	27801.1	22198.8	23879.5	25718.6	17814.2	16973.8	18572.8	16727.1	25868.9	17269.1	25459.5	15570.1	18700	24362.5	18653.2	27573.5	29463.7	28222.6	27741.3	27739
M81T140			0.902739	1.29401	0.00992418	81.0439	139.932	21457.8	20122.8	18397	18685.7	22481.1	16821.4	19039.8	24299	21417.5	31691.4	26134.8	20628.3	38680.8	30566.1	22311.4	33008.5	27417.2	29353	22325.2	27028.1	15094.9	14481.5	14487.9	14740.2	12770.7
M216T430			0.0409338	0.81678	0.00992866	215.839	429.881	551.841	596.27	478.257	701.009	427.296	560.753	420.139	527.903	479.453	613.707	451.78	479.285	399.793	456.97	403.652	469.52	411.342	444.996	547.206	310.642	492.628	420.041	482.393	492.172	487.973
M200T461			0.544841	1.62426	0.00996029	200.039	460.928	838.881	4723.11	5223.25	1401.35	6325.59	1979.64	2501.18	6885.62	5416.16	7397.73	5813.31	3768.79	7398.68	5970.74	8730.02	7477.97	6060.64	9119.87	6221.84	8781.92	372.474	372.019	381.727	372.19	405.768
M288T435			0.0776288	0.763595	0.00996423	288.226	435.034	942.967	1163.92	1050.11	1687.1	1484.77	1195.88	751.117	1204.59	1129.78	1178.26	883.167	1140.62	697.927	932.702	810.612	903.771	732.69	855.59	1201.23	843.328	752.417	766.447	778.257	796.884	778.247
M286T224			0.614536	0.654279	0.00997324	286.2	223.541	25894.2	13039.4	28258.3	35641.7	32236.2	36336.9	32508.8	23880.6	18309	16970.4	18591.7	20792.5	31669.3	15773.5	13591.8	14742.4	11229.7	13098.1	16144.1	16491.7	21618.3	21750	21725.1	21214.8	21881.8
M159T432			2.19527	1.24086	0.00997701	159.076	432.151	128772	148049	146903	133464	148352	120687	105207	127951	127183	100773	120607	126066	145398	153249	202761	191209	132208	183139	154194	188572	99686.8	100011	101424	100010	99637.7
M152T43			0.202028	0.618312	0.00999323	152.061	42.653	3381.16	2087.06	3489.26	4814.15	3393.31	3191.05	5136.07	2659.42	2741.89	3356.96	2541.62	637.764	2687.4	1650.44	1309.09	918.195	3559.53	1273.46	2983.1	3616.81	2190.21	1666.96	2300.68	2185.16	2496.98
M142T235			1.59234	0.728397	0.0100083	142.085	234.618	266310	446769	291780	293327	341309	316082	209251	385113	272088	334289	247727	208477	187102	102178	337360	315731	224495	251706	188326	235952	201921	183397	182538	201949	204672
M709T468_2			0.298298	0.6951	0.0100132	709.488	467.641	6720.81	4979.89	4560.68	4925.77	5435.91	5652.35	6807.2	3616.72	6113.17	3524.72	4235.08	4136.84	4417.33	4803.27	4212.3	1480.24	1987.05	2651.03	2832.66	5623.8	7268.46	6633.77	7863.68	7270.3	7063.09
M366T414			0.336856	2.00772	0.0100804	365.984	414.325	686.078	1614.03	2071.26	1733.52	2002.14	546.641	624.52	1783.21	1404.27	101.359	1913.49	1145.44	2405.79	4379.99	3228	3039.64	936.637	3972.34	1219.88	2989.84	1185.3	1530.57	1583.2	1527.29	1589.96
M739T476			0.350928	1.16668	0.0100849	738.915	476.378	3436.08	5292.55	5190.17	4135.61	5069.63	4376.98	4162.8	5322.14	4836.98	5121.96	4881.31	5769.27	5314.5	4798.74	5766.29	5260.3	4792.14	5509.74	6204.75	6472.61	3215.76	3219.25	3217.65	3297.92	3474.44
M359T478			0.0890397	0.769448	0.0101323	359.123	478.11	1474.8	1277.88	1787.24	1626.58	1091.63	1480.56	1027.37	1053.36	1230.16	1267.03	873.546	1198.71	791.162	1153.32	999.46	1008.32	842.123	1080.68	1505.4	793.698	1852.9	1742.12	1790.24	1866.72	1790.19
M467T482			0.336409	1.23583	0.0101743	466.852	482.007	2377.91	3353.94	4258.63	2715.45	4127.14	3309.71	3232.81	3315.01	3101.35	4183.69	4249.49	3367.54	4159.96	3743.7	4675.44	3730.3	4592.05	4994.9	3417.48	5057.39	2154.41	2155.18	2192.22	2434.05	2159.18
M631T24			0.283413	2.14026	0.010176	631.183	23.633	462.998	555.335	900.158	693.078	772.663	861.163	671.328	830.677	930.976	1087.86	1426.51	1178.3	3427.81	1275.32	1286.66	3261.01	759.563	685.125	2001.01	1320.43	1650.52	1666.74	1404.32	1773.04	1800.88
M188T47_2			0.272427	0.554634	0.0102429	188.126	47.425	391.291	4661.86	5538.3	5887.58	4948.57	5252.12	1746.75	5952.44	6450.61	3315.8	1402.05	2103.63	3433.82	1782.17	3787.23	2443.5	3712.49	1867.88	1903.23	2048.48	1484.5	1614.69	1425.59	1303.09	2060.09
M219T371			0.288345	1.3657	0.0102452	219.133	371.043	3139.01	2824.8	2821.18	2080.56	2167.64	2662.85	1595.9	2365.97	2743.94	1653.36	2993.61	3732.15	1737.61	3564.33	2904.89	2782.21	2928.63	4737.39	3402.06	4069.33	1670.69	1586.43	1609.8	1521.74	1586.68
M365T51			0.229638	1.60801	0.0102825	365.154	51.426	1696.58	1468.39	731.065	1533.09	797.486	968.179	986.476	1160.61	927.394	1043.64	2697.69	1396.85	3025.56	1603.02	1748.1	1599.75	1293.07	1309.99	992.806	2524.41	1812.14	1807.32	1810.3	1022.14	1711.31
M122T76			0.149438	0.617223	0.0102905	122.023	76.249	1919.4	1018.33	2619.56	1387.87	1695.64	407.167	1097.36	1306.73	1745.2	1465.11	1231.38	760.531	962.121	1180.62	655.171	945.511	802.195	869.25	798.238	844.935	1185.54	914.396	1114.27	1220.94	1180.77
M158T266_1			0.137371	0.564413	0.0103584	157.642	266.11	758.813	1433.37	1010.95	684.458	1329.32	742.547	752.025	2103.12	584.782	1268.81	931.404	478.633	311.26	489.045	656.663	834.126	673.45	496.251	377.605	772.828	607.039	607.003	709.004	606.998	651.155
M431T46			0.729861	1.372	0.0103621	431.313	46.266	12114.5	20100.7	15977.5	12325.1	13346	12092.2	11080.3	11762.5	15442.9	12513.8	18203.7	13948.3	28414.5	11989.2	17019.2	15322.3	19245.3	20472.8	18310.2	24702.9	10573.6	11426.9	11208.1	11461.9	11207.2
M783T467_1			0.276601	1.55887	0.0103936	782.565	466.937	593.664	949.338	1497.96	1843.39	1897.67	1350.18	888.814	2828.12	1235.99	1210.66	1792.21	2853.28	2377.23	2204.54	3012.8	2185.86	2918.33	2111.78	1013.63	1815.54	1054.79	931.116	942.585	1473.97	913.634
M749T468_2			0.487888	0.785964	0.0103974	749.488	468.23	54279.7	42881.9	42009.8	59060	43302.6	48995.2	43052.6	41860.9	51166.3	32846.4	34327.9	37391.9	18523.6	45177.1	34253.8	46444.9	32722.6	35490.2	42164.4	34618.7	56813.6	55610.3	56371.2	55610.8	55612.9
M140T111			0.335426	0.605896	0.0104087	140.081	111.209	6305.29	15099.7	6026.17	5710.46	6002.99	5307.57	6387.07	10469.8	7173.36	6374.12	4747.47	5251.57	2462.42	3832.74	3403.75	5322.12	4681.03	5141.37	6681.07	3831.73	4556.86	6309.78	4603.41	4548.86	4544.35
M349T273			0.156181	0.622126	0.0104094	349.071	272.617	1396.79	729.836	1602.61	1459.29	898.432	2003.23	1766.99	783.762	951.851	644.886	1059.43	771.691	984.262	931.583	571.883	618.356	755.137	635.557	666.94	618.53	1956.25	1959.59	1959.52	1955.3	1797.77
M322T372			0.306735	2.40888	0.010426	322.183	372.45	456.153	1134.8	638.976	670.826	653.537	526.983	1381.12	1211.54	458.938	2237.17	1561.12	4663.15	1187.62	833.91	1886.37	1112.56	1572.2	4163.68	3405.17	2185.49	854.27	793.779	933.652	867.037	848.425
M242T243			0.341301	0.54414	0.0104438	242.123	243.025	6458.14	2308.77	8670.26	1981.9	4131.69	2372.73	6585.84	4187.69	3553.38	4512.68	3320.58	2454.44	2185.6	1910.12	3614.5	2524.76	2576.47	2150.56	2033.34	1587.01	2417.66	2987.76	2724.5	2544.5	2537.69
M578T231			0.431224	0.64258	0.010444	578.388	231.369	12170.8	11310.4	7978.09	4167.87	10834	9600.91	7392.35	7948.9	9285.79	7120.71	6407.97	8483.22	3298.64	8535.37	5394.96	629.522	3524.97	5426.94	7243.48	7479.79	7992.73	8158.04	8932.02	7997.1	7998.79
M771T484_1			0.133668	0.670742	0.010446	770.842	484.089	839.331	1379.56	1825.93	1304.99	1766.31	1008.48	1062.16	2180.84	2187.1	1012.5	885.389	1018.05	651.903	965.071	936.4	800.301	1055.79	1169.87	1016.69	1271.38	806.152	806.581	832.238	833.863	669.544
M525T461			0.246993	0.93818	0.0104498	524.95	460.952	23228.8	22050.4	23866.8	22727	21191.1	23756.1	23200.2	23854.2	21846.9	21699.4	21562.5	19788.7	21835	21469.5	22071.9	21180.5	19494.3	22824.2	20146.7	22988.3	21537.5	22034.9	21918.9	22171.1	22034.9
M638T430			0.175329	1.1874	0.0104609	637.728	429.769	1149.92	1295.67	1132.9	1222.39	1111.98	1246.91	834.838	1077.67	1357.2	1316.45	1318.55	1304.75	1190.56	1346.65	1631.92	1199	1275.36	1623.04	1338.11	1719.18	649.979	624.38	619.073	650.097	652.408
M330T253			0.183971	0.586838	0.0104898	330.226	252.727	1276.04	1747.82	1314.64	2216.75	1185.51	3113.57	2072.77	1123.33	1959.37	729.596	778.16	893.239	1255.86	872.757	784.109	986.246	696.599	1797.28	883.198	875.86	983.126	983.72	853.265	983.297	975.29
M144T276_1			0.179235	0.736027	0.0105066	143.669	275.809	2398.03	3347.06	3083.49	3053.99	3474.57	4356.23	2930.55	4468.8	3289.25	2984.09	2856.59	2471.2	1448.82	1358.33	3155.19	3019.97	1834.13	3550.91	2171.53	2706.34	2472.22	2420.31	2453.56	2472.72	2250.14
M531T482			0.208968	1.14481	0.0105074	530.827	482.373	1431.85	2075.52	2103.71	1938.63	1932.79	1624.07	1989.21	1971.58	1670.5	1946.21	2367.09	2019.28	2147.26	1673.98	2317.55	2107.36	2371.87	2203.45	2064.28	2117.64	1543.89	1435.41	1623.47	1541	1499.15
M70T322_1			0.219676	1.48424	0.0105275	69.8576	322.003	896.809	1019.86	582.077	727.65	1198.21	919.831	842.977	1406.4	1271.09	872.463	1072.09	1334.28	457.99	1401.17	2036.98	1535.86	1562.24	1802.65	1320.51	1928.86	829.168	948.699	873.134	840.247	838.192
M419T362			0.40955	0.508304	0.0105421	419.136	362.067	4646.52	4354.65	3850.88	6273.72	8787.17	7678.75	3699.28	13630.5	14863.7	9347.19	3033.71	4705.39	3884.74	4107.14	1913.84	2321.65	3182	5712.91	5537.55	4807.73	5315.54	5170.08	5257.11	5197.76	4816.15
M385T285			0.0813553	0.739116	0.0105692	385.13	284.543	745.358	683.866	518.426	1308.08	824.364	1112.61	1119.86	826.452	986.907	857.245	752.777	630.176	652.789	634.657	808.266	489.505	842.813	626.164	664.687	537.771	752.069	750.455	862.017	754.571	958.447
M441T233			0.30592	0.530124	0.0105772	441.238	233.271	2031.93	6382.08	2415.78	5959.17	3422.9	2383.87	2561.25	3724.79	2826.64	4603.12	1608.28	1670.55	2003.01	4930.19	1355.82	1697.48	1203.98	1864.69	1072.22	1843.39	4057.97	4051.43	1871.84	4074.39	3761.96
M639T45			0.34795	1.5354	0.0105878	638.535	44.916	1863.16	2188.47	3167.27	1956.42	2368.89	2200.27	2462.87	2149.26	2530.09	1896.49	2321.52	3227.88	1863.63	5487.77	2605.51	4511.8	2616.02	5520.68	3012.55	3814.07	2297.85	2295.01	1849.53	2297.19	2260.95
M700T27			0.0718353	0.936568	0.0105897	699.643	26.946	3479.9	3326.05	3165.22	3251.96	3725.93	3235.11	3252.76	3285.39	3149.11	3186.51	3289.76	3085.64	3107.91	3082.8	3236.72	2888.22	3314.86	3103.07	2887.27	2964.77	3316.11	3083.11	3323.31	3255.69	3232.86
M750T484			0.165296	1.19706	0.0106529	749.802	483.76	727.9	859.711	868.58	802.024	943.78	1070.34	947.277	1128.97	1101.86	1064.68	1058.66	979.274	1282.59	834.735	1158.34	1314.24	1196.5	1271.84	1038.07	1255.93	591.983	678.978	679.241	679.36	674.186
M876T513_1			0.160687	0.501695	0.0106645	875.94	512.819	529.116	1872.38	1064.86	792.102	1899.9	682.329	655.194	1546.83	1504.74	395.655	366.007	470.803	707.782	548.38	528.532	523.036	509.325	252.172	532.764	1051.31	233.017	451.373	344.121	445.23	444.234
M296T286			0.293883	1.93674	0.0106651	296.148	286.4	1532.05	1827.77	792.822	1124.14	1128.33	1419.76	1007.43	1435.9	1458.1	1301.76	5025.6	1557.32	1400.89	3212.53	1608.9	2334.5	3066.85	2262.62	4042.94	719.89	2182.03	2181.91	2372.37	2182.19	2204.88
M463T271			0.254378	0.449708	0.0106675	463.299	270.831	946.559	4529.09	1562.02	1144.75	3850.32	1419.99	1368.4	2208.39	2215.51	3330.97	1732.56	1007.8	2349.7	1308.62	749.226	639.775	707.32	509.855	551.051	596.701	939.793	1029.59	1055.65	1055.19	1055.28
M530T146			0.13525	0.671975	0.0107027	530.284	146.301	1520.36	1592.95	738.655	1738.8	2573.75	1301.05	1701.58	1347.76	2161.24	1570.25	941.259	1507.42	914.047	1510.14	1255.87	1539.5	767.045	803.827	740.822	937.245	1394.36	1289.32	1394.33	1347.91	1393.52
M311T39			0.446283	0.718198	0.0107253	311.235	39.109	21096.5	12014.3	20058.1	22970.7	17113.2	14313.1	22270.6	19965.7	20100.1	16305.7	14124.9	13612.1	14003.6	18025.7	22282	12203.1	11749.5	13553.6	5263.46	8916.17	13690.3	13887.6	14052.2	14134.2	14264.8
M371T338			0.313716	1.47219	0.0107407	371.106	338.463	1482.82	1843.82	2879.87	1512.1	1895.79	1499.89	2699.43	1535.15	1556.07	2533.08	1740.27	2482.09	3456.71	3305.45	3444.83	2323.68	2193.41	4689.41	2506.22	2474.41	1868.33	1790.32	1869.17	1752.05	1617.2
M698T430_2			0.13632	1.17059	0.0107409	697.741	430.289	901.501	948.785	594.304	820.329	722.91	833.943	563.189	743.79	840.442	861.713	862.642	857.455	802.856	841.813	950.433	974.41	904.689	1053.24	994.048	925.19	679.549	786.736	856.129	693.31	694.35
M235T23			0.824141	2.15348	0.0107592	235.09	23.3495	8403.31	3434.91	7338.46	8485.27	7552.2	8134.27	17285.6	5448.43	4561.9	4661.51	25479.5	5754.64	27238.5	25689.1	17639.6	24794.2	10973.3	7353.99	8118.66	9128.47	11318.1	11317.3	10837.5	11881.1	11538.8
M361T45_1			0.428118	0.586743	0.0107642	361.234	45.3115	6981.07	6326.02	10972.3	6934.9	6770.46	7256.23	13203.8	8117.12	9898.31	19639.8	5320.83	4026.1	5625.74	4881.03	9351.45	5352.04	6135.67	4319.36	6000.53	5373.28	4992.36	4994.5	4991.52	5129.57	5481.68
M648T184			0.243815	0.430884	0.010812	647.506	183.716	3669.4	720.883	3337.66	969.95	1488.17	1558.96	1350.51	932.508	947.793	1433.87	474.475	964.89	543.428	636.865	1023.79	700.829	649.193	699.136	565.243	812.828	1344.24	1345.11	1372.46	1345.06	1457.59
M548T300			0.217976	2.00638	0.0108755	548.197	300.128	1204.24	654.563	862.926	478.522	699.475	567.318	494.991	594.574	786.259	203.672	1104.63	2485.07	439.875	1294.1	1157.71	1745.97	606.338	2293.17	715.182	1292.78	287.514	244.912	268.544	287.257	371.696
M876T513_2			0.235055	0.438861	0.0109718	876.04	512.934	784	3428.55	1716.9	929.006	3967.93	1372.85	1096.69	2651.94	2536.45	783.672	601.722	552.874	980.338	859.694	946.011	1062.62	398.056	760.461	642.284	1651.91	259.216	645.02	518.095	600.858	693.537
M528T42			0.54588	1.80069	0.0110029	528.407	41.789	2379.58	4927.36	1931.37	2690.51	4374.64	4422.73	7733.97	3545.55	4670.26	6835.06	5637.14	8500.78	4373.68	5078.53	13885.9	6620.17	10080.2	8760.21	11945.1	3467.99	4555.38	2373	4494.89	4509.42	4517.78
M877T513_2			0.234147	0.455963	0.011041	876.64	512.786	571.922	3062.09	1943.85	913.98	3373.9	1588.29	1137.92	2443.2	2751.34	503.502	410.286	720.65	954.898	832.298	1060.55	626.432	743.423	521.087	725.153	1744.79	388.432	534.864	609.45	696.147	682.614
M701T468			0.346655	0.615809	0.0110732	700.977	468.119	10845.2	5007.1	10876.4	14717.8	10741.3	4302.69	5239.16	7403.32	8892.67	6153.64	7665.39	5664.51	4499.22	6300.65	3796.03	5936.07	4029.89	3346.4	5439.09	5161.1	9952.53	16102.8	8798.94	10749.9	9878.23
M163T161			0.121604	0.809986	0.0110762	163.059	160.526	3518.59	3518.65	3094.24	3352.21	3359.14	2187.1	2597.01	3382.47	3700.91	2533.07	2419.45	2212.66	2715.3	2659.65	3110.97	2431.5	1744.24	2818.57	2142.84	3051.53	2479.61	2478.58	2416.27	2481.96	2216.03
M229T314			1.2609	1.24426	0.0111152	229.154	314.418	55891.7	38358.4	62925	72140.5	62689.5	62527.5	62580.5	60277.9	47679.4	45502.9	73898.5	77227.7	86910.8	68740.1	51749.2	57791.6	58425.5	72202.4	78634.8	84362	61706.7	61699.9	61698.9	62154.8	62501.8
M63T172_1			0.270222	1.67184	0.0111328	62.5827	172.375	1820.44	1704.3	438.081	2114.67	538.995	330.932	373.934	2262.87	833.506	912.326	2144.42	1145.47	1505.11	2208.41	2036.74	2228.33	2126.58	1512.73	1859.08	2175.22	1066.94	1263.3	1411.33	1069.31	1061.85
M154T141			0.309257	0.329325	0.0111433	154.096	141.013	963.378	6461.58	791.06	1087.37	2940.23	1659.66	1559.08	6373.69	4983.98	3896.09	720.29	685.423	860.749	949.366	596.638	2646.07	968.878	1003.25	747.679	937.256	1501.24	1505.12	1620.17	1501.5	2183.51
M320T136			0.348108	2.03797	0.0111679	320.133	136.066	594.525	3210.94	300.328	596.718	715.827	774.397	1149.86	1686.4	1895.09	2212.3	1389.37	2442.32	485.943	2660.95	2757.41	4390.64	3034.91	2760.76	2282.73	4566.54	203.962	193.615	193.504	262.199	178.698
M486T321			0.178312	1.63817	0.0111784	486.376	320.556	523.004	829.039	434.901	335.158	467.233	467.397	433.989	615.159	511.763	845.675	609.668	1051.9	291.979	708.189	775.382	1096.02	1267.18	1012.61	1480.35	656.577	468.737	479.368	480.969	468.663	522.038
M109T39			1.09453	1.37259	0.0112008	109.1	38.681	26656.6	24056.2	25947.5	34397.3	32842.7	29914.5	40663.5	22077.4	28320.2	29126.8	37616.7	31476.5	29972.9	36524.8	57715.3	34559.1	32856.4	49613.2	33918.9	59290.5	21543.9	21621.3	21552.8	22032.9	23026
M302T416			0.197076	0.666953	0.0112127	301.994	416.248	1862.08	3051.1	2354.27	2538.6	3206.32	2107.86	2036.78	3537.59	2328.29	623.881	1607.4	1459.07	1652.74	2176.16	1676.9	1390.08	1036.27	1628.16	1232.84	1911.66	1605.24	1461.12	1522.18	1601.2	1874.37
M188T439			0.0897488	0.792848	0.0112257	188.054	439.171	2207.81	1476.88	1703.1	1893.29	2095.58	1499.64	1164.81	1593	1807.06	1575.79	1396.54	1376.47	1145.43	1067.25	1438.99	1615.07	1182.94	1367.8	1073.91	1827.46	1149.54	1125.76	1146.54	1149.57	1149.55
M285T223			0.302996	1.47538	0.0113406	285.083	223.276	1245.4	3124.49	1696.28	1251.59	2242.17	1600.21	1666.21	1741.77	2131.15	1646.52	1905.7	2287.94	1123.52	2986.03	2462.92	3655.24	2523.36	3094.89	3582.11	3445.24	1911.72	2090.24	1940.62	1911.29	1911.76
M205T415			0.161741	0.695521	0.0113735	204.965	415.108	1107.69	3190.69	2901.04	2435	3091.32	1916.14	2509.29	3142.77	2393.45	1499.52	1415.29	1424.42	1298.03	2295.39	1904.87	1556.23	1553.58	1959.53	1119.45	2295.74	1839.67	1852.11	1778.25	1854.34	1854.34
M876T513_5			0.221581	0.538294	0.0113891	876.341	512.959	988.059	3527.47	2312.54	1623.49	4264.32	2052.31	1325.32	2334.82	2818.45	955.574	935.414	815.344	1414.67	1264.66	1550.2	1217.83	1255.25	823.828	717.825	1956.37	952.134	952.051	803.19	1106.78	1016.48
M167T91			0.214699	0.6799	0.0113923	167.079	91.3875	5310.45	3427.09	4358.19	3788.94	3801.7	3112.57	7925.34	4513.65	4953.65	4672.79	3474.51	1605.71	3448.64	2139.57	3539.32	4697.23	2142.62	2844.06	3810.44	3481.1	2648.05	1146.3	2588.06	2801.02	3024.62
M730T538			0.149426	0.718587	0.0113949	730.235	537.61	2733.75	2073.58	2457.72	3424.5	3179.86	2336.87	1810.35	4163.1	4053.01	2044.83	2241.76	1769.45	1934.35	1699.35	1741.61	1957.02	1814.12	2390.36	2211.91	2559.97	1944.64	1994.93	1973.51	1969.39	1962.21
M645T430			0.0515454	0.785992	0.0114507	644.582	430.349	909.365	524.977	654.722	1072.47	879.366	1105.39	988.188	976.4	1043.12	1073.78	676.158	617.473	715.521	695.207	689.766	941.497	889.205	604.948	658.397	764.793	749.492	785.225	791.46	773.92	819.113
M465T58			0.146421	0.784331	0.0114775	465.329	58.022	4362.86	2793.95	3521.16	3017.11	3008.84	2742.05	2656.64	3790.39	3192.7	2902.49	3130.83	2457.34	2275.12	3092.59	2714.45	1996.86	1655.41	2897.58	3065.4	1803.76	3470.64	3469.36	3470.81	3572.57	3519.04
M280T427			0.184241	1.9156	0.0114836	279.937	426.733	172.736	471.586	693.697	747.336	570.824	182.054	271.49	514.507	347.038	555.183	882.589	404.431	641.397	1512.9	1315.01	485.421	751.811	935.933	352.904	1388.48	446.305	422.108	504.057	353.049	418.998
M548T24			0.234741	0.649504	0.0115001	548.173	24.191	3050.85	5706.96	2262.23	4048.51	4839.79	4598.09	5411.12	2511.71	4618.86	2788.97	2560.43	921.553	1707.74	3882.64	3901.49	2068.99	2738.97	3451.27	2520.07	2121.2	3770.01	3616.45	3502.96	3706.35	3618.71
M719T483			0.154984	1.27445	0.0115017	718.802	483.116	875.798	1074.28	998.169	857.476	638.495	1025.17	973.977	669.236	1017.61	744.94	1179.89	1246.94	1046.72	724.227	1216.68	803.927	1172.19	1361	1119.05	1440.29	947.153	933.859	928.612	946.922	817.614
M225T405			0.175762	0.694321	0.0115536	225.088	404.967	1833.49	3216.68	2275.2	1711.17	2128.09	2387.99	2225.08	2692.45	2650.72	4315.35	1604.19	2158.29	2157.3	1369.13	1573.91	1703.78	1152.75	2216.99	2392.22	1332.36	2123.93	2125.84	1975.17	2123.65	1141.14
M978T207			0.995326	0.618983	0.0115705	977.654	206.944	46905.9	54428.9	41678.7	95542.8	43604.1	73411.7	83916.6	76217	103083	87607.4	43184	52139.4	24818.8	48932.4	31285.4	25969.7	27901.4	29719.5	85067	68229.5	72217.6	68683.4	72134.6	72129.2	43577
[truncated: 8,331 more rows]
