# Supplementary material for: High temperature and humidity in the environment disrupt bile acid metabolism, the gut microbiome, and GLP-1 secretion in mice
Source: Commun Biol. 2024 Apr 17;7:465. doi: 10.1038/s42003-024-06158-w (PMC11024098; doi:10.1038/s42003-024-06158-w)
Supplement: Supplementary file 6 — Supplementary Data 3 [file 42003_2024_6158_MOESM6_ESM.xlsx]

## Sheet: HTH10d_vs_NC10d
name	adduct	description	VIP	Fold change	p-value	m/z	rt(s)	NC1	NC10	NC2	NC3	NC4	NC5	NC6	NC7	NC8	NC9	HTH1	HTH10	HTH2	HTH3	HTH4	HTH5	HTH6	HTH7	HTH8	HTH9	QC-1	QC-2	QC-3	QC-4	QC-5
M230T345	(M+H)+	Ergothioneine	1.03767	0.594498	6.51469e-07	230.095	345.248	20196.9	14817.3	18511.7	23508	20429.5	16422.6	22372.2	18259.2	19155.7	17061.5	14869.9	9466.84	10526.1	11139.7	9621.75	11375.5	9818.16	13031	13734	9808.44	11769.3	11635.5	11636.7	11637.8	12503
M538T194	(M+CH3CN+H)+	1-Palmitoyllysophosphatidylcholine	5.20825	1.37643	0.000146065	538.384	193.529	529257	342081	546878	442707	418428	470044	482578	506625	454134	563734	498378	720997	786015	593283	601597	557601	646269	620176	752076	770534	742312	663216	663168	663140	667014
M116T322_2	(M+H)+	D-Proline	6.35939	1.59785	0.000283869	116.07	321.784	625415	539111	639852	475194	456806	482821	403266	371346	483089	535139	455478	792895	700518	650588	805910	976158	723003	765861	1077425	1060642	699299	695171	699290	701452	669739
M546T232	(M+Na)+	1-Stearoyl-sn-glycerol 3-phosphocholine	1.44553	1.35149	0.000334446	546.351	231.63	50388.9	48634.8	58808.9	44151.5	43076	33568	39112.2	42831.5	38872	48432.7	73695.9	60925.7	59970.1	63499.4	42089	53689.6	62242.6	65019.6	55349.5	68820.9	45052.5	44693.2	44483.3	44086.8	46194.5
M204T323_2	(M+H)+	Acetylcarnitine	18.5495	0.624752	0.00074919	204.123	322.647	5684573	6606979	4897771	8719408	9063481	6161504	8867125	8909819	8819620	8224088	7899860	3612143	4416794	6881834	2926404	4157594	4070280	5562088	4054320	3871311	7.01789e+06	6.9513e+06	6.95107e+06	6.92197e+06	6.88072e+06
M550T193	M+	1-O-(cis-9-Octadecenyl)-2-O-acetyl-sn-glycero-3-phosphocholine	6.38762	1.83647	0.00104767	550.384	192.977	574963	458278	581475	447388	600510	552451	456791	443257	362303	521207	1348449	1079957	1289086	762022	476316	924537	617179	1343719	758160	580382	688354	688000	779804	699827	688673
M145T323	(M+H-2H2O)+	D-Mannose	1.87743	0.694275	0.00133869	145.048	322.566	83005.3	86763.8	70191.3	127869	121085	88881.8	117491	126402	127931	110120	107643	64266.6	63909.7	94105.5	77170.1	61122.7	57239.9	76814.5	71599	61880.4	92299.3	92298.8	92297	94961.1	92297.5
M160T454	(M+CH3COO+2H)+	Cyclohexylamine	2.07224	0.473144	0.00211918	160.132	454.31	19086.2	87029.9	84050.4	100089	86767.9	73981.7	65453	101715	105303	131276	12323.3	43279.9	40806.8	81112.6	23617.7	46101.6	13118.2	89140.4	33275.5	21645.1	47968	48813.2	49004.2	48814.6	49275.9
M400T187	(M+H)+	L-Palmitoylcarnitine	3.05773	0.595188	0.00222708	400.341	187.149	179803	109009	142510	187739	233632	185114	234502	158320	347220	173336	147921	85890.7	135416	127681	142731	117080	101413	133591	90204.3	79394.2	252536	235655	258929	236006	236373
M118T314	(M+H)+	5-Aminopentanoic acid	2.87427	1.20524	0.00236043	118.086	314.318	314276	313383	333323	264762	253071	308005	235172	228846	307991	293346	314465	358476	398296	322046	305954	317635	358219	304625	350360	407474	285920	285970	287819	287776	287780
M316T201	M+	Decanoyl-L-carnitine	1.06994	0.619383	0.00504288	316.247	201.259	20203.2	13330.6	13937.4	27025.8	40251.4	27193.8	30603.9	29379.9	38075.5	27390.7	28201.9	13485.1	17539.3	13772.9	16259.7	10233.2	16626.6	16651.9	16945.2	15902.4	19269.2	19194	18699.5	19262.6	15955.9
M136T324	(M+H-H2O)+	Dopamine	2.02836	1.27956	0.00604797	136.075	323.923	133227	112750	133011	145180	126628	143548	98080.3	112982	153970	99978.1	116131	119938	184784	150908	156975	162856	183018	150323	169693	216794	129473	131776	131311	132454	131307
M165T324	(M+H)+	trans-2-Hydroxycinnamic acid	1.88823	1.29459	0.00624601	165.053	323.865	110144	92043.8	109294	127462	96240.5	112505	84438.2	92546.2	124762	76236.7	95325.3	102853	157051	117741	129641	132516	151384	124242	134862	182208	104834	104833	105414	107478	104835
M276T343	(M+CH3CN+H)+	Ile-Cys	1.66788	2.52676	0.00745039	276.143	343.243	14728.5	25459	17928.3	17300.1	9303.44	26793	12762.8	28393.2	4125.18	9414.28	16656.9	23141.4	20378.4	77041.5	65533.2	19066.5	34631.2	32012.4	84734.1	46771.3	4525	4538.34	4691.36	4688.84	3834.37
M779T125	(M-H+2Na)+	PC(16:0/16:0)	1.40233	1.60192	0.00857716	778.536	124.975	20925.3	47564.1	40314.8	33386.4	34077.8	18263	41366.3	23550.9	52392.7	22232.5	60846.3	62243.6	90916.9	39941.7	28962.8	47098.7	47362	65944.5	34987.8	56854.8	46580.2	48440.3	47879.7	47876.1	48985.5
M328T291	M+	Phe-Tyr	1.00212	2.08366	0.00914477	328.137	291.435	9041.54	11702.3	8003.21	10399	4599.57	9739.72	7036.08	10871.7	8971.31	5825.59	5780.93	18604.4	7522.86	33589.3	22776.3	15935.9	11261.6	14000.3	34655.9	15463.5	8456.71	7689.92	7882.89	7836.41	7481.02
M182T324	(M+CH3CN+Na)+	2-Methyl-3-hydroxybutyric acid	2.12028	1.2656	0.011501	182.08	323.923	146774	130131	166448	171402	125143	152414	105879	144445	164845	105096	128248	129804	202504	161732	174917	174742	200517	184270	185852	245178	135577	138340	139604	138336	137472
M138T296	M+	Trigonelline	2.91742	1.9764	0.0152884	138.054	296.213	104827	99502.5	130056	39842.9	38411.7	33823	18859.5	38478.4	88300.3	159044	55306.5	163778	188902	62995.5	68146.4	173324	151718	126471	214800	279119	144378	134647	132559	132554	122817
M295T513	(M+NH4)+	Arg-Cys	1.44612	2.09967	0.0189626	295.148	512.501	13900.2	29133.6	21144.4	31183.7	11665.3	21972.7	10992	22817.6	7927.26	14044.7	6149.64	17303.8	19191.2	67364.6	62267.6	19265.2	42627.1	42414.2	75255.9	36141.7	10696.5	17894.2	10653.1	13418	10414.8
M276T393	(2M+NH4)+	L-Pyroglutamic acid	1.05332	2.5823	0.0189782	276.118	392.77	6919.17	4494.88	5669.82	7369.62	7420.96	5934	5225.6	23556	5847.95	6074.72	6632.41	22263.7	5960.9	47745.5	5720.47	19434.4	6702.91	26750.1	30141	31391.9	5009.47	4966.9	4966.61	5313.44	4966.49
M184T193	(M+H)+	Phosphorylcholine	1.24276	0.849816	0.0197151	184.072	192.761	160610	123947	153924	164537	180320	156606	214506	144409	115770	165411	137023	153688	131680	129191	121679	132025	141426	134121	122531	139378	130265	158421	134475	150670	150499
M175T385	(M+H)+	N2-Acetyl-L-ornithine	1.11588	1.40556	0.0198598	175.106	385.106	33872.7	29753.3	33683.8	25111.9	21727	20700.2	20020.2	19111.9	20878.9	30976	26681.4	49786.3	49236.1	53403.3	26276.8	26302.7	26791.4	27032.9	31667.7	42414	49150.8	47156.5	41509.6	46626.5	46474.2
M522T197_5	(M+H)+	1-Oleoyl-sn-glycero-3-phosphocholine	34.7077	1.49793	0.0202151	522.354	197.066	20804980	22939650	23623580	17759680	27673300	15489220	29081290	16942350	16885390	26332490	56371580	52587030	36163100	25798660	19063340	33205980	23775620	27852820	24552620	26476860	2.49677e+07	2.03228e+07	2.03319e+07	2.09789e+07	2.03498e+07
M162T377_2	(M+H)+	L-Carnitine	10.583	1.12795	0.0244305	162.112	377.135	8159790	6386471	8035341	7609509	7684768	7705321	6758096	7289415	7935958	8410488	8845725	7994806	7688583	9651961	9004288	6421409	8733609	8703181	10370560	8282026	7.1561e+06	6.86495e+06	6.95167e+06	6.95255e+06	7.18961e+06
M104T311	(M+H)+	Dimethylglycine	7.05456	0.13295	0.0258978	104.07	310.625	538.792	1110873	1619533	1320718	1243399	5209.22	5297.93	6918.89	12050.5	1139192	11015.3	13436.7	15305.5	8720.02	5852.35	4249.68	775370	7610.12	6576.34	11218.5	894148	893873	880.352	894746	876060
M585T40_1	(M+H)+	Bilirubin	2.6177	0.533747	0.0271807	585.268	40.246	101844	15299.2	60630.2	297251	254219	168617	162298	226281	245951	107804	80244.2	67203.6	191201	102788	88205.3	82721.2	49337.5	93996.6	49541.2	70211.7	93206.5	93742.9	96807.8	96688.4	96850.3
M205T279	(M+H)+	L-Tryptophan	2.67877	1.28989	0.0291124	205.096	278.619	151921	165765	260215	225877	236756	244110	196147	222629	283815	162843	171290	340472	321768	320447	192622	170073	317774	310658	289184	339069	255721	252842	258224	255713	251102
M468T211	(M+H)+	1-Myristoyl-sn-glycero-3-phosphocholine	2.97197	1.63389	0.0322102	468.306	211.226	201643	161848	206780	138904	292133	135362	156180	128630	144611	216484	268578	313914	689072	228156	285908	170828	257393	234221	215385	249072	238241	262637	277974	237817	238078
M759T190	(M+Na)+	Thioetheramide-PC	1.0767	0.668116	0.0354055	758.566	190.252	35034.9	30884	48379.3	41373.5	34263.4	70796.2	41352.2	42287.7	103888	48586.4	29680.3	44517.9	33291.1	25487	23329.8	37264	33790.4	35543.1	37781.8	31265.3	96259.6	96104.2	85014.2	96355.6	88927.3
M176T432	(M+H)+	L-Citrulline	1.11289	1.18166	0.0377396	176.102	432.145	52908.6	47630.6	50768.2	45637.3	39647.8	70369.2	41547.2	53331.2	58056.5	51188.4	55138.7	52431.5	64144.5	55751.9	60013.6	42570.6	71180.2	60285.2	65944.2	76465.9	51092.4	51801.8	51899.2	51613.3	51612.9
M246T253	M+	2-Methylbutyroylcarnitine	1.5198	1.21763	0.0434101	246.169	253.465	125117	65734.5	117910	96950.4	87801.7	100782	77602.8	92539.8	90845.7	70839.6	89768.5	149983	105651	119391	96629	94275.8	120599	86239.2	119242	145899	121500	117537	119917	119917	120401
M118T550	(M+H)+	Betaine	1.62191	1.54583	0.04638	118.085	550.276	38886.2	62479.7	52308.3	65081.6	53975.2	47397.2	31176.6	105385	30648.9	48117.2	60563.5	108476	62076.2	114173	30889.5	36691.3	144851	109150	62430.6	98424.3	54810.2	78821.6	52634.4	52114.9	58695.7
M132T276_2	(M+H)+	L-Leucine	2.95983	1.20168	0.0497386	132.101	275.795	391186	488796	502502	314619	330816	349332	270296	239530	344014	363730	394230	428000	532933	383557	371879	426184	358893	378803	500973	544360	354419	367027	370060	383546	370069
M833T109	(M-H+2Na)+	1-Stearoyl-2-oleoyl-sn-glycerol 3-phosphocholine (SOPC)	4.86205	1.35011	0.0597319	832.584	108.609	767033	1348883	785347	1247329	1933959	1237872	1757747	961120	796676	798248	1476500	1402116	2266784	2280393	1437210	2049819	1380843	1228395	1418504	766864	2.80649e+06	2.82178e+06	2.80642e+06	2.7411e+06	2.82174e+06
M151T344	(2M+H)+	Trimethylamine N-oxide	1.24342	3.79992	0.0669329	151.143	344.207	2488.26	2245.93	1549.33	1772.12	2436.46	1742.85	2149.47	9096	22802.1	9151.22	2854.3	68898.6	594.53	49185.4	42244.9	2032.02	7136.83	2074.02	11630	23993.1	1392.51	1432.38	1593.93	1389.8	1392.98
M347T41	(M+H)+	Corticosterone	2.6459	0.445738	0.0688575	347.221	41.007	33711.5	32006.5	24468.5	67813.3	206756	162133	180079	349326	358813	46003.8	90280.6	43084.7	62619.4	54662.8	109971	19737.8	118115	71232.4	34765.2	46804	66440.2	66426.7	66443.7	66447.7	70855.2
M338T35	(M+H)+	Erucamide	3.7739	0.755168	0.0839353	338.341	35.336	757442	778902	617812	444536	885930	844225	1642380	713458	881113	1147844	741004	450634	818168	663596	780583	983992	519086	507974	562777	552454	841586	837195	830026	841561	841500
M382T219			0.496802	0.527594	1.21282e-07	382.257	219.172	3690.29	3073.41	3854.43	3626.72	4227.03	3047.24	3280.79	3723.13	3689.31	4063.1	2237.88	1197.8	1564.26	2741.21	2116.76	1104.42	1952.24	2348.5	2097.54	1778.09	1739.74	1725.24	1729.43	2063.8	1803.46
M186T345			0.520277	0.593596	1.0401e-06	186.105	345.207	4810.83	3825.82	4448.21	6296.98	5467.99	4654.14	5534.42	4490.11	5174.91	4032.57	3674.46	2618.08	2627.8	2877.8	2323.85	2726.86	2655.21	3364.18	3399.88	2661.36	3403.45	3244.32	3355.7	3360.1	3403.45
M346T36			3.84391	0.503189	1.46423e-06	346.167	36.062	213641	124705	174981	243612	279237	214901	212961	250602	245420	202561	69871.6	81697.8	105665	135780	103862	104982	110036	131342	128312	116659	107502	105707	108007	105706	105703
M402T293			0.494772	3.69973	2.37878e-06	402.17	292.678	106.489	840.182	827.848	747.099	210.079	557.949	526.608	1554.16	586.716	536.236	577.433	2234.51	2451.74	3343.47	2789.05	2572.91	2217.82	2605.07	2650.54	2581.19	1543.5	1798.02	1494.13	1543.73	1493.74
M302T323			0.480844	3.04158	3.17034e-06	302.17	322.92	1446.67	1267.91	731.392	763.483	737.864	651.774	629.498	658.728	704.859	971.04	2844.96	2451	2249.01	3288.38	3807.75	2172.65	2819.31	943.998	3171.54	2297.14	1997.63	2007	2027.95	1891.03	2130.58
M58T311			1.00332	0.80267	3.42086e-06	58.0646	310.904	48000.2	47025	45020.1	48352.2	47985.2	46621.8	39462.6	46122.9	46590.7	51134.6	41850.4	38657.4	40444.3	40503.8	33569.1	33833.9	36347.1	33453.4	39967.6	35670.3	40712.2	40713.9	40714.3	42138.5	40970.6
M174T248			0.420382	0.468116	7.06275e-06	174.147	247.95	2520.22	1292.82	2519.04	2954.63	3384.49	2626.37	2576.72	1685.35	2733.12	2654.11	1230.95	1195.53	759.529	821.026	762.101	1102.31	1553.15	1636.27	1262.81	1354.34	1532.44	1556.09	1569.36	1579.91	1569.38
M332T37			1.38134	0.374203	8.26795e-06	332.15	36.707	14678.1	13526.1	19118.8	26013.4	22453.1	26009.1	31559.5	26970.2	35866.8	21500.3	4777.04	6325.25	10011.6	6684.65	7924.23	7754.61	15123.1	12178.8	9847.56	8319.51	10054.2	10175.4	10666.2	11495.7	10172.7
M980T469_1			0.90167	0.848636	8.56253e-06	979.689	468.92	54226.6	51032.5	57995.9	54621.8	52529.7	51502.2	50756	56195.9	58274.9	51494.2	45278.4	44278.8	48910.7	47915.1	40894.7	40506.1	48053.8	45011	48555.9	47695.7	37443.7	40071.7	40069.8	40432.5	40432.1
M244T247			0.73576	0.637667	1.08706e-05	244.078	246.577	14186.8	7917.7	12025.2	11905.1	12548.8	9497.51	12177.1	9777.64	10165.9	9858.87	8940.89	5754.56	6679.95	6764.86	6345.54	6680.67	6351.38	8205.69	7720.37	6738.11	7848.95	8244.64	8244.63	8176.66	8244.01
M332T237			1.34434	0.52889	1.14419e-05	332.241	236.602	25379.7	21093.8	22928.3	29462.7	34061.7	25396.3	28902.6	28625.6	28036.6	28276	28991.2	9582.61	15482.7	14942	16429.9	9526.92	12913.1	13794.4	12052.1	10229.2	17844	17842.6	17842.5	17982.5	18079.6
M235T23			0.977788	2.50814	1.2211e-05	235.09	23.3495	5228.45	4914.06	6057.09	7288.07	5834.64	6329.02	6168.08	4912.24	6476.02	4893.5	15775.8	6891.87	18753.4	21982.6	18302.5	15546.1	10761.7	13552.5	14621.7	9537.7	11318.1	11317.3	10837.5	11881.1	11538.8
M257T256			0.214184	0.604785	1.4762e-05	256.978	256.158	1063.71	756.606	747.094	594.877	1035.8	783.559	842.09	914.512	973.597	858.615	774.29	443.814	522.352	609.829	508.937	542.24	433.814	455.16	375.292	517.558	640.209	640.395	643.138	646.89	642.711
M383T246			0.434853	0.603539	1.54108e-05	383.114	245.902	4289.1	2956.29	3987.86	4592.28	4032.11	3048.33	3328.12	2794.23	3400.83	2948.63	2756.19	1798.18	1559.78	2059.51	1589.64	2229.82	2637.82	2478.01	2134.57	2108.38	3684.84	3697.7	3688.06	3610.36	3382.31
M318T39			1.32587	0.471394	1.80334e-05	318.135	38.685	24529	18639.1	19525.4	42088.1	31913.3	20688.7	26769	26779.2	27097.3	27227.7	11942	11656.5	20049.2	10389	12277.8	6957.61	10888.8	15976	11514.3	13389.2	13384	13393.8	13382.2	13655.5	14845.8
M165T256			0.352035	0.627674	2.24056e-05	164.993	256.125	3182.72	1836.01	2351.61	2564.6	2876.51	2353.47	2200.8	2667.56	2690.83	2121.34	2043.83	1466.79	1824.16	2144.5	1532.73	1437.6	1386.49	1331.88	1296.12	1130.75	1873.21	1908.85	1887.1	1887.02	1894.63
M384T216			1.12417	0.533192	2.27562e-05	384.272	215.554	18283.6	12140.2	17634.6	21738.3	24492.4	21405.4	24651.8	26900	26609.8	17096.7	17240.7	10759.2	11051	12372.8	9753.8	6253.02	10373.7	11680.6	10546.7	12447	13030.3	12886.7	12198.3	13030.6	13028.7
M219T337			0.275413	0.650611	2.38439e-05	219.046	336.974	1815.68	1468.33	1661.61	1683.87	1750.35	1879.58	1880.13	2097.92	1812.4	1525.43	983.457	634.925	955.815	972.48	1299.11	958.525	1474.32	1586.21	1212.16	1357.67	1197.09	1178.33	1181.9	1139.13	1234.64
M201T348			0.260894	0.64497	2.42254e-05	201.116	348.221	1985.59	1555.76	1847.89	1976.51	1617.14	1538.03	1762.42	1773.87	1771.37	1600.53	1106.35	1099.73	745.788	1636.37	1572.15	1082.26	843.439	967.795	1351.81	835.566	1791.03	1173.26	1294.75	1189.09	1278.66
M304T39			0.496594	0.573461	2.46292e-05	304.12	39.313	4403.87	2772.7	5828.54	4850.41	5413.94	4090.11	5895.74	5545.58	4811.64	6272.54	2338.94	2502.03	3661.68	2638.89	2424.07	1997.56	3565.89	2753.82	3172.13	3552.11	3016.55	3025.53	2779.09	3025.53	2978.09
M184T348			0.42776	0.701474	2.63204e-05	184.089	348.221	5291.09	4005.61	5027.04	6027.28	4822.86	4981.89	5960.98	5279.04	5728.03	4958.2	4484.55	2771.91	2912.01	3371.55	4224.64	3910.07	3392.8	3890.7	4512.33	3063.63	2928.91	3038.55	2889.73	2905.07	2841.96
M486T321			0.222398	2.60767	2.86273e-05	486.376	320.556	466.712	304.175	328.852	148.892	160.317	288.783	127.101	215.637	132.539	222.308	403.078	639.663	544.762	387.294	723.129	986.527	583.439	484.888	637.696	855.709	468.737	479.368	480.969	468.663	522.038
M456T34			0.361443	0.504685	3.15288e-05	456.216	33.898	1233.49	2379.72	2777.86	3153.1	2510.11	2503.76	2449.35	1791.71	2223.29	2140.18	1317.89	1008.46	2145.69	1219.16	781.593	1090.39	852.543	1017.59	1379.85	876.64	1414.78	1256.03	1264.34	1396.46	1693.96
M228T348			0.253588	0.666931	3.3004e-05	228.079	348.413	1648.87	1348.36	1480.86	1606.68	1592.35	1534.7	1767.64	1724.89	1993.39	1574.16	1299.81	891.415	1449.07	926.201	1069.24	946.65	857.886	1085.62	1536.39	789.958	804.509	805.321	585.524	804.462	767.949
M176T337			0.495862	0.530082	3.44553e-05	176.163	336.503	3309.86	1973.57	5034.69	5084.92	4189.41	4718.73	4902.31	5519.19	5325.45	3443.45	1942.78	2262.54	2295.12	2498.89	2171.88	1964.45	2416.71	3221.97	1992.24	2292.82	2177.38	2231.45	2161.72	2142.22	2177.29
M304T256			0.960946	0.584859	3.61747e-05	304.21	256.009	15649	12850.2	13650.7	17146.9	20250.2	14097.9	18036.4	19569.4	17815.5	15719.3	15626.1	6870.84	10959.1	13365.8	10465.8	6168.85	8275.34	9898.67	8299.65	6446.18	11336.1	11432.3	11334.9	11431	11773.4
M213T256			0.371232	0.62815	3.76322e-05	213.014	256.182	3335.19	2079.42	2673.94	2788.94	3414.74	2862.82	2838.7	2981.43	3563.61	2691.36	2305.5	1880.2	2335.05	2726.55	1666.67	1502.23	1390.52	1408.38	1496.9	1648.91	2160.79	2160.88	2234.69	2160.67	2209.33
M60T294			2.69033	0.811966	3.79491e-05	60.0801	293.665	374671	314564	374760	350320	338749	307424	305954	309337	316601	349344	305663	251533	284442	288777	257451	222956	294354	261929	284995	261265	277935	277723	279405	277933	283738
M286T224			1.45462	0.579083	4.04519e-05	286.2	223.541	31550.9	25984.7	28783.8	41538	46374.4	37975	39423.9	43972.7	48584.8	43068.8	32384.2	17006.2	18770.1	27693.4	23705.1	12571.1	21357.9	26372.2	24930.9	19462.9	21618.3	21750	21725.1	21214.8	21881.8
M244T400			0.283758	0.712472	4.53546e-05	244.074	400.225	2409.14	1753.92	2202.21	2831.34	2380.36	1980.13	2723.73	2369.3	2427.61	2284.82	1949.52	1401.6	1573.04	1682.98	1711.74	1475.64	1488.46	1883.48	2087.18	1391.53	1636.91	1568.13	1616.48	1662.06	1637.54
M497T50			0.556966	0.512677	4.63452e-05	497.265	49.696	5662.89	3468.44	6128.46	5037.43	5276.48	4158.94	7259.21	4582.68	4581.92	3856.66	3352.53	1173.98	2927.8	1983.06	2947.6	1605.17	2474.11	4321.25	2291.15	2563.91	3412.91	3260.53	3651.82	3432.09	4486.88
M245T349			0.852628	0.692629	4.69463e-05	245.105	348.725	18724.8	15663	20497.2	18519.4	18519.2	18159.9	22480	20142.9	25830.4	20341.6	16864.1	10813.5	10955.5	12562.4	14496.4	12858.8	13555.9	14038.6	18342.1	13261.7	9954.91	10524.1	10805.2	10935.5	10525.1
M574T24			0.236574	2.28891	4.8132e-05	574.19	23.767	600.7	394.394	634.981	387.639	347.289	300.727	291.158	339.799	247.342	373.784	724.581	472.708	1287.66	921.254	1007.41	1005.17	934.116	1011.2	1154.34	449.072	708.876	717.414	643.062	717.022	717.307
M302T262			0.891923	0.507477	5.2599e-05	302.195	262.159	10011.4	8786.99	8222.34	15074.4	14393.5	13408.2	13938.2	19303.7	17943.8	12294.6	8680.46	6462.43	7135.97	8768.81	6931.15	3575.11	5869.4	7507.97	6224.11	6530.45	9061.27	9200.77	9269.52	9200.8	9287.69
M284T228			0.42421	0.700039	5.35203e-05	284.184	228.247	4548.87	4212.83	4063.89	5136.78	5708.24	4252.88	4441.39	4939.91	5234.95	4818.09	4477.77	2697.02	2766.24	3922.11	3374.64	2123.83	3371.87	3646.78	3651.36	3120.72	3038.78	3058	3023.87	3038.95	3107.17
M104T384			1.35782	0.686314	6.24903e-05	104.106	383.708	59182.7	40007.6	64362.8	43735.3	50350.5	55038.9	49835.5	50470.7	49777.3	51295.7	37292.1	29525.3	46906.7	38755.1	32365.5	25801.1	43088.2	30352.8	40005.5	28712.1	34674	37623.6	37724.8	37565.3	36443.7
M188T218			0.388169	0.445956	6.67985e-05	188.09	218.404	1974.57	1014.09	1494.97	2034.21	2205.72	2676	2627.48	2836.45	3288.89	1613.63	1167.34	873.055	1349.18	1342.34	982.134	688.634	747.328	1107.23	651.376	798.06	950.454	1037.55	971.255	879.997	950.017
M841T237			0.2197	0.689649	6.79877e-05	841.25	236.891	1672.15	1411.3	1531.76	1173.02	1492.92	1216.89	1661.01	1260.19	1304.03	1605.24	1218.39	784.011	674.763	721.539	1114.21	1102.4	1033.85	964.562	1031.65	1236.27	1106	1134.62	1138	1170.27	1149.35
M691T168			0.275024	1.67962	6.98803e-05	691.463	167.836	835.862	904.682	719.499	744.101	626.794	746.694	901.035	884.343	811.733	767.585	1460.51	1815.61	1711.19	1043.65	1250.48	946.683	847.999	1538.35	1286.15	1439.51	798.203	785.677	797.885	830.234	787.698
M223T292			0.821563	2.36618	7.01149e-05	223.092	292.384	1931.41	3283.74	4461.26	6146.08	1611.3	3748.16	3457.32	4519.51	2078.36	2300.91	6996.52	6965.44	7506.88	9181.07	7914.91	4887.55	7522.68	4784.07	11232.7	12365.2	3265.54	3152.69	2857.41	3081.89	3155.05
M145T189			0.627686	1.82951	7.17824e-05	145.075	189.435	1480.93	3293.82	3518.55	2616.96	2052.91	4225.08	4095.33	6278.5	3763.78	2899.86	6404.22	6015.41	5054.75	5512.17	6425.72	6007.17	6098.92	8260.31	4767.09	8070.64	5985.36	5004.64	5982.72	5828.1	5831.45
M333T436			0.293402	0.533489	7.24715e-05	333.139	435.565	1664.9	1218.05	1289.46	1349.73	1409.71	1823.25	1216.29	2550.99	1610.17	1485.81	789.09	702.681	903.398	875.676	551.269	559.242	845.939	1262.45	901.508	940.962	698.093	654.725	697.902	712.541	726.474
M344T400			0.163826	0.734519	7.40422e-05	344.087	400.326	1199.35	723.295	1123.19	954.152	888.539	874.132	981.292	1047.31	966.759	1127.46	733.047	840.779	822.147	740.555	650.193	585.43	670.499	683.134	747.357	787.934	735.516	744.908	744.921	717.336	745.133
M207T293			0.519873	0.447348	7.63837e-05	207.205	293.028	5885.13	3397.18	5549.91	3591.57	3263.65	3375.95	2823.78	4154.53	4550.72	3029.05	2017.76	758.509	3923.72	1639.37	1359.49	1138.13	2029.61	1417.69	1504.95	1935.37	2184.74	2139.47	2224.99	2181.95	2224.36
M353T236			0.277794	0.619706	7.72116e-05	352.976	235.917	2011.74	1927.51	2159.84	1217.19	2041.59	1440.58	1463.56	1327.02	1462.81	2096.01	1315.95	829.532	821.769	803.275	1107.62	1182.16	1157.95	1058.77	1208.19	1141.41	1102.63	1102.58	1115.69	1179.15	1115.63
M782T36			0.313311	0.565147	9.00347e-05	782.351	35.833	2023.81	1555.74	1339.84	2303.35	2365.6	1897.88	2638.28	2291.6	1842.47	1596.54	731.452	830.113	502.939	943.758	1541.01	1296.48	1483.73	1449.12	1174.12	1268.34	1052.34	1001.92	1090.95	1198.93	1053.69
M104T293			18.3859	0.803765	9.18108e-05	104.107	293.085	17117650	14542380	17215640	15244240	15319910	13401330	14138420	13334270	13955090	15197860	13714340	11001680	12244550	13417340	11155530	9910999	13233410	11459140	12732040	11267170	1.23117e+07	1.25157e+07	1.26685e+07	1.25581e+07	1.25154e+07
M419T8			0.477769	0.592723	9.87775e-05	419.313	7.767	5815.05	6419.52	6194.35	5502.35	4845.98	4350.74	6161.34	4595.63	3902.09	5008.85	2549.33	2852.92	2350.24	3525.28	2492.01	1015.48	4302.55	4035.25	3979.66	4190.67	7214.94	8025.55	4070.03	7235.67	7608.78
M777T35			0.489482	0.543496	0.000108063	777.396	35.3635	4016.86	4982.83	2614.19	4951.01	4959.66	5335.45	5385.36	7026.66	4526.56	3122.62	2100.53	1464.9	1903.63	2566.42	2726.93	2722.22	3553.36	2690.63	2734.56	3038.27	2455.65	2352.64	2363.59	2458.39	2669.33
M169T317			0.8743	0.517618	0.000114069	169.034	316.888	12349.7	10070.2	13062.7	10779.7	17120	10316.3	11171.2	9357.05	12094.1	8826.24	13052.8	3993.67	6230.79	5390.03	6492.03	4691.37	3603.78	5912.96	4389.9	5844.9	6583.21	7401.53	7596.84	7598.2	7596.3
M203T246			0.658119	0.688254	0.000123488	203.051	246.09	12680.9	10504.2	12474.6	14142.8	12833.8	9896.72	10177.9	9082.8	10332.3	11297.9	9855.4	6735.41	4885.88	6318	6820.61	8236.84	9681.63	9584.12	8169.42	7777.08	11925.2	12568.3	11933.9	11703.1	11702
M344T370			0.714074	2.24803	0.000126054	344.132	369.619	2597.08	4100.48	3029.51	3689.2	2764.72	3793.15	2292.16	4106.41	1348.56	2001.55	2535.39	5847.97	4977.94	8777.21	6453.89	4658.9	9614.6	7791.54	7241.65	8918.63	1207.16	1225.67	1254.75	1292.64	1253.34
M258T243			0.595849	0.589656	0.00012706	258.169	243.088	5695.94	4825.43	4888.61	7269.15	8966.58	6400.45	6957.24	8280.82	7366.8	7929.97	6364.49	3114.86	3695.26	5124.34	4529.69	2068.11	3525.05	4525.08	4100.49	3391.82	4219.28	4170.58	4170.39	4585.39	4179.71
M336T299			0.428143	2.40416	0.000130376	336.153	299.445	1361.86	1556.14	572.98	653.918	1054.83	661.603	524.639	990.689	1359.09	1423.75	1926.06	1852.63	2286.99	2505.88	3272.38	910.634	2991.25	2158.98	3973.64	2546.6	759.595	419.49	736.598	660.632	663.593
M226T323			0.931141	0.466879	0.000132	226.103	322.737	8167.05	8779.08	8043.37	12981.4	14822.2	9850.16	15868	15091.6	17045.1	15463.6	12417.7	3730.62	3185.19	4384.43	7112.56	5417.25	4885.83	6985.85	5349.57	5409.78	7028.57	8725.15	9229.13	9002.24	8723.09
M241T321			0.493221	1.77132	0.000132981	241.084	321.279	2559.4	2995.4	2888.53	2691.48	992.495	1921.78	2473.22	2228.84	1181.7	1852.71	2258.11	4647.95	4277.45	4925.27	3158.67	3248.08	3257.35	4005.88	4785.97	4024.46	2356.8	2472.9	2520.3	2339.62	2357.6
M229T310			0.176057	1.36718	0.00014061	229.084	309.653	702.095	684.684	614.42	845.606	1025.81	701.882	824.106	604.135	857.12	803.461	1043.72	1128.62	1132.36	929.126	981.11	1308.14	967.833	1139.34	847.589	999.301	786.967	739.866	770.325	745.192	875.24
M796T468_2			0.497176	0.88056	0.000145114	796.01	468.062	29732.5	26193.8	28438.6	29782.3	26831.5	28772.6	27886.3	28569.7	28728.7	26184.7	26558.6	27104.9	22726.7	26761.6	23372.4	22118.9	24963.8	25491.3	25110.9	23334.3	26955.1	26751.9	26756.2	26104.1	26954.9
M368T37_1			0.815474	0.577977	0.000153379	368.148	36.688	11780	7095.15	12099.5	13266	17146.6	12179.2	11578.6	10208.3	17934.2	12513.5	6476.24	4350.16	5561.65	6244.89	9067.25	8629.54	6773.34	8945.77	7953.98	8707.24	5879.57	5735.02	6124.2	6108.84	6586.68
M162T252			0.371063	0.414836	0.000153916	162.012	252.268	1011.1	1050.17	1241.75	1904.33	2074.14	2619.16	2577.04	2378.08	2991.62	1464.04	1174.56	535.433	586.488	453.383	1022.95	750.978	898.346	1041.03	715.305	832.596	836.815	845.929	857.948	876.576	858.232
M141T234			0.56556	0.654965	0.000154069	141.039	233.981	7591.69	7848.57	8898.31	6453.01	8604.78	7617.74	8248.25	6109.45	7017.02	6347.84	8518.49	4387.45	5085.31	5005.44	4755.37	4900.83	3162.19	4750.63	3742.48	4641.71	5290.94	5447.1	5208.16	5292.72	5163.59
M190T221			0.286116	0.618256	0.000170118	190.007	220.518	1685.35	1347.5	1599.82	1548.05	2306.14	1860.32	1585.8	1422.6	2242.46	2029.03	1447.66	756.868	932.599	541.115	1298.17	1339.42	927.315	1145.37	1441.27	1068.25	1338.59	1348.32	1348.37	1367.8	1382.76
M508T47			0.371671	0.678874	0.000184522	508.396	47.207	4360.68	2948.78	4070.5	3942.1	3690.27	3962.2	3892.64	4605.24	5771.15	4575.7	2601.77	3373.82	3937.56	3329.15	2724.2	2688.31	2263.68	2553.58	2378.45	2539.51	2943.25	2995.81	2936.57	3591.24	2940.86
M232T321			0.280498	1.72312	0.000211584	232.136	320.587	950.444	950.431	951.326	931.48	726.858	776.507	918.439	882.174	630.808	636.121	910.584	1827.28	1342.3	798.68	1717.55	1947.93	1317.3	1178.93	1678.8	1676.59	1260.83	1282.39	1143.46	843.986	1260.99
M312T212			0.916023	0.607603	0.000212596	312.215	212.202	15727.5	10790.6	11400.4	22983.8	20956.6	21266	20344.1	19114.7	22162.7	17248.6	13460.9	8880.55	8487.04	11941.4	11663.7	7039.95	12539.9	13032.8	13239.4	10295	13294.7	12603.1	12598.2	12593.8	13055.1
M356T231			0.269252	0.657701	0.000227286	356.241	230.979	1572.14	1256.58	1417.88	1986.96	2056.29	1465.93	1557.83	1742.97	1839.22	1541.85	1826.48	998.832	1056.15	1138.06	1024.76	768.992	886.911	1189.12	871.537	1050.21	1043.37	918.557	918.636	949.496	841.35
M220T287			0.798127	1.48444	0.000236939	220.107	287.076	14922.9	9205.46	12641.1	11699.3	13525.2	10394.6	13895.1	9039.69	8964.53	7770.25	12142.2	21244.8	16246.5	19334.6	14249.7	17470.5	16422.8	18450.9	13118.1	17663.3	19692.1	20898.3	20951.3	21256.1	21648.7
M241T35			0.379872	1.73514	0.000237347	241.106	34.712	2158.19	1698.4	1376.66	1291.32	1314.99	1528.93	1223.26	2516.59	3135.93	457.935	2662.82	3011.52	3724.3	2813.1	3141.67	2699.94	2600.84	2867.96	2314.14	3144.45	1952.91	1957.76	2064.43	2367.15	1955.68
M214T285			0.303104	1.54284	0.000247679	214.09	285.413	1307.25	878.419	1696.97	735.92	862.643	1833.62	1331.41	1283.01	1419.75	1539.76	1776.17	1527	2208.36	2329.04	2220.4	1802.05	1643.59	1938.17	1915.21	2525.27	1457.6	1458.06	1523.15	1459.46	1805.96
M184T234			0.450056	0.654321	0.000249475	184.045	233.758	5103.93	4897.48	5373.43	4581.93	6109.43	5331.95	5088.49	3556.83	4551.08	3840.73	5284.27	2913.94	3182.92	3324.42	3551.87	2562.76	1884.55	3085.72	2561.87	3339.93	3672.05	3779.41	3651.42	3721.72	3672.86
M215T458			0.174588	0.796439	0.000264316	215.124	458.079	1911.23	2212.39	2165.03	1521.52	1769.07	1875.56	2027.26	2195.54	2250.89	2134.36	1542.19	1728.62	1443.21	1615.01	1672.52	1895.01	1347.76	1663.47	1644.78	1426.27	2067.59	1917.03	1897.7	2066.78	2124.48
M60T324			1.24637	0.766881	0.000264565	60.0801	323.969	68363.1	49095	64349.8	54479.1	56376.7	53756.6	46291.3	53904.6	58051.9	56965.2	50780.1	30895.1	48141.9	45746.2	40628.9	37800.5	49644.7	39454.3	48385.9	39227.9	44441.6	51088	44474.9	44511.7	44438.1
M373T48			0.732655	0.619638	0.000279373	373.25	48.262	13016.8	11945	9393.14	14445.1	12376.9	14006.4	14017	13877	11905.1	8965.75	6323.7	4714.97	8782.66	6272.63	8720.68	5216.26	12959.4	10323.5	4727.47	8761.77	8316	6959.01	8948.5	7638.59	7646.24
M536T195			2.90446	2.01916	0.000281534	536.368	194.897	71279.7	59988.9	80572.6	57411.9	92469.3	57444.2	59338.1	54180.5	56579.7	81104.6	150232	216459	205208	114403	74026.9	130626	98236.2	117522	149111	97758.4	96155.2	99449.5	97047.3	97045.7	95636
M953T469_1			0.708026	0.851247	0.000306375	952.689	468.907	39237.8	38717.2	42209.7	43714.4	42158.3	39291	39941.2	44098.1	41390.5	35511.3	34788.3	37788	33769.4	38602.6	30840.8	27803.1	38562.9	34848.4	35305	33527.5	30072.6	30665.4	30066.6	30397.6	29402.2
M523T195			1.261	0.593012	0.000307788	522.765	194.859	43639.9	24600.3	48345.6	36693.7	42483.9	38566	27626.5	51398.3	40247.2	47821.2	21222.1	28604	15448.3	24111.2	30734	11393.4	35749.1	16283.5	25852.3	28650.5	39946.5	39926.5	33113.7	39955	38669.3
M346T321			0.257831	2.2632	0.000320088	346.195	320.575	784.004	452.453	406.08	258.254	241.261	414.081	267.142	304.579	419.502	376.025	532.955	1502.11	780.716	474.287	1030.95	1040.43	701.635	647.004	1056.52	1112.78	691.918	693.099	714.322	643.16	670.873
M176T351			0.237732	0.550683	0.000327778	176.163	350.937	1030.44	431.206	1509.94	1304.63	1215.52	1676.93	1276.04	1270.37	1058.93	775.415	498.901	592.264	700.673	539.859	625.002	659.673	768.357	794.834	666.423	514.084	588.18	602.47	587.569	670.506	596.81
M437T337			0.129889	0.842136	0.000337123	437.162	336.879	1052.95	983.946	1087.21	1179.34	1180.53	997.284	1183.07	1277.12	1108.3	1109.94	932.637	817.341	850.813	890.006	900.154	881.232	991.584	1079.5	1011.26	1043.44	1095.97	1099.29	1130.24	1185.49	1130.23
M449T461			0.202383	0.68574	0.000339981	449.097	460.982	1092.53	832.22	1419.05	1336.4	1309.98	907.878	1158.82	1376.56	1297.2	1663.3	845.162	975.95	848.048	1010.85	829.811	726.688	738.851	862.703	630.493	1030.46	795.784	834.268	827.303	811.246	811.656
M396T183			0.97964	0.550874	0.000345669	396.309	183.137	14682.1	8992.31	10279.5	17353.2	19466.2	20334.9	22834.6	20258.1	20011.5	15532.3	16075.6	5691.44	10384.9	8715.4	10147.9	12179.3	7524.48	8236.39	7749.67	6802.75	19104.5	19389.1	19668.7	19675.6	19910.8
M388T431_2			0.293896	1.41161	0.000352359	387.94	430.601	1561.39	1312.03	2401.72	1566.33	1182.3	1947.85	1375.34	1084.04	1814.64	1498.14	2225.66	1716.14	2296.03	2414.71	2034.19	2233.78	2585.25	1978.13	2387.36	2352.83	2562.62	2321.08	2366.06	2318.97	2319.26
M517T345			0.257683	0.728235	0.000353351	517.161	345.365	2374.95	1862.57	2200.41	2541.18	2405.66	2030.95	2913.12	2277.59	1680.8	1978.36	2025.59	1652.7	1564.02	1567.33	1224.48	1483.9	1431.39	1872.5	1913.94	1478.72	1672.38	1647.8	1819	1709.48	1746.13
M420T238			0.148119	0.738162	0.000353623	420.075	238.199	964.262	673.85	730.382	707.371	733.841	561.344	519.295	729.477	734.964	703.997	620.021	465.678	546.804	567.651	569.3	500.451	421.58	555.312	500.557	463.171	475.996	477.146	469.348	469.439	469.321
M172T237			0.268526	0.678725	0.000368577	172.035	236.716	2261.61	2355.3	2565.24	1908.53	1871.23	1481.67	1643.19	1615.33	1585.45	2173.71	1666.57	1328.08	1561.66	1693.68	1002.23	963.751	1311.04	1162.96	1320.62	1198.23	1585.1	1589.2	1585.06	1564.09	1502.05
M592T312			0.279247	0.487562	0.000383991	592.366	311.631	1051.57	1729.26	1748.48	1525.81	895.843	2162.61	2131.86	2111.66	2850.38	1132.21	690.005	1038.3	1040.84	813.116	705.744	586.549	755.646	727.966	769.254	1326.75	714.473	703.658	728.108	748.326	787.304
M144T323			1.25237	0.687658	0.000388897	144.101	322.647	35077.4	35788.3	28676.7	43877.8	48700.6	40099.6	49032.4	48091.6	47684.5	50644.5	43081.8	28513.6	27239.9	37234.8	30323.5	26973.9	23465.6	28349	24850.3	24060.8	39049.8	38952.1	38285.1	38949.7	38518.8
M218T344			1.30318	0.271346	0.000402564	218.137	343.695	7024.97	9095.18	10060	38480.2	27053.7	25323.7	27972.4	28169	21765	10032.2	4632.99	2965.29	7030.65	7504.3	5088.86	6625.8	3676.02	7170.08	8046.51	2878.94	10946.1	10652.5	11047.2	11047.5	11046.7
M424T178			2.68367	0.423657	0.00041288	424.34	177.532	81173.7	48999.3	72409.8	116376	112577	125652	118291	213773	134108	84900.9	67716	28908.3	60184.4	50966.4	49924.4	27398.3	48683.7	46808.1	48093.7	40839.2	64179.5	64193	68143.2	66097.9	66067.9
M423T180			0.406011	0.522589	0.000421628	423.327	180.093	2731.53	1702.24	2892.65	2946.59	2958.87	4632.64	2658.97	5240.64	2958.66	2802.02	2472.34	1116.21	2261.64	1472.87	1809.39	1453.38	1536.02	1499.39	1538.69	1314.57	3074.06	2065.25	2090.49	2047.91	2126.08
M231T321			0.850555	1.91734	0.000426544	231.132	320.849	8241.68	8230	9313.04	5261.12	3831.99	5558.79	3768.57	4302.74	2912.1	8190.15	6899.73	15604	10961.2	6664.86	11555.9	15866.1	9448.78	10006.8	14043.7	13241.8	9699.78	10184.3	10032.1	9746.88	9745.71
M426T23			0.638348	2.3054	0.00043149	426.128	23.218	3140.59	749.588	2439.83	6676.83	2631.08	3760.66	4898.44	2826.57	2437.79	1190.12	7568.56	4212.91	11816.3	9859.7	5584.84	7517.05	5929.63	5929.97	4429.01	8046.48	5797.53	5790.63	5797.11	6931.48	6040.85
M104T452			1.27258	0.643515	0.00043908	104.106	452.406	53143.9	38421.5	48707.4	40096.2	43376.9	42113.6	39015.3	29017.1	31318.8	38440.9	35439.7	26522.1	30259.2	29660	25302.8	5594.89	28564.4	26329.8	27113.3	24969.5	29061.4	28907.9	29061	29498.1	28999.4
M441T317			0.23819	0.595174	0.000445915	441.044	316.582	1396.01	993.841	1253.6	1021.86	1472.9	1094.36	1518.26	990.046	901.323	972.218	1287.83	390.756	727.84	393.613	866.57	725.017	487.377	654.704	683.634	695.259	847.005	952.473	960.731	952.021	812.299
M545T196_2			0.740762	1.99165	0.00046608	544.689	196.003	8667.03	6797.3	3002.25	3005.32	7284.91	2189.18	2290.9	5531.01	2388.22	8085.51	10476.6	14817.8	10950.1	11518.4	5274.21	8563.15	9792.7	9917.85	7966.09	8795.35	8207.66	4421.04	7429.56	8269.06	8239.51
M336T213			0.465182	0.664047	0.000483027	336.215	213.4	6250	5134.36	5393.45	6976.56	6014.78	7349.16	5844.57	8530.64	7645.6	8456.02	5913.61	5354.45	3395.31	4745.89	3659.67	2883.2	2895.29	5005.76	5772.85	5260.29	5308.92	5653.65	5604.47	5735.73	5840.48
M330T232			0.627727	0.638442	0.000497262	330.225	232.482	11871.9	10695.2	9853.58	9342.43	10947.9	8321.28	9341.41	10438.6	12041	14088	9756.82	9712.91	9774.66	5525	5113.31	3075.39	5662.62	6204.96	5296.09	8154.11	6966.05	6966.21	6919.71	7254.59	7026.94
M368T372			0.535848	0.501968	0.00050695	368.092	371.702	5609.36	4064.22	8671.95	4447.23	2614.36	5835.81	6044.67	5965.07	7042.25	5184.01	1695.17	1205.9	2254.67	3474.47	1348.25	4791.55	4432.26	3317.45	2310.94	3018.04	2434.98	2352.68	2424.66	2225.5	2406.91
M63T237			0.165289	0.701794	0.000511348	62.9623	236.695	1012.18	1252.5	955.288	906.692	845.111	831.044	632.003	722.686	899.961	1038.16	725.716	691.082	654.397	727.435	482.56	508.503	774.555	611.558	501.965	705.493	621.039	605.381	698.669	604.806	605.853
M493T47			0.501297	0.695511	0.000528939	493.386	47.103	7608.85	5950.68	7041.59	8807.47	9119.6	8793.65	8069.99	9681.23	11336.5	9350.2	6189.7	7245.38	7787.04	6324.5	5141.66	4487.27	6585.12	4188.94	4661.47	7035.71	5241.23	5428	5336.25	5338.73	5566.54
M430T270			0.336661	0.731839	0.000552481	430.314	269.894	4190.98	3156.01	4110.4	3944.12	3808.62	4058.71	4242.44	4012.51	4687.29	3643.2	4122.01	2561.25	3946.85	3031.75	2513.56	1874.03	2354.16	2798.3	2702.01	3262.97	2333.45	2479.67	2483.59	2483.83	2483.79
M390T371			0.250169	0.557207	0.000558961	390.074	371.16	1452.68	1191.06	2378.51	1152.8	883.724	1579.15	1611.93	1409.8	1745.16	1351.74	544.437	672.676	574.157	940.583	627.104	1469.25	1000.08	893.289	601.479	899.389	589.629	607.191	607.752	608.277	471.676
M321T417			0.28811	0.518616	0.000567446	320.963	416.663	1448.03	1361.02	2254.92	2141.74	1429.15	988.952	947.285	1428.88	1641.38	1088.6	828.751	673.748	742.423	1230.87	714.26	116.99	601.561	1133.52	885.017	712.054	754.826	792.818	754.619	675.232	732.93
M612T46			0.349236	0.74777	0.000572212	611.501	46.101	5295.24	4968.17	5678.3	4647.09	5229.98	4418.63	4509.12	5806.35	5340	7148.73	2803.92	4333.06	4611.49	4576.66	3320.41	3326.84	4515.24	4235.81	4059.82	3879.67	3947.21	4031.05	3607.68	4141.26	4029.42
M99T237			1.06565	0.707103	0.000575946	98.9833	236.677	41418.5	42149.1	46594.5	34915.5	32258.8	27372.7	29207	29304	28409.4	40423.6	30433.6	25004.3	26650.7	29571.3	21873.7	18690.7	26750.7	21527.4	23660.7	24774.6	25820.7	26022.3	25821.6	25821.7	27034.1
M373T44			0.778498	0.662937	0.000598162	373.271	44.1	14378.2	10393.3	14446.4	20914	16512.1	14297.5	16527.2	20455.9	20639.8	12590.9	9656.44	6234.77	8486.06	12386.4	10877.8	12037.8	11677.4	11525.1	11088	12866.1	13559.8	12304.1	13808.6	13561.7	13809.9
M549T195			4.47526	2.33974	0.000614204	549.37	195.001	162361	143177	143053	105518	115873	144542	101467	152666	100268	152993	510366	431031	511202	223056	151986	245037	178332	344004	220728	277198	213352	197956	207108	198002	198221
M290T270			0.257016	0.636394	0.000615552	290.158	270.234	1647.12	1303.2	1484.57	1971.84	1897.27	1166.61	1630.46	2268.18	2207.21	1723.64	1580.28	1249.86	1176.5	1109.57	844.034	366.056	1110.23	1115.38	1250.4	1207.36	1100.75	1052.91	1139.97	1351.21	1090.73
M278T400			0.501257	2.17848	0.000628846	278.122	399.978	1426.36	1149.12	1660.61	1361.68	1480.04	2392.06	1642.61	2587.6	1001.55	1932.32	1663.63	3163.68	2983.28	4273.59	4071.58	1907.18	3657.87	4876.92	6473.3	3165.69	1243.41	1261.51	1329.57	1257.98	1246.3
M429T323			0.265792	0.464812	0.00064293	429.218	322.625	597.156	1828.09	1090.28	957.611	1265.57	1083.19	1591.75	1636.71	2341.8	1165.97	1148.93	633.484	384.906	320.646	872.513	657.353	505.01	501.03	535.081	743.03	691.64	701.412	691.422	875.778	695.516
M126T28			0.328539	2.23733	0.000656866	126.062	28.241	862.014	781.731	1048.68	746.616	758.988	702.342	644.088	521.479	695.915	733.875	696.816	1164.99	1059.45	2746.36	1120.02	1748.04	1520.96	2327.25	2621.71	1764.8	1575.17	1422.87	1432.66	1546.64	1434.67
M310T215			1.73407	0.585504	0.000672447	310.2	214.882	45433.5	37772.3	39489.7	78664.4	82547.1	69155.2	67806.7	84808.1	87541.9	59715	45739.4	30288.2	30116.9	46398.6	39870.7	21434.7	37113.8	42936.4	50033.2	38363.2	42320.8	42321.3	42754	42315.6	43998.7
M500T213			1.80583	1.49945	0.00067377	500.274	213.429	52460.2	53900.6	58471.2	54683.8	47420.2	41115.3	48058.8	33368.9	43570.5	62296.6	91661.9	89816.3	91999.9	58636.1	40369.4	63327.4	71691.4	76612	70032.4	88599.5	86398.3	85669.3	85674.7	86402.4	89929.5
M819T236			0.240324	0.677759	0.000675379	819.268	236.136	2235.09	2079.21	2386.06	1234.52	1667.32	1479.57	1804.5	1247.76	1494.22	1975.68	1405.25	973.539	860.387	1226.99	1123.65	1259.72	1335.83	1213.28	1181.42	1351.14	1429.77	1551.67	1550.81	1521.19	1550.74
M173T452			0.62806	0.509735	0.000675957	173.02	451.998	9595.7	7991.68	9704.78	6232.99	6084.97	5292.18	3465.01	8376.02	5328.88	11294.1	5017.41	2609.16	4992.92	2977.36	2395.82	1893.55	5077.05	3375.89	5539.2	3519.01	1657.02	1663.07	1669.22	1731.54	1732.79
M952T469			0.654497	0.881221	0.000686564	952.355	468.817	51376.8	45864.2	48458.1	54475.4	47972.1	49313.8	45705.4	46267.9	51784.2	50189.7	38836.7	44569.3	44956.4	46055.2	38719.9	37639.1	45617.1	44695.8	47101.2	44848	36409	36390.6	40269	36076.3	36082.3
M447T49			0.764036	0.414782	0.000693485	447.308	49.431	6896.11	4003.73	13746.6	7029.83	12876.6	16575.3	11066.1	6886.9	12051.8	5044.84	2426.68	4405.37	3643.11	4911.49	2380.7	4279.1	5633.3	3540.2	3054.64	5618.3	6827.1	6810.81	6919.35	6821.92	8498.26
M199T235			0.288024	0.728255	0.000701627	198.973	235.34	3470.92	3045.68	3646.34	2745.97	3270.17	3295.81	3464.81	2875.65	3103.39	3743.73	2922.45	1793.34	1290.27	1579.42	2856.08	2922.8	2316.11	2731.11	2693.33	2681.68	2220.33	2381.57	2187.48	2380.95	2394.82
M580T204			2.61184	1.78655	0.000734053	580.405	204.411	54054.1	91235.4	50006.7	48311.3	68082.9	49754	84095	79735.4	43766.5	125016	172307	154546	156806	140636	65791	80659.5	110596	129421	113588	115615	72942.9	72933.1	72621.5	83185.8	79804.9
M610T323			0.444563	0.284787	0.000734102	610.352	322.618	1138.85	1369.1	473.582	2732.49	3345.9	1534	3509.52	4336.54	3002.59	2089.94	1776.22	448.884	794.383	947.999	742.526	261.507	289.254	603.707	655.287	181.979	1064.51	786.807	726.717	736.792	734.423
M187T317			0.493549	1.75608	0.000736381	187.106	317.302	3010.19	3134.09	3082.32	3023.12	2424.66	2975.8	1973.15	1653.54	680.305	2812.34	2843.01	3520.45	4813.68	3312.21	3097.22	4491.65	5265.86	4412.03	6857.09	4884.16	5590.28	8304.83	5611.57	5600.78	5891.39
M185T89_1			0.416678	0.630024	0.000741109	185.091	88.7465	5060.2	5035.41	4867.48	3862.2	2453.29	4677.72	4029.95	6089.64	6576.24	5548.93	4161.33	2801.78	3451.23	3460.67	2578.97	3417.66	2173.05	3674.12	1730.01	2919.03	3306.98	3869.12	3739.26	3787.75	3862.36
M528T237			0.361369	0.522467	0.000752021	528.363	236.92	1914.53	1523.23	1872.82	2676.52	1872.49	3690.33	2455.66	3358.38	3578.35	1544.28	1005.18	1067.2	949.105	1648.36	1298.9	1144.95	1528.2	2057.86	1154.44	939.222	1548.57	1548.58	1557.99	1548.59	1585.16
M559T412			0.183446	0.730598	0.000755186	559.086	411.636	1349.26	1303.75	1316.92	1697.86	1178.42	1254.15	1396.38	1361.05	1745.01	1333.02	1247.11	782.246	929.164	1073.26	1151.28	579.618	1155.12	872.557	1054.44	1336.68	1169.49	1180.61	1107.05	1146.57	1169.09
M763T468_1			0.699435	0.869752	0.000761043	762.517	468.304	51238.1	41631.8	45975.7	42578.8	47840.1	46604.9	45675.1	46957.5	47325.4	43888.4	40307.4	42429.3	41212.4	43295.4	35379.4	31408.5	39874	42363.9	42928.9	40639.3	35500	38692.8	36219.2	36207.2	34795.4
M357T631			0.523133	0.748914	0.000765287	357.247	631.226	12670.2	12195.9	13148.7	10099.9	9118.82	8923.4	10906	9414.17	9517.86	12119.4	11709.6	7199.81	8261.09	6610.59	8132.68	7465.81	7127.56	8134.86	8307.73	8018.52	8888.1	8505.06	8951.4	8950.84	8950.96
M144T235			1.5224	0.371701	0.000766733	144.064	234.54	37665.2	5881.65	38925.9	37067.2	44159.6	31077.2	32397.3	8424.33	46247.1	25356.5	10561.3	10902.3	8933.18	12293.2	8411.59	8149.78	9371.86	28137.2	7291.15	10135.8	10612.3	10228.4	10232.8	9868.46	10029.6
M288T216			2.30742	0.565386	0.000773981	288.216	215.527	70397.7	69983.4	55989.3	108463	136635	113541	115690	109596	127127	116671	109985	39576.3	57474.3	65008.8	59164.2	28161	49103.3	62220.1	64811.1	43505.1	53705.3	53702.8	54117.1	53707.9	55386.6
M287T381			0.345784	0.676868	0.000776979	287.108	381.267	4014.89	3855.44	3349.05	2589.48	3511.89	3788.12	2813.7	2985.74	3840.55	2609.11	3374.38	2041.19	2694.38	2805.65	2351.52	1428.85	1467.58	2591.25	2276.67	1547.45	2788.72	2398.82	2478.76	2396.26	2481.14
M647T48			0.938611	0.599209	0.000787602	646.537	47.656	17685.4	13683.2	13321.2	14699.4	21443.9	15810.3	17476.9	25526.3	27557.6	16669.6	12972.1	8805.58	7545.95	15723	10360.4	8622.17	15167.9	13039.9	10652.2	7289.52	15185.3	15192.4	15185.9	14780.9	14845.4
M670T214			0.365344	2.33845	0.000799925	670.388	213.512	357.852	560.09	850.832	1084.55	754.626	604.577	820.727	1623.05	973.254	1120.22	2029.64	1334.72	1529.68	3278.39	2155.96	814.428	1371.51	2583.46	3432.56	1930.6	642.349	717.054	736.802	736.306	832.444
M238T372			0.198923	0.595009	0.000811071	238.053	372.448	1057.46	1173.9	1122.43	674.99	944.139	865.793	789.055	439.847	780.96	681.296	878.939	338.893	449.215	537.3	556.521	466.755	527.839	514.105	434.34	371.437	888.064	887.729	866.935	867.088	740.985
M357T96			0.324312	1.62634	0.000811939	357.104	95.7655	2252.33	1942.06	1856.45	2281.66	1683.79	2126.78	1103.17	810.192	394.811	1751.44	3066.74	2437.58	2706.34	2765.29	2178.86	2534.79	3280.33	3170.45	1705.21	2505.41	1852.31	1635.7	2023.98	1994.87	1858.98
M394T321_2			0.192561	1.58233	0.000833524	394.22	320.7	593.811	639.684	788.187	298.946	447.041	553.485	416.084	302.475	427.186	530.825	514.158	987.338	618.259	1107.97	713.091	756.794	865.095	751.844	741.781	851.726	704.655	953.489	713.844	660.899	656.185
M104T294			0.700063	0.816913	0.000857309	103.795	293.755	24700.5	26326.3	32646.1	31687.4	30666.7	29870.5	31167.1	27534.2	27038.7	26758.9	24178.9	21260.2	23838.5	27791.6	18974.8	19368.3	28189.8	22524.3	26298.5	23169.7	20785	21910.2	21856.8	21887.8	17243.7
M155T237			1.41316	0.684796	0.000878329	155.009	236.649	70878.9	70331.1	82673.1	56707.5	51756.3	42828.1	49087.7	47660.5	47100.4	66284	48175.5	39847.1	43217.2	48448.8	32015.8	29575.5	44709	35278.1	39738.5	39811	44337.6	43516.6	43316	43317.8	43515.3
M307T323			1.13627	0.602574	0.000894774	307.221	322.968	26338.6	20206.1	25386	23549.5	27002.9	31452.4	25187.7	39447.5	39900.9	38341	30870.3	9919.75	19292.2	13994.6	21991.9	10831.7	18963.7	17817.2	20278	14892.3	10988.7	11752.2	11753.5	11983.1	11978.7
M689T179			0.273151	1.39435	0.000898665	688.561	179.352	1468.17	1539.11	1732.87	1202.69	1118.07	1789.67	1441.66	1570.93	1972.86	1306.15	2202.29	2477.36	2261.7	2627.52	2167.37	1818.19	2331.78	1591.57	1380.48	2255.22	1487.08	1228.05	1228.02	1260.14	1260.84
M326T370			0.542314	2.61803	0.00090221	326.122	370.229	1124.66	1506.71	1853.36	1682.24	1182.17	2348.05	1287.07	2833.98	813.807	1208.54	1331.68	2564.27	2906.66	4465.55	7893.79	3113.16	6372.37	3232.65	4397.54	5193.48	709.576	790.774	717.099	716.553	769.724
M260T237			3.19561	0.530843	0.000916665	260.185	237.312	115285	143027	97127.1	198963	249499	197768	206800	186024	212790	227198	219580	64818.3	95887.1	103406	105716	39176.1	81618.1	97087	98993.1	67539.9	106263	98389.3	99519	100966	104458
M294T319			0.382173	2.0562	0.000920313	294.099	318.971	1056.89	1617.61	1647.67	2051.27	668.397	1628.86	730.568	1590.27	506.755	634.366	1906.07	2227.4	1170.79	4019.07	3526.44	2020.22	2870.88	2065.45	3095.1	2045.8	717.776	676.57	785.958	716.486	677.872
M244T35			1.35252	2.86494	0.000923914	244.189	35.259	7016.93	4486.48	8816.65	7279.92	8939.58	10327.2	7835.97	5270.72	9559.37	14317	17888.2	21017.8	29609.3	48438.1	12077.4	20187.4	13124.6	10269.2	35472.2	32140.2	33046.5	28019.8	34305.4	34520.4	36770.9
M320T136			0.417987	4.14359	0.000924878	320.133	136.066	1237.45	463.922	832.626	296.112	166.789	412.139	269.816	279.171	109.17	354.689	203.791	3483.2	1892.17	835.349	2043.3	2750.36	689.934	1844.93	1560.38	3019.1	203.962	193.615	193.504	262.199	178.698
M216T187			0.434583	0.710756	0.000948264	216.122	186.929	6793.31	3793.97	6578.32	5989.31	6506.7	7700.51	7828.61	7709.38	8075.2	5143.55	3720.09	4039.7	5367.69	4984.92	4496.29	5802.77	4638.8	4726.44	3771.23	5446.41	5649.56	5853.76	5734.09	5734.51	5921.4
M649T45_1			0.714776	0.535562	0.000955252	648.551	44.9305	6927.88	6597.87	5567.48	8831.83	12833.6	9682.95	12133.1	13034.7	14768.1	7243.78	4592.17	3587.88	2741.89	8496.65	6547.94	4218.11	6308.87	6153.19	5194.69	4440.79	8862.13	8945.41	8862.83	8288.19	8316.87
M322T400			0.259181	0.78758	0.000970423	322.105	400.375	4140.48	2765.15	4148.71	3697.33	3186.52	3991.92	3181.15	3923.57	4056.18	4179.32	3105.59	3065.24	3454.84	3198.02	2455.12	2303.84	3006.45	2454.22	3087.97	3222.08	2539.47	2563.28	2562.19	2544.49	2544.42
M261T400_2			0.218802	0.795308	0.00101781	261.102	400.008	2951.35	2600.52	2338.15	3655.28	3176.46	2860.53	3554.36	2796.27	3148.86	2987.98	2261.02	2833.21	2016.36	2353.86	2844.23	2589.76	2185.56	2523.42	2197.65	2109.68	3289.93	3169.6	2660.48	3296.8	3293.74
M120T42			1.61755	1.26267	0.00102457	120.044	41.7665	67307.4	56878.3	68509.5	61578.6	68088.6	65437.9	55670.5	67534.1	71762.4	88827	91323.1	83361.3	92173.8	75177.9	71059.1	78983.9	80017.8	74224.2	99746.6	101938	63019	58850.1	63020.9	63484.1	62514.5
M296T286			0.347548	2.06696	0.00103018	296.148	286.4	2034.04	934.26	1418.08	933.63	786.917	1495.25	847.801	595.132	196.147	1240.01	2102.18	2260.91	1105.68	3916.21	1654.39	2051.38	2296.67	2148.03	1593.26	2535.65	2182.03	2181.91	2372.37	2182.19	2204.88
M334T406			0.265688	0.554414	0.00103396	334.184	406.275	1300.7	832.24	979.153	1691.24	1308.46	1581.34	1239.19	2029.71	2084.87	696.634	836.448	484.488	816.19	863.039	828.212	560.191	785.124	983.586	776.905	685.426	632.748	584.291	632.957	709.494	615.801
M129T442			0.337252	1.16263	0.00103947	129.101	441.745	5444.3	4784.95	5080.56	4941.13	5615.37	5348.72	4809.22	6263.23	5366.65	5718.28	6567.25	5599.12	6439.4	6443.9	5780.65	5972.44	6206.79	5344.34	6590.54	7108.07	4966.3	4711.74	5140.26	5140.21	5651.49
M397T398			0.178308	0.652687	0.00104841	397.034	398.396	640.979	447.384	552.126	754.185	970.295	834.244	837.487	815.094	1100.94	606.239	630.907	415.438	465.487	393.963	439.296	433.496	545.171	573.764	546.223	489.901	567.015	578.027	572.001	679.945	573.015
M362T370			0.342551	0.50149	0.00105352	362.215	370.317	1895.1	1582.45	1518.71	2075.39	2830.15	2788.95	1435.85	4275.81	2972.3	2300.17	1175.3	1201.13	610.194	1515.27	1182.31	802.699	936.262	1000.64	1909.95	1538.97	1429.59	1406.65	1326.25	1429.09	1455.54
M235T256			0.154228	0.690696	0.00105755	234.996	256.254	724.404	516.889	613.699	528.053	897.992	500.491	673.367	632.592	685.615	657.223	590.371	529.2	537.968	585.723	430.898	337.907	397.744	417.927	302.811	310.853	574.032	574.529	574.309	495.26	561.855
M229T216			0.177971	0.710308	0.00106054	229.142	216.194	1412.35	1022.35	1379.58	1069.34	1293.94	1603.44	1161.07	1103.18	1404.91	1633.35	1014.94	1221.76	911.684	917.443	924.019	446.616	1235.52	853.372	909.412	858.555	1057.74	1102.74	1089.98	1102.71	1111.03
M324T160			0.217452	0.691413	0.00107641	324.215	159.525	1399.46	1320.57	1978.44	1943.19	1757.53	1941.28	1751.99	2576	2190.89	2041.32	1359	1225.27	1136.81	1374.4	1706.03	949.62	922.163	1247.91	1255.29	1891.67	1917.83	2030.44	1933.06	2029.81	2030.56
M260T185			0.263563	1.74822	0.00111295	260.111	185.492	646.065	1037.16	782.878	792.163	487.491	888.079	711.828	1319.17	442.032	938.78	712.902	1080.05	1035.7	2121.17	1812.21	1605.15	1398.79	1177.42	1668.69	1453.5	797.179	797.353	758.128	886.291	823.441
M226T177			0.335303	0.791233	0.00112024	226.081	177.285	6548.2	5592.36	5432.46	6152.54	6533.9	4947.17	5856.34	5988.94	7110.49	6325.77	4951.11	3235.58	4590.62	4416.8	6186.93	3999.08	4963.41	4922.92	4924.23	5669.56	5214.38	5213.79	5278.72	5208.55	5480.25
M729T134			0.310705	1.59971	0.00114019	728.52	134.191	1703.4	1316.98	1005.14	783.358	1119.37	1487.42	1142.1	1695.24	1791.11	1401.61	1943.34	2191.85	3178.46	1498.31	1298.44	2191.92	1772.17	2412.81	2825.77	2196.14	728.729	2084.03	1564.11	1430.71	1416.33
M718T28			0.231594	0.659148	0.00116607	718.101	27.965	1449.44	1026.2	1589.96	1416.91	1730.56	1233.37	1200.75	1337.79	1375.88	1903.04	1253.89	488.951	650.954	524.837	955.508	1208.32	1328.48	855.02	1011.47	1124.59	756.923	795.555	793.192	785.217	793.071
M939T478			0.183956	0.670811	0.00117881	938.862	477.817	1349.39	908.059	1344.32	1184.46	1280.33	1352.87	1287.42	1355.09	831.919	967.963	723.678	1263.13	654.218	788.039	1157.11	759.578	408.265	824.564	690.096	688.37	1009.02	1275.03	1273.07	1213.12	1206.26
M354T301			0.200401	0.645236	0.00118423	354.239	301.433	1210.54	1209.12	823.708	928.481	1264.68	1150.74	1290.77	1899.73	1836.02	1360.18	683.159	973.181	931.135	842.295	862.206	528.23	719.112	924.431	1091.52	816.002	488.414	488.34	488.46	504.783	501.531
M277T263			0.566796	0.501488	0.00119389	277.088	263.152	4012.47	3093.89	5310.51	5777.55	5431.5	10425.1	9668.99	5738.72	7649.78	5371.78	4494.76	3225.18	3302.56	4122.62	1365.84	4646.59	3099.92	2588.61	1991.73	2495.28	3737.08	3528.31	3589.19	3442.1	3528.22
M141T317			0.17691	0.656216	0.00120877	141.04	317.083	786.189	821.396	1075.15	645.281	1042.18	945.886	706.121	891.235	939.061	584.793	954.221	400.585	568.626	484.823	747.493	458.392	400.365	509.153	455.865	557.162	487.07	501.603	466.831	509.906	501.877
M248T339			5.33651	0.516297	0.0012092	248.149	338.805	365097	265508	299678	575918	701087	493998	626459	885271	677716	476162	385506	186842	371869	335371	339831	116770	222272	294637	300966	216847	277814	277805	277813	280511	287969
M310T394			0.345925	1.76093	0.00121362	310.094	394.259	1390.17	1574.35	1770.51	644.208	995.084	1152.68	1034.14	866.603	655.986	920.433	870.964	2709.05	1666.03	2121.31	1672.81	1396.49	2121.9	1736.64	2450.75	2631.57	1054.36	1054.21	1021.1	1066.32	1066.25
M506T321			0.193719	1.85294	0.00122052	506.345	320.556	533.743	411.291	458.233	293.879	349.749	391.056	308.154	377.992	350.098	420.974	328.847	747.251	662.911	524.724	806.283	1257.58	489.093	591.46	884.458	924.9	689.284	639.817	601.382	605.936	640.022
M542T341			0.494368	0.582077	0.00122745	542.095	341.152	5547.64	5002.02	7954.54	4055.52	7050.42	5540.1	6386.2	7188.64	6900.36	9569.19	4202.1	3780.86	6074.76	2218.86	4714.65	2531.55	1759.16	2048.16	4618.43	5999.77	2902.91	2929.94	2936.94	3192.77	4035.75
M156T372			0.201357	0.65226	0.0012784	156.039	372.464	1067.63	1450.03	1370.67	877.089	1172	1106.13	911.824	800.755	859.263	854.977	1157.22	459.06	663.651	824.991	752.541	556.829	510.926	647.854	655.293	601.037	974.144	910.835	929.383	929.261	891.338
M519T340			0.835928	0.588161	0.00128207	519.113	339.893	20803.4	17924.5	25685.1	26593.5	13447.9	26675.1	33120.3	28844.6	23092.8	21835.3	14686.9	26383.4	11216.3	12604.3	8528.24	13805.1	11665.8	10566.9	8384.15	22154.5	15441.7	14829.2	14764.3	14827.9	15423.7
M141T253			0.943872	0.677313	0.0012905	141.137	252.856	32565.9	15188	31746.3	31698.4	23448.5	28405.1	22749.7	28164.6	26464.6	31902.7	26226.9	16058.7	19668.5	20433.8	24425.3	17378.2	17211.8	15267	9152.39	18632.8	24890.5	20956.3	22793.9	22529.7	23191.1
M204T384			0.810748	0.58888	0.00129715	204.122	384.42	12570.2	15201	6149.8	20824.3	15683.8	17282.5	17628.1	23563.2	12246.3	19215.3	14394.3	8810.3	10037.6	10984.1	6064.79	7122.36	8087.9	10521.8	10610.8	7801.5	15203.4	12929.6	12477.2	12075.2	12065
M99T452			0.844016	0.58823	0.00132463	98.9831	451.988	22145.7	16880.3	21312.6	13712.7	12873.4	11744.2	11525.3	16182.5	11014.7	24282.2	14482.3	9506.02	9645.05	10942.2	7177.92	4296.46	10369.5	9301.18	11014.9	8365.71	5598.11	5810.64	4812.85	5623.19	6346.64
M918T468_2			0.891985	0.906301	0.00132962	918.012	468.28	129159	117899	124466	132355	127614	118535	122796	122667	132446	121162	117290	121189	112233	125757	102575	97980.3	111982	114107	117318	111628	115449	116202	113754	113757	113761
M81T355			0.292683	1.36235	0.00136909	81.0439	354.968	1924.22	1640.8	2218.06	1748.34	1537.55	1550.47	1746.61	2313.94	2033.67	2310.98	2686.39	2937.8	3084.3	2766.44	2798.36	1568.97	2086.04	3068.47	2180.34	2741.12	1818.48	1388.65	1744.52	1820.88	1815.11
M519T48_2			0.562205	0.805435	0.00140621	519.402	47.765	18487.9	19427.8	21917.4	18732	19279.9	17357.7	21255.3	22595.2	20921.9	25326.9	14767.9	16569.1	20896.9	17746	14371.9	12634.3	17322.7	18274.9	15011.8	17762	14182.2	14182.3	14379.3	14264	14409
M857T171			0.554259	0.185928	0.00141835	856.509	170.797	6532.51	2730.55	7149.79	2717.66	2676.11	1117.88	1533.47	1425.21	1652.02	5102.15	1476.22	279.818	439.768	598.423	399.598	953.601	469.69	441.467	633.098	376.503	1159.92	1218.32	1225.72	1257.07	1273.86
M837T468_2			0.353478	0.923805	0.0014201	837.011	468.268	31366	27829.7	30609.9	31397.3	31302.3	30634.6	28269.4	30284.2	30215.5	30748.2	27650.3	28306.8	27654.9	29582.6	28586.1	24713.6	29190.3	26323.9	28376.4	29211.3	26934.6	29378	26932.3	27360.9	26934.5
M167T323			0.589014	0.599115	0.00146165	167.031	322.647	5560.37	5950.29	4955.99	7613.35	9323.84	7099.18	10565.6	8275.32	10591.4	8626.04	8107.6	7492.45	3220.48	3247.61	5156.82	4450.82	3761.21	4574.66	3773.97	3281.7	6035.67	6046.39	7864.21	6143.9	6028.71
M565T47			0.301792	0.734414	0.00146711	565.444	46.764	2858.59	4562.2	3522.76	3844.35	5157.09	3422.57	3496.38	3894.94	4392.78	5123.5	2584.64	2991.37	3610.8	2710.46	2785.48	2128.32	3754.1	2749.57	3240.08	3023.82	2377.25	2672.74	2433.08	2320.51	2433.37
M436T24			0.293653	1.63246	0.00147961	436.113	24.1975	1596.72	546.294	1502.84	1046.82	881.826	1265.97	938.888	1253.44	890.183	1199.95	1411.72	1888.77	2522.03	1501.32	921.69	1426.61	2461.38	1984.88	2148.36	1891.03	1110.71	1143.38	1165.23	1153.1	1143.51
M551T236			0.171211	0.633101	0.00149392	550.941	236.014	779.622	607.465	871.51	685.438	819.346	714.625	794.154	796.768	946.245	916.646	708.206	198.052	222.376	151.533	663.616	543.38	595.337	613.847	733.119	592.18	348.479	385.388	371.009	370.768	378.79
M274T305			0.402871	0.633296	0.00150202	274.163	304.967	3971.5	2987.82	2967.32	3932.51	4402.08	3341.2	4436.9	5454.21	6383.37	4372.32	3724.29	2265.18	2763.99	2693.75	2555.01	823.964	2873.8	3157.53	2939.17	2959.57	1719.97	1769.49	1575.61	1770.93	1742.85
M453T340			0.282593	0.654708	0.00150233	453.143	340.028	2042.24	1381.96	2423.11	2993.77	2256.32	3181.46	2994.98	3223.02	3584.5	2178.2	1854.6	2296.99	1754.21	1644.5	1527.58	1655.59	1495.07	1616.47	1079.45	2267.9	1390.94	1540.71	1453.17	1450.95	1173.07
M407T323			3.60744	0.502269	0.00152888	407.237	322.647	142976	169990	110986	253145	280768	187217	291956	377316	306958	274733	244041	123002	105404	154119	173028	69176.4	65456.8	110975	95868	62388.8	163497	181674	163489	163562	166537
M81T452			0.228653	0.713494	0.00156599	80.9727	452.313	2440.86	1819.27	2378.66	1618.56	1655.6	1878.7	1608.83	2287.92	1597.77	2684.92	1602.12	1778.66	1376.39	1839.46	1054.86	1368.97	1484.8	1096.97	1395.44	1251.58	1264.5	1275.01	1281.28	1281.19	1275.04
M314T210			1.3635	0.652248	0.00157547	314.231	209.633	36084.6	34182.2	30572.6	47152.8	64515.7	56336.8	58582.3	53473	60101.5	43675.4	44064.4	28170.2	24019.4	32198.6	41087.4	22183.6	35294.5	38459.1	28668	21983.9	50523.8	50518.9	47635.5	49309.5	50512.8
M996T208			1.09606	1.39523	0.00159135	995.608	207.661	19000.2	20885.1	26910.7	26936	19223.6	20297.3	21964.8	16340.8	25775.4	30168.9	36013.3	30816.2	40868.1	27676.2	20078.8	26298.3	31643.6	33784.8	30677.8	39560.8	21064.2	21064.9	18911.5	20802.7	21055.3
M485T314			0.178602	1.40341	0.00161126	485.192	314	805.156	625.846	765.54	544.92	456.693	548.96	454.581	529.463	456.376	643.626	640.235	1050.48	997.91	867.077	631.802	617.444	750.431	870.659	807.574	949.893	662.315	616.85	627.222	634.674	627.203
M451T46			0.361602	0.761391	0.00162464	451.374	46.323	4340.47	5214.52	4489.5	4996.64	6257.5	4249.26	5455.89	5424.58	5969.97	5767.11	5613.85	3521.25	4134.43	4382.83	3991.81	3462.23	4629.09	3188.78	2777.13	4016.88	4045.01	3843.29	4044.23	3597.37	3876.43
M816T469_1			0.33991	0.792882	0.00164649	815.683	468.666	7047.84	6314.76	7304.16	7497.42	5665.52	5861.5	4876.73	7676.23	7362.37	7478	5536.62	5454.87	4536.96	4223.51	5368.96	5640.68	6667.87	5552.68	5546.84	4661.17	5592.69	4702.49	5469.9	5592.53	5595.53
M117T400			0.188251	0.843014	0.00165145	117.065	399.517	3288.52	3534.4	3430.92	2745.38	2771.71	2412.15	3235.35	3367.33	2867.86	3243.45	2764.07	2370.96	2366.62	2735.08	2846.57	2714.43	2358.41	2460.32	2804.07	2626.12	2231.96	2174.3	2187.43	2436.55	2187.88
M380T239			0.430638	1.92966	0.00165794	380.144	238.813	2252.94	1696.6	2008.22	1321.59	1414.06	1988.45	2002.21	3025.09	1026.11	1000.57	2245.41	4170.09	1715.7	6356.29	3065.66	2550.33	3335.82	3732.84	3515.39	3536.53	1489.07	1080.9	1363.06	1364.6	1431.79
M127T355			0.687642	1.73714	0.00166917	127.049	354.934	8529.24	6104.95	7230.19	5326.13	3925.24	3929.63	4736.03	4393.06	4329.61	7474.94	5651.19	13987.7	12241.8	13278.8	7048.88	7128.69	9155.44	13183.2	7285.51	8282.26	7159.49	7102.1	7159.61	7159.87	6995.38
M144T387			0.832683	0.666754	0.00166969	144.101	386.827	13648	14189.2	14539.8	24014.7	24950.6	24608.8	20381.1	22093.2	22775.7	16412	17607.2	9401.58	15873.5	17954.6	12369.5	10332.7	10994.3	11467.7	15662.3	10095.8	13761.3	13629.5	13722.6	13409.7	13712.5
M948T28			0.182366	0.674056	0.00171009	948.154	27.904	1021.3	671.51	1101.44	1002.32	1031.68	1107.23	753.307	929.271	834.534	1252.91	849.091	361.535	383.309	463.373	583.062	789.666	949.736	664.233	642.215	855.829	568.835	563.184	558.596	517.533	568.87
M572T263			0.194901	0.725283	0.00172859	572.333	263.015	1379.74	826.158	1089.26	1379.88	1623.93	1177.84	980.128	1340.38	1669.7	1536.19	937.523	807.34	1056.45	1164.27	1027.92	777.354	1041.25	854.553	804.213	960.147	789.636	802.83	802.747	802.861	750.371
M204T323_1			0.700242	0.642775	0.00176194	203.506	322.647	9666.73	9275.22	8176.86	12124.2	14164.1	10384.7	13725.3	15359.8	15962.5	13560.3	13777.8	7459.41	3937.85	8958.45	8890.39	6332.66	6243.49	9205.09	7016.08	6854.34	10474.8	10621.7	10877.9	10621.5	10112.7
M375T236			0.205776	0.686128	0.00176286	374.957	235.958	1427.52	1292.79	1501.73	1274.48	1409.99	1314.63	1490.83	1444.26	1679.24	1693.2	1362.74	523.749	513.184	413.733	1282.76	1075.27	1188.62	1103.45	1277.91	1227.12	792.884	818.019	820.313	800.539	844.75
M143T348			3.41495	2.19987	0.00177862	143.081	347.507	92496.4	91302.9	104560	131142	61776.7	74989.1	64307.1	105849	40308.3	89701.4	86480.7	136158	139048	246149	302368	113156	185856	189671	345729	139418	137672	133503	132023	132027	132034
M288T326			0.216696	0.48413	0.00178644	288.036	325.991	1560.28	1466.94	1156.09	514.582	630.622	703.272	1344.34	522.432	1413.1	708.778	791.617	334.963	393.975	352.596	623.138	482.828	444.301	412.52	563.478	451.771	717.963	781.242	717.523	717.528	733.296
M193T404			0.271057	1.52784	0.0018094	193.063	404.357	1365.37	1481.17	1040.12	1346.94	1411.33	1479.16	1051.16	1678.69	667.565	1407.8	1494.39	2172.42	1239.87	2605.17	2804.07	1729.78	1948.72	1679.55	2438.52	1641.35	1075.09	1167.18	1124.5	1168.26	1268.33
M137T325			0.334814	1.43995	0.00191092	137.058	324.656	2479.92	2247.42	3255.55	2318.77	1868.72	2118.92	1479.22	1773.8	2937.74	1543.19	2411	2378.22	4328.13	2794.93	3169.63	3207.75	3035.45	3243.39	3139.63	4004.17	1977.39	2120.43	2118	2051.23	2124.13
M332T336			0.426394	1.97976	0.00191198	332.132	336.082	809.29	1507.6	2122.74	1924.01	595.901	1427.18	368.933	1605.01	1361.63	1342.03	1423.49	3395.16	1717.89	1988.07	1636.91	2138.45	3193.9	2470.5	3813.95	4085.86	1241.18	1318.93	1317.8	1679	1245.6
M877T468			0.845651	0.916518	0.00191463	877.011	468.288	148144	124434	132762	144488	140010	133189	133282	137119	133150	131503	127592	134960	123880	133296	113169	114131	123700	121460	127816	124702	127069	126220	126411	122766	127452
M338T413			0.514988	1.77351	0.00194075	338.154	413.495	3155.35	3057.24	2943.82	4728.08	1851.23	3632.62	2950.17	5706.76	1383.51	2168.81	2986.22	5715.96	3065.06	7477.73	8514.1	5872.21	5938.57	5116.18	5509.24	5807.83	2072.28	2087.11	2072.47	2165.61	2072.27
M203T239			0.330618	0.628937	0.00194213	203.109	238.891	2314.51	1190.19	1997.43	3125.3	3159.26	2980.45	3110.23	3536.54	3755.63	1962.83	1874.34	1611.41	1865.86	2163.11	1652.18	1075.31	1744.19	2160.22	1578.73	1339.2	1806.08	1933.6	1921.7	1921.33	1910.57
M416T212			0.813512	0.660103	0.00196528	416.334	212.165	20546.8	15153.8	10364.9	17615.6	24193	13931.9	22928.6	17525.9	15856.3	15202.9	15831.8	10389.5	14199.1	12937.5	8342.62	6826.61	8816.9	13860.4	13059	10145.3	14725.9	15526.9	16348.6	15085	15521.1
M242T370			0.322294	2.22	0.0019752	242.114	370.485	1103.36	902.985	1272.57	476.26	414.994	417.78	367.086	411.436	322.431	545.832	637.895	2425.53	1343.25	976.992	980.209	1015.97	1189.9	1379.29	1662.43	2229.67	894.259	801.323	894.287	894.223	893.563
M217T458			0.28493	0.517496	0.00201264	216.983	457.897	1588.19	2166.39	2513.04	1550.19	1103.84	2114.33	941.173	2607.04	1978.18	3118.53	1351.4	473.439	1124.89	640.695	809.153	366.211	1708.19	739.442	1532.19	1439.18	420.224	421.375	477.877	442.342	434.32
M514T340			0.170048	0.667849	0.00205474	514.157	339.851	1080.28	962.889	1466.64	1462.95	799.891	1440.66	1556.79	1312.16	1729.17	1392.72	874.467	1351.02	832.871	663.688	741.047	833.258	774.4	676.7	716.9	1354.03	856.384	840.422	840.429	840.556	917.818
M300T214			0.48695	0.690968	0.00206414	300.215	214.025	7689.86	5204.43	5535.15	7384.03	8717.53	8324.5	7430.87	10540.6	8554.9	8084.67	7386.56	4934.12	4763.8	7252.37	5876.86	2793.79	4010.95	5745.05	6217.39	4546	5343.58	5328.27	5511.04	5394.39	5613.01
M547T429_2			0.0938659	0.812352	0.0020977	546.761	428.546	573.736	505.986	663.827	762.159	580.905	571.736	724.524	527.107	638.487	657.907	519.98	504.975	456.009	522.943	516.757	637.846	537.77	427.079	448.201	470.198	499.373	487.221	507.698	492.579	492.578
M802T32			4.33434	0.707429	0.00212138	801.553	32.169	938808	512292	1015560	853086	631593	1081992	629879	618622	794878	895984	440731	621353	562384	572925	671728	470619	656345	579505	506410	558115	326162	350789	333299	337380	330769
M216T373			0.303815	0.66989	0.00217506	216.071	373.05	3040.85	3420.74	2797.13	2277.34	2722.82	2950.14	2318.55	2003.12	2322.86	2144.93	3037.7	1390.55	1799.92	2459.52	2082.28	1201.83	1286.1	1355.53	1464.55	1338.16	2353.21	2307.06	2180.51	2277.55	2257.52
M809T187			0.455366	0.240332	0.00218237	808.509	186.756	4100.73	2523.94	6025.43	1392.08	2184.69	1247.55	1628.56	1460.47	703.074	4053.99	1053.39	297.645	374.423	352.926	968.282	892.297	382.873	452.611	804.253	506.634	3544.56	3487.09	3841.4	3444.64	3538.46
M309T394			0.316519	0.653482	0.0021884	309.09	394.105	2481.78	2637.97	3310.08	2736.47	2844.02	2247.92	2183.13	2523.86	2008.57	1696.71	2606.49	1073.61	2288.82	2308.01	1702.73	1293.22	807.966	1329.48	1557.62	1153.8	1890.19	1890.65	1692.97	1858.67	1890.88
M857T186			0.700182	0.156709	0.00223765	856.509	186.263	10456.3	5684.45	11871	4098.63	4127.84	1589.99	2364.12	2647.27	875.726	5988.39	1992.36	326.764	285.937	931.071	658.33	1870.51	443.153	472.563	477.373	330.973	8815.09	8945.46	8947.47	8099.75	8946.99
M295T408			0.840127	1.74903	0.00224249	295.112	408.195	7285.86	8968.87	7403.36	12901.9	7847.62	10841.9	8346.81	8725.39	1901.46	6262.64	6223.51	10796.4	8699.78	17956.3	16606.4	11993.9	15876.1	17826.5	20311.5	14481.6	4136.52	4116.67	4121.46	4247.41	4736.41
M424T189			2.04867	0.54947	0.00225299	424.339	188.857	90480.2	42039.6	62345.1	104524	108214	110587	133529	84281.3	41774.1	71971.2	75741.5	31241.6	47662.8	57094.2	60870	47839.7	35850.8	50194.1	30995	29419.8	125359	125630	134776	127434	133628
M461T48			0.458327	0.719981	0.00226152	461.324	47.598	8443.6	5002.3	7294.66	10118.1	7810.16	8212.6	10522.3	8271.92	11189.9	11129.9	5676.33	6802.62	8108.77	6443.52	4926.51	5271.84	6455	5898.4	6101.05	7670.92	5276.62	5075.29	5349.36	5602.18	5350.91
M963T28			0.147249	0.642435	0.00228413	963.021	27.904	535.236	464.132	657.115	555.674	765.181	610.536	553.282	558.966	794.355	678.065	533.382	127.714	247.632	173.636	583.487	433.799	525.017	320.166	522.081	498.541	267.089	272.365	233.175	281.643	310.729
M608T192			0.509083	1.95803	0.00229028	608.436	192.096	3514.36	3390.01	4573.64	1368.47	2814.38	2413.11	3360.04	2328.06	3101.99	1674.82	10083.4	5905.34	7648.82	6086.8	4229.7	6614.72	2872.03	5503.56	4259.4	2676.31	3974.04	3968.8	3971.83	5427.76	3983.55
M179T288			1.00326	2.06909	0.00232953	179.004	287.62	14400.7	8431.04	7183.7	10131.8	11735.1	6716.81	8351.94	3344.81	829.743	15447	29596.1	25310.3	19603.5	24364.1	20301.6	13189.7	10099.7	13139.6	13344.4	10177.5	21782.3	21659.2	21741.4	21652.9	21660.1
M454T171			0.514008	0.686595	0.00236048	454.386	171.405	8549.61	4970.84	6966.84	7673.1	7151.87	9345.63	10922.3	11440.9	10051.9	6515.88	5947.4	3480.62	5714.74	5645.62	5522.14	4906.34	6084.51	6880.95	7579.16	5630.19	4925.38	4941.54	5011.78	5330.58	5011.29
M304T38			0.36492	0.606203	0.00236342	304.156	38.067	3134.22	2367.42	3121.11	3016.34	4111.66	2627.26	2771.69	2831.02	4054.47	3212.68	3478.5	1951.57	3127.58	421.063	1070.05	1213.6	1851.83	2128.4	1299.69	2400.26	1271.86	2100.93	1928.74	2033.04	1954.65
M795T468			0.99106	0.906716	0.00237927	795.007	468.141	158193	136444	147267	157531	154692	135423	137511	156510	151612	144989	143536	144199	140014	139405	118866	122726	135722	132268	130099	135259	139009	138996	138119	137249	139007
M81T237			0.358692	0.731105	0.00239583	80.9726	236.711	6198.7	5952.28	6136.44	4347.07	4214.45	3471.25	4200.25	3699.05	4087.74	5474.26	3825.57	3450.72	3962.44	3986.99	2717.65	2734.9	3916.82	3283.89	3662.61	3391.72	3466.36	3408.75	3463.97	3607.32	3429.42
M503T467_2			0.343499	0.590163	0.00242135	503.478	466.568	3027.19	2117.26	3194.27	4081.11	3069.99	2633.24	2857.03	2674.68	1877.31	2544.34	1307.11	1118.59	2121.24	720.783	1039	3538.79	1344.05	2399.57	1255.29	1725.23	3904.64	4015.28	4482.84	4173.34	4024.38
M648T184			0.206601	0.533915	0.00243028	647.506	183.716	1121	654.897	1795.96	709.788	763.454	683.239	778.38	843.925	772.246	1385	420.472	347.922	400.803	561.482	380.57	686.056	718.428	526.593	632.424	401.654	1344.24	1345.11	1372.46	1345.06	1457.59
M488T46			0.292237	0.735738	0.00248702	488.37	46.191	2873.42	2576.64	2982.4	5192.08	4741.6	4071.52	3680.73	3624.59	3382.43	3345.64	2552.49	2658.31	2564.69	2722.28	2419.51	2615.87	2762.3	2500.89	2637.04	3399.73	2818.95	2768.8	2737.01	2722.5	2769.18
M248T218			0.453123	0.524413	0.00251945	248.166	217.761	2713.71	1425.22	2386.92	4652.66	4536	4134.81	4236.97	5324.5	5798.54	2569.76	2761.09	1157.58	3035.05	2487.94	1819.83	863.708	1866.07	2902.8	1653.85	1263.95	2059.96	2059.34	2018.96	2060.27	1759.87
M422T188			0.664387	0.588168	0.00253734	422.324	187.845	10608	5818.88	7149.85	10688.6	12678.3	10235	14137.4	8669.52	4434.25	10174.1	8015.11	4100.95	5074.5	7015.17	6438.51	8613.2	4174.5	5034.1	3455.37	3715.69	12136.4	14989	12784.4	12166.7	12512.1
M172T479_2			0.164527	0.898996	0.00253894	172.093	478.818	4625	4135.98	5008.21	5076.9	4949.73	4562.91	5329.47	4315.33	4553.58	4525.3	4236.28	4556.6	4298.47	4426.08	4479.76	4291.52	3974.42	3972.7	4098.36	3992.74	4819.03	4918	4885.19	4851.05	5164.97
M833T185			0.722179	0.141816	0.0025537	832.509	185.483	11963.4	4825.5	12343.6	4244.84	4343.31	2847.53	2483.6	1643.32	786.51	7807.84	1761.74	251.356	400.14	793.277	742.188	1962.41	330.735	314.489	588.144	412.82	7830.51	8192.18	8249.22	8353.69	8248.95
M366T41_2			0.347993	1.90174	0.00255756	366.209	40.852	1310.68	1680	1564.24	1169.32	1229.48	979.082	1185.47	1218.46	1952.22	759.255	2823.12	1672.4	949.7	2929.34	2614.3	3572.89	1655.59	2111.19	2105.01	4380.8	1358.52	1358.13	1266.59	1022.31	1269.71
M395T183			0.302792	0.639171	0.0025659	395.296	183.34	1977.19	1155.67	1661.68	2417.19	2509.41	2854.43	2815.78	3273.15	2512.25	2200.12	2472.21	1272.46	1429.69	1827.5	1434.36	1914.03	1193.64	1192.3	1144.93	1060.71	3244.76	3275.9	315.491	3345.05	3328.92
M290T216			0.300803	0.607288	0.00257774	290.221	216.085	1518.11	1409.98	1158.44	2007.23	2677.97	2479.06	2182.61	2305.36	2465.62	2292.95	2284.57	596.37	1457.07	1602.55	1316.54	712.703	689.754	1419.71	1383.5	985.02	1260.32	1109.43	1177.06	1162.18	1162.26
M366T191			0.501905	0.611633	0.00257887	366.262	191.034	5582.43	3323.63	4861.72	7172.05	7420.28	6214.74	6638.47	5871.69	4556.88	5324.23	6494.84	2441.59	4312.84	4563.62	2703.74	1345.71	1725.93	4700.4	3069.92	3483.79	4427.69	4698.39	4428.84	4251.29	4329.51
M483T321			0.204391	1.84727	0.00258748	483.24	321.108	346.028	548.464	630.83	243.511	402.232	355.65	314.207	185.984	510.291	500.678	437.156	707.928	542.272	404.394	817.033	1081.48	702.833	564.182	1208.4	993.346	470.776	616.03	732.952	619.179	653.273
M245T292_1			1.04956	2.87024	0.00260437	245.073	291.729	2127.64	4099.89	7085.31	8452.57	4130.21	7075.02	6668.17	9864	7688.43	3086.68	5107.26	7926.31	8413.96	13616.8	26539.5	38532.7	17362	15748.3	19947.7	19817.3	14160.3	17079.7	17068.3	17058.4	17068.3
M509T28			0.148309	0.70943	0.00260948	508.98	27.9755	742.772	685.829	849.705	771.922	977.677	772.281	766.923	653.787	1001.61	975.612	592.922	315.321	441.715	317.247	766.326	713.413	786.459	537.264	720.963	624.36	420.748	486.92	486.362	486.277	475.088
M157T318			0.472332	1.5008	0.00266337	157.096	317.581	3565.21	4509.37	3863.91	4692.04	3386.93	4651.51	3112.75	5246.13	2530.68	3158.49	3328.59	4661.44	4518.18	8127.2	7409.97	4923.77	6675.76	5315.51	7316.94	5829.26	3472.27	3364.05	3176.68	3330.52	3382.26
M366T320			0.242336	1.83307	0.00266827	366.097	320.18	581.708	581.106	472.968	1090.33	440.73	470.041	479.534	1017.61	352.193	397.414	538.086	1515.43	952.263	1291.49	1137.3	798.601	929.176	1011.55	1774.19	837.042	585.883	584.219	689.762	585.943	583.937
M261T93_1			0.548163	0.533385	0.00268429	261.127	92.689	7509.82	7151.82	7315.65	7131.81	7478.72	5846.55	6903.34	4923.25	3253.05	6718	1587.33	834	1843.82	1388.53	6545.94	2688.69	6085.83	6085.37	5664.32	1536.54	1900.23	2722.19	2304.24	2408.46	2211.37
M370T47_2			0.359716	1.76137	0.00273578	370.2	47.064	1083.44	1703.46	1458.92	2024.39	1469.11	1262.51	1591.88	1639.98	1657.95	1915.78	5020.28	2247.42	3731.57	1691.06	1802.55	2919.91	2885.77	1740.63	3463.3	2340.29	1583.22	1851.47	1586.27	1595.12	1677.47
M111T41_1			0.453115	1.71034	0.00273785	111.079	40.791	1511.43	1783.79	2294.19	2644.88	3122.33	1939.07	3609.47	1008.7	2539.94	4319.09	4674.4	4019.16	5746.62	1389.36	4732.77	5568.97	4096.98	3379.76	4971.83	3790.18	3744.88	3716.74	2140.3	3718.12	3709.61
M507T479			0.143282	0.839069	0.00277686	506.9	478.798	1715.48	1937.5	1961.42	1589.92	1699.11	1664.1	1649.69	1530.65	1570.49	1575.23	1460.76	1616.42	1359.1	1438.21	1652.32	1364.19	921.426	1463.16	1464.72	1434.59	1595.86	1476.6	1595.79	1513.88	1596.06
M878T468_1			0.626535	0.909933	0.00279914	877.512	468.301	73898.2	72139.5	71931.3	72236.1	75175.2	70234.3	74269.7	76512.8	75969.2	78612.6	66080.1	71833	68370.3	76859	60319.1	57800.1	67703.1	70300.3	70181.1	64795.3	67546	67544.7	66250.7	66075.5	68444.4
M98T312			0.247573	0.666022	0.00281552	98.0955	311.628	1838.32	1191.92	2229.91	1777.02	2083.08	2446.49	2486.69	2934.59	2613.53	2012.15	1243.48	1699.42	1195.23	2019.42	1018.7	715.857	1219.05	2052.67	1718.85	1512.52	1516.22	1398.65	1565.72	1352.3	1516.95
M754T468			0.627384	0.933932	0.00283014	754.006	468.226	115016	109392	114316	117594	127350	111962	112024	110010	117889	113611	106636	111503	109871	111420	100310	100166	112242	103025	109413	108655	111029	111825	110582	110584	110586
M564T191			0.423761	1.54141	0.00285282	564.4	191.048	4780.18	2350.69	5387.53	3224.2	3850.82	4072.51	3447.2	2980.72	3458.67	3307.43	5793.23	4285.84	9362.68	5544.33	3628.15	6435.86	5542.34	6429.62	4203.05	5591.29	5946.26	5719.3	5863.62	6042.08	5888.22
M157T341			0.504783	1.55126	0.0028593	157.096	341.389	7667.25	5126.8	4597.13	5982.24	3058.46	7754.11	3024.15	3682.36	4648.33	3193.94	9509.85	8001.16	7571.79	5750.16	10678.7	8181.75	7074.35	5730.58	7797.3	5304.7	5600.58	5598.33	6752.76	5592.22	5591.51
M654T73			0.422045	1.93441	0.00287024	654.417	73.484	1401.94	1569.48	1305.01	2753.69	2092.1	1163.31	1871.33	1648.36	1026.54	2293.08	4159.73	3062.33	2795.73	3226.02	3530.36	2856.35	3028.64	2648.42	1245.76	6573.18	2043.94	1955.3	1956.6	2371.5	1954.64
M478T106			0.518659	0.557142	0.0028723	478.29	105.695	9382.03	8251.23	6344.5	5764.37	4756.49	5801.75	6245.61	2956.07	2259.3	5321.22	3842.65	3628.74	2216.55	5036.67	2212.23	3493.47	2605.03	3478.6	2368.86	2920.3	2874.21	3038.03	2905.95	2874.9	2874.75
M413T214			0.318932	0.531846	0.00287794	413.307	214.19	1757.76	831.918	1464.26	1396.59	2892.26	2297.17	2597.6	2876.38	2236.89	1165.27	1996.73	989.503	1035.31	1522.27	902.077	841.021	685.21	798.184	746.76	862.483	1552.22	1587.05	1477.2	1562.63	1630.45
M154T377			0.538452	0.785616	0.00295077	154.057	377.127	15527.7	11776.2	15357.2	18081.9	17443.4	17350.4	16211	15245	18209.4	14844.6	12688.6	8799.37	10759.4	8240.43	15575.7	14280.3	13784	13205.3	13562.3	14839.9	10114.3	11340.6	11226	11154.4	11336.8
M841T430			0.106042	0.817105	0.00295317	840.523	430.373	686.677	493.182	681.461	775.581	722.118	716.497	808.787	746.994	781.27	791.324	579.484	435.812	557.711	527.53	681.549	594.981	546.292	717.77	633.359	611.849	599.788	535.754	651.144	585.581	585.489
M300T195			0.983938	0.312038	0.00296222	300.198	194.617	4308.11	2996.14	3397.47	14182.3	20808.9	19980	23536.9	21637.6	17166.7	5909.61	2455.69	1962.73	2872.06	4868.98	6099.92	4228.21	4109.27	5940	4431.91	4820.46	8075.09	8075.64	8058.34	7804.58	6741.28
M534T197			1.04919	1.49738	0.0029812	534.352	196.791	20522.5	21098.5	23842.3	13971.7	26797.7	21982.2	15519.4	16057.4	20366.9	30526.5	36907.6	39628.6	46004.1	29755.7	21398.7	23947.5	29731.5	37417.8	22177.1	28507.3	32900.6	27412.6	32901.9	31699.7	32845.9
M357T316			0.183988	1.43872	0.00299952	357.106	316.292	692.385	815.388	866.64	744.853	664.225	868.837	692.121	621.468	857.84	696.579	738.942	820.023	1068.01	1071.8	986.674	1628.69	1558.79	984.551	931.613	1030.54	847.483	821.003	870.604	870.807	848.81
M474T46			0.371746	0.711658	0.00303588	474.356	46.429	4546.97	5222.31	7012.93	4633.32	5128.83	9075.17	4615.61	6828.12	6320.21	6660.29	4606.04	4720.02	3616.18	4695.7	3087.37	4721.15	4834.86	4658.16	3268.14	4522.98	5104.77	5020.99	5033.98	5652.21	5256.43
M374T35			1.4656	1.71632	0.00303985	374.324	35.3835	10277	21098.8	14194.8	26571.2	28593.1	21781.9	49416.8	21443.2	39193.4	28777.4	56652.6	46493.5	57035.3	57374.8	31765.3	17976.6	53517.4	48663.8	42752.9	36324.1	39818.2	41466.4	41411.1	39772.8	39804.7
M317T24			0.285348	1.58149	0.00304873	317.148	24.0685	1851.61	1971.91	2461.68	2012.22	1626.74	976.194	598.172	1394.02	1654.15	1952.28	2573.03	1552.37	2855.05	3744.99	3150.81	3120.2	2461.62	2360.85	2798.57	1475.5	2499.85	2528.21	2370.93	2470.33	2471.35
M157T388			0.287455	1.38859	0.00304962	157.096	387.815	1588.82	1565.67	2068.41	2057.1	1745.13	1765.31	1075.41	1865.69	1414.72	1771.49	1645.45	2217.66	2852.34	2868.08	2214.91	1725.63	2262.33	2128.42	2224.08	3352.87	1997.75	1728.31	2020.34	1960.56	2172.27
M264T46			0.732742	2.84582	0.00305586	264.159	45.748	2449.11	2957.33	3452.3	5876.71	6811.21	1020.4	1054.36	832.344	996.588	1051.85	8394.59	13757	10892.3	802.248	5041.69	6397.98	2871.16	8145.46	7559.44	11558.6	6894.22	6604.29	6591.99	6198.65	3507.18
M919T468_1			0.678308	0.908066	0.00306532	918.513	468.247	70809.2	65346.7	69664.3	71868.6	73850.8	64282.5	64502.7	65586.8	74078.5	69501.3	66114.6	66115.8	62422.4	65459.5	56440.8	52789.1	64456.4	64746.7	64915.3	62643.2	62250.8	61433.1	61433.3	61571.3	61432.7
M403T179			0.267668	0.539795	0.00308297	403.349	179.274	1280.85	786.787	982.68	1266.62	1543.02	1638.64	2968.1	2449.72	1852.48	1223.88	867.721	677.854	956.767	722.76	1031.12	988.968	901.971	885.72	761.997	837.94	1757.89	1375.45	1809.68	1943.64	1707.66
M166T399			0.889162	1.66036	0.0030855	166.052	398.526	10288.9	10221.7	13673.2	7917.57	6066.15	8583.39	5998.59	6751.15	7030.77	8520.07	7049.05	20381.2	15438.4	14439.2	9049.03	12381.7	14274.5	9963.62	17437	20802	10470.1	10265.5	10091.7	10471	10470.4
M488T28			0.162771	0.672799	0.00310224	488.048	28.0695	665.353	717.974	877.507	773.125	1097.43	692.355	730.766	715.948	629.288	1037.2	719.15	266.631	293.728	346.659	648.122	660.266	776.419	524.436	499.631	604.931	443.266	450.544	456.845	453.621	450.544
M412T212			0.555212	0.60357	0.00313131	412.303	212.319	4701.98	4102.48	6654.31	9294.48	10067.7	8437.14	11064.5	5938.99	6587.59	6638.3	6685.68	3609.04	5096.45	5417.98	3977.07	2730.05	3237.87	6490.07	2846.83	4263.75	6552.74	6338.21	6552.26	6248.99	6634.73
M88T180			0.149702	0.728591	0.00315464	88.0209	180.466	796.356	991.566	980.195	1088.81	930.236	907.895	742	958.34	949.346	679.621	585.131	636.185	405.782	589.969	540.403	912.841	608.475	992.415	483.167	820.701	721.876	868.097	731.76	777.461	728.69
M552T210			1.12531	1.46641	0.00317514	552.374	210.081	30105.5	20890.5	24069	24488.5	23101	17092.7	23638.5	24405.9	17411	35219	46077.3	44555	48890.3	36894.2	22740.1	28971.6	26915.7	36126.1	28230.9	33155.6	23757.3	22062.8	23217	23243.6	23754.3
M448T175			1.17769	0.64908	0.00318078	448.34	174.767	36780.1	18641.9	27086.5	54336.2	43392	40517.8	32251.3	40947.4	38559.9	28225.6	27028.4	12476	32117.7	29916	22148.1	29276.8	20247.2	20391.1	23651.2	16895.6	22555.1	22989.8	23687.5	22991	22780.1
M305T289			0.471827	1.85335	0.00318351	305.123	288.758	2646.8	1063.66	1483.94	3937.26	4298.28	3944.22	3618.57	1055.7	893.832	3681.18	5894.44	6059.67	7475.53	3468.61	1725.8	5061.3	4277.68	5708.32	5311.16	4359.94	3140.71	3436.66	3410.59	3446.01	3447.16
M340T369			0.331239	0.520826	0.00321728	340.174	368.91	1679.48	1233.38	1608.7	3447.65	2217.4	3768.47	2390.15	4440.23	3640.26	2020.3	1089.14	1221.44	885.573	1736.33	1757.38	789.403	1125.46	1275.84	2149.58	1743.61	1631.37	1655.24	1655.44	1533.61	1654.79
M266T212			0.22197	0.581814	0.00321897	266.112	212.312	1056.83	1906.52	2007.7	1279.88	738.659	1005.66	1671.99	1354.05	2077.88	847.263	880.56	539.889	784.594	1191.05	602.82	988.298	661.269	1025.88	521.146	918.731	843.843	905.776	913.722	888.485	903.428
M363T330			0.246789	1.43699	0.00323229	363.153	329.744	1037.47	977.899	1135.2	1326.78	1151.99	1579.13	1041.62	1301	1163.79	758.684	990.877	1728.34	2223.11	1570.09	1363.49	1786.4	1327.12	1305.98	2199.79	1992.27	1299.62	1770.2	1774.18	1701.21	1771.53
M614T461			0.187148	0.913111	0.00326022	613.962	460.952	7460.72	6948.19	8494.45	7183.92	8310.92	7902.69	7574.53	7952.27	8682.77	8234.31	7446.02	6786.84	7332.81	6874.06	7560.73	6788.65	7256.89	7411.85	7255.45	7189.45	7570.22	7403.44	7327.82	8087.06	7573.89
M481T338			0.118653	0.84028	0.00328716	481.199	338.099	1426.21	1696.33	1535.9	1703.34	1405.05	1398.76	1533.9	1406.98	1726.38	1430.54	1154.71	1296.54	1007.01	1219.67	1211.33	1188.78	1267.54	1300.66	1557.32	1621.96	1462.04	1604.6	1747.97	1612.02	1659.05
M316T161			0.206269	0.768618	0.00328837	316.085	160.983	2208.58	1594.27	2006.49	1904.11	1771.69	1324.13	1386.07	1616.66	1721.15	2360.32	1584.51	1267.71	1756.67	1470.5	1313.72	1094.72	1390.17	1279.43	1204.47	1391.34	1571.28	1529.76	1529.75	1689.09	1463.97
M326T395			0.466304	0.739117	0.00331026	326.107	394.834	9220.1	7514.28	9453.42	9174.35	8977.99	7206.2	9191.67	8927.92	8806.9	6771.63	7318.65	5244.3	8490.6	8620.84	7748.36	4635.77	3885.83	6358.4	7017.51	3685.36	7645	7694.39	7645.33	7942.24	7694.11
M249T416			0.181328	0.566414	0.00331139	248.895	415.936	962.936	410.947	1194.64	771.311	769.005	488.263	659.552	1400.28	963.149	798.336	583.055	481.381	568.767	465.717	365.261	111.838	451.557	503.063	522.609	715.064	400.702	417.815	417.797	454.287	433.726
M166T113			0.265568	0.584564	0.00331424	166.106	113.168	3029.95	1036.11	2565.75	1621.05	1618.7	2576.24	2744.08	1953.07	1499.96	998.605	1179.76	861.605	1234.68	1052.04	1415.22	1336.97	1045.59	702.75	1203.8	1450.48	2495.91	2429.1	2498.37	2544.76	2567.04
M338T305			0.891227	1.66882	0.00332911	338.085	304.744	9120.72	13123.7	6457.4	12633.8	7177.84	6846.9	10889.4	7060.16	4653.15	16723.8	14398	25271.1	16716.4	18136.7	10624.2	12464.5	11732.5	16969.8	19951.4	11750.3	9722.39	10022.6	9635.5	9656.33	9373.18
M530T195_2			0.45126	1.61667	0.00333438	530.378	195.339	4528.48	6096.55	3766.02	3576.51	5793.01	1774.77	2107.42	2609.03	2135.71	2809.33	6077.8	6411.12	5941.27	7332.13	6480.99	5155.19	6019.05	5204.65	2345.66	5933.88	6120.12	6809.22	6098.58	6501.85	4730.42
M360T352			0.151227	0.690281	0.00333557	360.199	351.601	586.717	679.792	645.052	753.778	828.162	598.501	633.822	1058.52	1059.19	1028.36	787.874	645.816	462.764	411.423	416.154	484.419	603.072	486.884	626.282	509.135	566.145	566.146	493.82	584.968	554.06
M262T414			0.253651	0.511776	0.00336629	261.926	414.013	1599.72	1407.36	2270.22	1214.92	1424.68	1175.29	829.064	1285.87	2781.9	1028.04	801.535	965.144	1079.04	368.327	532.374	176.893	673.235	826.182	906.624	1356.03	551.995	532.8	545.6	436.859	552.127
M452T245			0.197362	1.46116	0.00336984	452.152	245.282	993.166	587.063	991.548	599.83	566.099	711.087	578.13	856.295	618.256	1109.13	772.716	1012.75	1062.88	1227.61	921.352	1046.17	1357.53	1637.44	1210.13	871.707	920.787	906.84	920.855	954.477	907.071
M229T314			1.49816	0.753507	0.00338026	229.154	314.418	80643.3	56303.5	72203.9	93908.7	98647.1	91104.1	89119.9	104533	102448	82310.5	86023.1	50032.7	85250.8	77311.4	68261.5	53201.8	57526.1	69618.7	56332.2	52913.4	61706.7	61699.9	61698.9	62154.8	62501.8
M226T350			0.197658	0.69993	0.00344271	226.037	349.948	1209.36	765.474	1332.08	1427.1	1607.15	990.003	1216.03	1644.39	1588.28	1110.59	987.545	952.803	1425.43	1012.26	736.399	678.321	867.794	927.102	707.714	727.047	1009.68	970.53	1005.38	1009.58	994.144
M231T218			0.424042	0.588273	0.00347087	231.14	218.23	2818.8	1809.86	2927.82	4688.41	5010.82	4165.2	4478.1	5290.81	6027.06	2964.25	2888.66	1507.7	3420.72	3103.06	2499.03	1081.12	2572.62	2822.66	2494.76	1247.13	2554.35	2526.99	2554.55	2256.79	2554.23
M72T314			0.166988	1.3417	0.0034755	71.8671	314.414	781.963	708.252	864.328	540.765	678.73	700.622	572.884	553.95	619.413	767.574	837.573	614.135	1091.9	858.761	680.354	929.646	954.325	867.949	1001.21	1272.25	595.384	788.586	758.702	844.664	759.08
M58T325			0.921159	0.82321	0.00350101	58.0645	324.961	57957.7	41874.3	58608.1	43466.7	51995.1	48468.6	41836.9	45817.3	50677.8	50435.3	48182.7	31668.6	45403.8	40318.3	39533.4	35370.2	45237.2	36284.4	45787.4	36523.7	36895	36183.9	36846.6	37090.9	37060.8
M717T156			0.176466	0.82135	0.00351234	716.831	155.936	2323.39	2277.38	2576.83	2156.62	2313.86	1847.78	2515.29	2512.33	2264.4	2640.74	1653.33	1814.12	1699.77	1990.71	1315.1	2316.97	1854.65	2133.11	2260.76	2204.57	2316.2	2313.85	2261.06	2015.92	2315.9
M247T339			0.192487	0.59343	0.00351853	247.397	339.064	713.222	376.645	658.949	976.457	1024.3	855.437	1137.15	1521.61	1349.29	774.523	649.115	456.372	730.486	660.235	657.672	351.813	475.627	503.177	603.249	483.13	548.198	600.783	582.223	548.784	546.307
M141T239			0.656173	0.627978	0.00357106	141.137	239.484	14217.4	13345.8	13788.7	14024.1	7600.49	12329.8	8488.56	13062.3	8099.44	12672.8	10140	5098.7	6567.16	13153.5	12120.6	5775.11	5573.21	4755.74	4544.01	6140.57	6558.6	6540.36	5819.38	6539.01	6560.95
M525T48			0.548473	0.561291	0.0035763	525.293	48.318	7946.48	2165.94	4718.34	5909.82	7404.36	5604.92	8457.65	6527.5	5725.46	4494.86	3905.28	1570.28	3326.19	2169.28	3665.28	3056.45	3415.26	7307.35	2089.84	2585.9	3925.24	3964.25	4061.48	4040.95	4323.86
M303T282			0.668408	2.54671	0.0035963	303.069	281.986	5971.51	2255.18	6142.06	2762.61	839.42	1876.97	804.611	1014.06	1217.75	1323.79	855.322	8551.18	8711.28	4361.66	3166.7	6611.5	5307.28	7245.03	6056.72	10783.9	5523.39	5034.66	4961.36	5033.41	4926.15
M229T338			1.41239	0.720753	0.0036184	229.153	338.207	61415.8	43717.9	53529.4	81462.5	77331	84918.6	67891.2	64229.4	68218.4	58300.1	63605.7	32725.9	65062.2	56629.6	38005.6	39147.3	41537.1	56256.5	47483.8	35974.8	41320.6	39503.4	41064.7	41078.2	41320.8
M344T336			0.740624	1.71766	0.0036318	344.132	336.048	7044.01	7615.44	6560.4	8960.3	5834.2	8669.89	5066.9	9329	2996.93	4344.52	4043.31	11243.8	7478.62	18494.6	13330.9	8525.61	12056.3	12741.9	14474.6	11699.9	4829.95	4584.4	4585.25	4643.92	4644.45
M805T119			4.58195	1.50435	0.00366779	804.552	119.091	426555	442531	441396	409620	407339	359029	498286	180192	139355	563135	630618	496715	693066	446762	365163	693028	497592	685018	761410	548596	461512	466028	466023	467562	470970
M207T412			0.440709	0.679183	0.00367411	207.013	411.704	6380.95	4985.11	6656.18	5959.3	6766.4	6851.82	6128.86	6592.22	10690.1	6990.14	5039.34	3248.58	4147.88	2746.97	5259.34	2592.59	4910.82	5510.17	5544.7	7184.82	4594.01	4702.85	4691.69	4797.21	4662.07
M955T468			0.69691	0.791975	0.0036884	954.999	468.319	26195.4	25299	23764.3	31044.9	24905.5	17658	23769.5	22268.4	18333.5	21159.3	19751.2	16350.2	15899.4	23995.1	16740.7	20418.6	17739.7	17056.7	19923.3	17762.1	28197.5	28392.5	28433.5	28485.6	28370.3
M326T346			0.297735	1.18871	0.00371005	326.028	346.045	3956.44	3935.12	4238.33	2948.91	3913.8	3877.26	4193.52	4520.89	2439.55	3768.14	4280.08	4417.27	4848.07	4236.33	4206.38	4515.13	4245.62	4613.77	4948.43	4612.79	3600.56	3544.91	3552.62	3552.66	3642.32
M721T469_2			0.868407	0.907543	0.00371592	721.015	468.709	127393	116811	129037	131541	125210	120554	115374	123629	134454	123662	115710	117303	113383	118101	106574	89679.2	117746	116959	120504	116350	103750	104311	103751	103017	104309
M358T213			0.876777	0.589713	0.00373745	358.257	213.477	11834.9	13573.9	13195.9	20109.5	18764.9	22834.6	23675.7	29821.5	34678.4	17238.6	14459.1	12300.1	11559.4	10695.9	11487.8	5443.1	10012.1	15422.4	14377.6	15562.9	12110.9	12855.1	12486.2	12624.6	12626.8
M59T326			2.58168	1.12754	0.00374012	59.0603	326.464	537807	519892	507838	559185	548586	491041	470648	521611	474748	546386	620989	489490	508457	631124	599870	603579	651228	533638	610331	589406	536424	574181	530215	530231	530138
M337T214			0.237955	0.761639	0.00376376	337.215	213.79	3436.83	2109.15	2182.51	3152.73	2320.32	2029.83	2623.99	2239.97	2557.11	2852.37	2383.26	2385.13	1981.92	1970.32	1757.93	1812.21	1671.31	2226.53	1298.69	1938.17	2465.75	2257.38	2466.4	2465.4	2416.62
M276T319			0.265464	1.67645	0.00376698	276.089	318.752	1584.2	791.726	854.022	1002.64	467.067	981.082	733.581	1041.78	1000.27	803.209	458.199	1532.98	1126.81	2341.43	1949.1	1328.36	1919.54	1518.72	1864.13	1483.91	714.3	696.856	594.017	696.266	716.199
M240T269			0.31649	1.80533	0.00379037	240.158	268.954	1360.22	503.471	1379.47	1470.82	2745.77	2695.61	1310.54	1982.61	1853.68	609.435	4147.73	2065.13	1689.43	4057.61	3429.85	2069.68	2572.78	3962.08	2838.84	1892.56	2545.56	2380.81	2597.99	2546.11	2649.16
M504T208			2.04632	1.63694	0.0038046	504.303	208.302	61447.9	68613.4	74855.6	76797.9	76555.8	63862.9	74732.4	57757.8	67735	84935.8	113538	92049.1	106754	231498	77731.4	100995	105625	112146	105326	112138	81969.9	81633.1	85069	125432	82012.7
M73T33			0.268693	1.71313	0.00386692	73.0641	33.034	1050.99	638.333	497.27	1066.54	1088.02	1202.5	435.722	1392.69	1181.34	1082.2	1798	1520.71	2322.57	508.358	1400.17	1242.4	1758.39	1999.85	2507.56	1449	261.174	267	307.307	268.375	295.762
M360T225			0.831794	0.63306	0.00389859	360.272	224.74	15672	13966.4	12943.3	14724.9	20694.8	13068.8	18912	19514.4	17460.6	17092.2	23135.3	8425.74	13258	11739.7	9871.17	5078.88	7739.49	9632.08	7712.31	7260.34	10358.6	9892.55	10360.5	10495.7	10492.7
M861T316			0.324666	1.41348	0.00390534	860.557	315.75	2415.3	2009.54	2186.69	1905.84	1718.85	1433.87	1533.21	1571.32	1578.39	2470.83	3080.33	2999.88	2965.15	2864.72	1969.91	1478.01	2292.32	2374.11	2851.49	3731.22	1906.74	1784.9	1906.39	1887.86	1906.51
M831T24			0.240733	1.46772	0.0039293	831.374	24.114	1567.78	602.404	1518.85	866.121	737.391	1008.98	812.881	1251.58	1409.31	1074.44	1186.79	1415.21	1729.6	1468.76	1121.66	1582.86	2049.22	2231.73	1654.65	1483.9	1125.86	1103.27	1103.5	1163.01	1128.29
M427T284			0.245847	1.85743	0.00395711	427.178	283.861	779.354	737.781	587.302	405.786	608.765	569.956	932.759	777.827	319.053	598.69	686.815	1399.23	1331.69	1993.87	1807.48	567.859	704.182	999.719	888.026	1355	1064.68	843.936	1063.78	1058.89	790.125
M506T149			0.338485	1.673	0.00396212	506.284	149.444	1625.98	1526.36	1929.1	1070.69	673.607	1309.88	1028.69	1423.17	775.743	1217.26	1078.76	2819.35	1376.15	2841.78	1647.77	1619.59	2859.17	1542.32	2482.72	2779.55	968.331	921.328	874.082	915.051	885.63
M263T302			0.502949	0.652054	0.00396913	263.072	302.084	6363.31	3811.88	6194.99	6241.21	8392.72	6694.86	5732.69	7925.87	9806.76	5105.34	5538.07	2411.73	3912.77	2671.76	5245.55	2309.8	5783.88	5740.79	4880.99	4716.04	2920.35	2668.17	2671.91	2674.81	2914.05
M325T284			0.338053	2.34831	0.00399277	325.051	283.655	1707.66	629.41	1741.4	462.094	373.86	597.06	568.848	379.647	226.843	546.39	493.423	1786.82	1907.34	968.766	1058.22	2010	1415.81	2267.87	1880.36	3197.26	1028.82	1009.91	996.824	1136.57	1006.45
M638T468			1.2554	0.916054	0.00399342	638.009	468.319	311692	272019	294895	309946	297632	280518	274941	307234	316358	307939	278164	278483	274496	287219	255853	229740	281380	285001	284398	268852	255328	258617	256375	255934	252406
M791T468_1			0.632825	0.819	0.00400401	790.992	468.05	26608.4	28088.7	24804.8	30666.9	24854.9	20058.8	24516.4	22486.8	19792.5	22154.2	22037.4	22333	17839	23662.5	18303.5	22774.7	16705.8	18691.9	19333.7	18181.1	29886.3	28930.6	28932.3	29333.3	28308.2
M630T191			0.242569	1.61829	0.00404967	630.419	191.272	1466	1201.2	895.565	494.254	976.758	1132.95	918.363	340.425	458.936	882.868	1627.18	2170.12	1074.73	1219.84	955.199	1689.56	1020.39	1525.78	1645.73	1259.57	1369.44	1419.52	1119.71	1373.8	1451.22
M109T325			0.265406	1.45975	0.00409036	109.064	325.281	1637.78	1494.22	1253.5	938.395	1128.75	1478.5	1672.38	1473.58	1185.05	1283.42	1122.72	1602.15	1640.98	2048.21	2610.26	1846.59	2395.89	2162.05	1451.54	2892.67	1665.77	1211.09	1599.57	1665.65	1663.23
M484T377			0.268486	1.66931	0.00412939	484.32	377.063	2252.73	759.025	1694.42	1248.68	1715.44	907.995	809.819	716.435	1037.7	1682.65	2351.04	1612.45	1609.9	3275.4	2588.59	1437.53	2203.3	2434.37	2626.81	1269.4	1765.51	1765.51	1815.55	1749.55	1749.44
M758T25			0.0854793	0.889936	0.00413911	757.7	24.68	1058.83	1090.53	1129.83	1080.42	1168.96	885.514	1256.78	970.259	1129.99	1194.83	906.622	968.89	1000.36	1031.44	1051	953.837	972.217	984.905	945.433	944.27	1065.35	1010.71	1063.37	1066.4	1049.86
M530T146			0.345198	1.57301	0.00414908	530.284	146.301	1660.1	1877.14	1899.2	2107.12	1638.77	1964.6	1786.09	2885.29	1827.33	2304.24	2228.58	2352.41	1953.29	5367.21	3652.71	2167.58	3558.93	3519.4	3674.48	2906.73	1394.36	1289.32	1394.33	1347.91	1393.52
M203T274			0.64996	0.703001	0.00416092	203.051	274.267	10494.6	10833.6	12253.5	15881.6	15759.1	15366.7	15009.5	12419.7	17545	15238.5	13695.4	5186.48	4737.49	7778.94	13096.9	9253.11	12718.4	12780.4	10199.3	9537.61	8913.82	9555.45	9398.74	10603.1	9418.21
M507T182			0.66907	0.706274	0.00418003	507.042	181.512	14742.1	17561.2	13639.8	21249.8	19094.2	11365.1	16051.5	23032.2	21878.1	10195.5	10484.7	9922.69	10635.2	11967.6	14244.9	10259.4	13914.9	13661	10508.1	13627.4	11917.6	11679.2	12613.6	11621.2	12618.1
M262T370			1.01899	2.21896	0.00422019	262.127	369.768	5665.6	9650.87	8097.9	8142.81	4193.98	10072.4	4817.91	15349.3	2938.95	5508.91	5208.66	12481	9509.81	30454.3	23816.4	7940.47	18780.2	14520.3	22588.4	19877.1	2514.95	2718.75	2788.66	2729.51	2811.78
M253T337			0.315665	0.695228	0.00423901	253.078	337.314	2740.9	1995.33	2700.06	3045.49	3950.07	4199.73	4808.89	3684.68	2947.02	4123.74	3351.9	2100.33	1955.68	2181.31	2100.84	1616.2	2701.78	2845.67	2195.49	2724.78	3199.08	3036.76	2978.86	2977.43	2975.66
M328T340			0.185568	0.733543	0.00424123	328.222	339.686	1491.45	1192.71	1061.27	1670.15	1524.09	1960.31	1320.78	1633.14	1413.93	1243.6	1287.03	986.021	1465.49	860.289	1154.95	544.259	1039.36	1320.26	1085.04	902.063	1219.25	1174.93	1202.83	1221.05	791.519
M313T209			0.784181	0.624181	0.00431693	313.272	209.364	22543.8	10685.9	22627.1	15600	20765	17820.5	16907.7	6766.08	8085.27	18868.6	9578.95	11088.3	9243.56	11909.2	10115.1	10599.3	9159.49	8792.19	10885.4	8915.56	12076.1	14314.7	12096.3	12287.4	12418
M497T340			0.77607	0.603651	0.00434205	497.131	339.947	18826.3	14577.7	24999.4	24050.9	11436.1	26780.6	27908.8	27604.9	33098.9	21081.3	14560.5	23054.7	10861.9	11884.9	8927.48	14408.6	12109.7	9612.84	8098.81	25540.7	11820.9	11821.3	12079.3	11820.7	11871.1
M280T370			1.14033	2.25276	0.00438244	280.138	370.003	8068.53	12374.1	10190.1	9677.81	4901.15	12034.5	5568.98	18813.9	3449.51	7587.67	6824.54	16021	10740.1	37521.6	33091.5	10444.7	23507.7	17863.6	30125	22615	3417.27	3425.06	3735.21	3423.24	3895.54
M429T413			0.167963	0.589313	0.00445148	428.993	413.052	630.67	564.948	738.551	654.921	737.717	780.552	629.437	693.251	1397.5	663.559	458.896	337.462	355.634	271.283	425.775	119.36	503.167	636.386	551.959	754.687	402.523	453.307	426.775	437.573	426.844
M140T187			0.273675	1.72696	0.00449142	140.081	186.634	844.79	807.569	833.391	1916.37	1172.86	1657.93	1649.48	1249.95	708.099	1118.89	1158	1669.05	1367.45	2906.68	3154.09	2577.57	1612.79	2869.11	1869.76	1468.82	1078.31	1077.91	1084.95	1162.72	1358.87
M388T324			0.282918	1.58899	0.00450036	388.079	323.918	2377.8	1235.85	1333.11	1818.36	1867.87	1934.42	1969.72	591.86	1137.73	551.057	1896.06	2723.84	2097.52	2621.43	3132.86	2068.53	2183.42	2513.14	3113.2	1195.34	1314.63	1375.41	1500.91	1307.78	1050.26
M391T412			0.282366	0.647248	0.00450582	391.037	411.773	2221.93	1998.21	2331.13	2278.25	2456.17	2726.36	2182.78	2432.22	4470.25	2413.48	1685.19	1342.91	1707.64	1058.62	1599.39	634.034	1942.92	1949.9	2244.93	2346.28	1819.28	1917.36	1894.68	1899.94	1932.06
M298T216			0.474463	0.624436	0.00450733	298.2	216.226	5433.58	3764.03	3750.32	6309.09	8189.99	9547.06	5519.9	8685.75	8077.27	5100.54	2542.41	3501.1	2614.16	5244.62	4062.67	3025.5	3920.78	4856.49	5925.43	4506.49	3551.02	3352.26	3352.09	3351.66	3388.05
M946T213			0.281395	1.83826	0.00453224	945.592	212.958	1583.5	797.623	1098.76	428.989	553.973	710.121	707.482	496.025	418.473	1360.69	2016.04	2297.25	2087.7	1071.71	649.345	982.874	1596.8	1264.23	1356.41	1669.8	1383.92	1383.08	1005.4	1358.12	1334.37
M130T279_2			0.981011	1.62402	0.00463914	130.085	279.115	22470.8	16903.7	11955.1	20598.1	19331.1	12073.2	10519	10990.5	11411.8	12694.9	14718.9	38316.1	22918.4	15845.4	31502.7	21136.5	17749.6	29803.8	30692.6	19211	28413.6	28447.6	23005.6	28440	21785.4
M702T150			0.30211	1.73966	0.00467761	702.467	150.374	1395.73	1481.99	977.979	1323.24	707.786	1071.64	1195.88	1341.15	1215.9	1474.69	1938.25	2086.33	4277.91	1712.43	2278.19	1263.73	2002.12	2035.57	2373.01	1231.93	838.607	885.8	1115.33	842.118	883.383
M462T382			0.270556	3.13736	0.00468289	462.179	382.012	649.55	647.99	893.798	226.27	106.61	270.445	480.984	48.732	61.6842	198.866	787.469	397.191	1194.58	2245.3	1115.09	580.663	312.787	2327.7	1120.32	1166.12	1585.36	1547.54	1643.36	1555.67	1311.38
M258T28			0.412345	0.671938	0.00468942	257.997	28.341	4882.14	6185.22	5642.13	5578.44	7451.82	4342.43	5804.06	4349.35	6176.12	6720.8	5044.57	1176.85	2156.64	1994.36	5375.95	5271.29	4420.32	3430.72	4936.71	4582.11	3193.51	3193.99	3247.72	3246.17	3247.52
M421T138			0.911788	0.703046	0.00475213	420.549	138.451	30587.7	28538.8	30595.2	31872.6	39796.5	26796.1	27952.1	26975.5	48348.1	25076.1	10421.1	15431.1	23091.6	25503	27154.8	30123.7	20493.3	20154	25483.4	24685.1	33803.4	33776.7	33798.1	33785.8	27256.2
M94T297			0.263638	1.67359	0.0047639	94.0641	296.553	844.011	864.239	1046.41	922.203	865.653	1129.78	333.88	940.752	781.535	1128.76	1018.04	1810.15	1345.87	1008.71	834.769	2215.73	1273.07	1159.81	1729.63	2427.58	1618.61	1863.72	1519.49	1521.66	1514.59
M191T103			0.657165	0.794729	0.00479597	191.15	102.638	28421.8	18576.4	27718	29354.7	35227.2	30141.5	24926.5	31267.5	32938.8	29297.3	20541.6	21318.9	25093.2	20173.1	31631.8	18716.9	23568.2	21660.5	22759.2	23315	20911.6	21163.6	21312.5	21465.8	21126.6
M259T355			1.22095	1.73003	0.00484291	259.091	354.858	28075.5	20008.4	27090.3	16668.5	14695.6	12724	17426.2	15713.6	15545.8	27158.5	18964.9	47593.5	44200.4	47627.8	13850.9	26535.9	33067.1	49249	26272.8	30177.6	23448.1	23448.3	23572.9	23241.4	22241.5
M344T51			1.48006	1.98889	0.0048442	344.226	50.561	19475.5	25112.8	20788.2	14864.6	9438.47	18820	32164.4	19437.1	26430.7	22521.1	42438.1	19624	27742.2	27124	42448.3	71513.3	57151.6	30414.6	24905.1	72422	28281	38379.8	28268.8	28555.9	29429
M69T287			0.515042	1.41	0.00485924	69.0691	286.879	7373.49	9237.76	7623.22	4310.3	4786.14	6625.08	4106.43	2669.27	3436.52	6006.04	7662	7349.83	9389.1	7356.15	7885.57	8636.74	6866.64	7035.2	7857.85	9166.6	7938.32	7690.24	7905.54	7938.16	7938.35
M755T128			1.19136	1.47916	0.00496531	754.535	128.479	22425.3	24926.5	27128.2	18224.1	17271.4	17856.5	25711.7	30073.2	26842.3	26799.5	32409.6	29322.3	46649.3	22403.5	18356.4	31679.9	48317.9	40168.9	46229.4	35405.9	32675.6	33056.9	33194	35207	32675.9
M662T216			0.662017	1.52206	0.00499242	662.326	216.125	6246.6	7825.83	7631.27	6793.91	4407.16	5867.84	5289.06	7326.06	5114.83	7773.7	6810.62	11783	7454.41	13925.1	7627.98	4175.87	12495.6	10991.5	10690	11878	5125.98	5124.77	5432.17	4261.22	4685.48
M128T69			0.432956	0.582726	0.00499913	128.069	68.87	2351.32	4448.75	5137.97	5345.73	5113.32	4637.05	1518.64	4190.4	4719.1	5294.38	4134.79	1575.07	2401.65	683.398	1844.67	2551.92	4188.54	3832.77	1851.55	1851.06	2738.28	4531.53	3458.8	2784.64	2747.78
M675T44			0.264634	0.57064	0.00501805	674.566	44.105	1802.33	894.895	1268.56	1472.39	1678.36	1440.79	1760.85	2188.45	3136.97	1034.26	480.27	889.002	498.378	1239.17	1247.28	1389.38	942.388	1038.78	826.468	965.95	1258.87	1469.86	1570.44	1469.11	1506.48
M72T315			3.36273	1.28493	0.00502543	72.0806	314.511	344322	346210	386142	275248	243137	322227	225003	199661	314569	274012	297839	402244	439630	359657	330460	340074	394457	328148	385945	487064	302122	300522	300528	302101	306340
M281T370			0.414432	1.95041	0.00505729	281.145	370.203	1520.57	1932.37	2040.18	1506.58	1405.34	1801.87	892.816	2456.62	1114.35	1580.02	1073.42	2678.56	1997.19	6012.32	4333.77	1770.6	3659.35	2452.84	4093.99	3623.6	859.743	1061.26	1136.8	1017.19	1016.16
M121T324			0.444169	1.40285	0.00506661	121.063	324.286	4807.54	3995.18	5056.38	4552.46	3992.25	4824.25	3259.37	4293.27	5218.69	2147.78	4127.16	4266.19	8257.32	4932.51	5361.45	5645.22	6645.43	5479.06	6556.52	7855.39	4297.93	4303.5	4810.03	4302.6	4416.35
M493T28			0.267456	0.703404	0.00509477	493.004	27.973	2367.09	2334.86	2787.33	2729.24	3211.32	2427.09	2772.44	2292.45	3130.36	3502.54	2371.05	724.807	1082.84	1310.22	2588.03	2111.1	2655.89	1728.62	2155.95	2653.62	1279.82	1359.21	1326.49	1433.72	1362.74
M308T395			0.310119	0.797128	0.00520227	308.096	394.637	5282.09	4602.77	5582.72	5450.88	5294.16	4188.22	5370.1	5653.17	4516.43	3734.48	4114.46	3135.58	4772.6	5157.43	4100.28	3222.82	3163.13	4194.48	4598.14	3138.41	4089.71	4215.46	4287.68	4298.51	4299.57
M116T413			0.253897	1.74156	0.00520836	116.033	413.242	659.052	807.928	865.035	1258.16	1177.14	1156.8	937.863	1208.09	988.074	674.088	1302.22	908.811	1537.68	3419.6	2049.36	1277.46	1572.36	1370.46	1787.92	1723.33	709.141	779.908	590.022	896.068	707.354
M465T322			0.165714	0.635638	0.00521995	465.277	321.637	669.504	833.992	462.969	560.241	937.01	601.663	657.706	938.059	999.301	960.399	660.109	716.478	537.292	748.505	450.132	516.725	127.502	407.868	426.884	252.602	639.957	571.694	661.51	656.654	639.114
M648T310			0.24525	0.833344	0.00523145	648.059	309.669	4412.34	3677.05	4046.77	3510.89	4362.48	3607.34	3902.52	3686.4	4482.83	3934.68	4343.85	2585.21	2907.85	2463.92	3583.58	3189.26	3390.53	3680.87	3334.05	3540.72	3140.44	3164.42	3141.74	3176.44	3239.61
M861T110			1.27122	1.80574	0.0052772	860.612	109.706	12479.4	24839.9	18732.9	23918.3	14111	14178.6	39691.6	18036	19745.2	26193.8	27607.3	42046.4	43291.9	58313.9	12268	57955.5	38321.8	48398.2	32824.1	21656.5	88795.3	87973	88488.7	88434	88756.6
M572T193			2.65043	1.35587	0.00530448	572.366	192.865	173998	169876	187761	100872	142898	123052	132207	107575	104773	208114	211518	275874	218079	169194	176103	155741	165513	190753	210328	194440	169682	161759	158074	158005	158127
M618T232			0.417404	0.569346	0.0053082	618.355	232.456	5505.31	5373.52	6033.05	5283.39	4780.31	2940.05	4823.67	3530.75	5871.53	5698.55	2242.68	1712.79	3017.18	1895.6	3306.78	1937.27	3757.28	1453.35	7686.73	1366.65	4078.61	4045.47	4038.65	3915.2	4066.91
M119T324			1.05718	1.29891	0.0053581	119.048	323.969	34971.1	29847.3	33408.3	37117.2	32775.2	38900.6	28295.6	28298.4	41794.6	22646.4	31249.3	30296.3	48065.2	45676.4	40051.9	43422.2	48008.1	40131.4	42210.1	57003	33059.5	33297.5	33127.7	33268.9	34108.5
M229T395			1.1393	0.790634	0.0053603	229.154	395.346	59760.9	40979.8	54991.4	69661.2	68174.9	74271.1	67185.8	74100.5	74545.4	56994.3	57270.2	35890.1	58446.3	60833	49860.5	47516.2	56248.9	48032.9	51014.9	41419	44598.7	44582.9	43812.6	43868.4	49598
M941T45			0.234552	0.679535	0.00543802	941.402	45.333	1335.78	968.799	1236.06	2143.65	1895.54	1671.16	2151.67	2174.04	2417.6	1406.33	1010.62	630.929	1060.46	1652.86	1295.68	1047.68	1428.24	1273.37	1243.42	1181.07	1636.23	1654.99	1572.89	1662.82	1674.51
M114T238			0.36685	0.766229	0.00555901	114.127	237.858	4936.41	5530.03	4192.47	8286.38	8444.41	5974.68	5979.56	7104.75	7306.7	6687.09	5258.91	4904.78	5185.47	5248.52	5364.11	4088.54	4155.66	5767.35	5327.31	4077.08	6060.55	5843.2	5837.94	5837.04	5889.79
M249T337			0.351071	0.615418	0.00563815	249.028	336.908	2943.95	2598.8	2917.7	2278.49	3385.34	2407.47	3166.88	2505.43	3072.09	2362.02	4249.28	1230.53	2271.25	2059.66	1447.23	1140.9	846.003	1501.38	1220.97	1041.81	2332.47	2332.41	2316.35	2260.03	2332.73
M375T569			0.16734	0.746939	0.00566113	375.221	569.025	1570.66	1153.3	982.787	1217.38	1078.29	850.714	1145.12	891.878	828.842	1054.64	1141.79	780.968	979.283	832.384	613.225	676.479	708.974	671.269	716.229	926.627	1387.28	1472.18	1386.17	1491.51	1472.08
M201T237			0.258154	0.648052	0.00577913	201.111	237.034	1127.8	1745.28	898.957	2386.67	2439.49	1890.47	2261.56	1858.16	2138.79	2134.25	2334.01	919.655	1109.64	1071.46	1399.4	804.201	1027.69	1286.29	1279.71	1004.06	1270.93	1175.85	1317.98	1110.26	1269.79
M828T110			0.188111	1.38317	0.00581532	828.097	110.082	1039.94	1281.39	1180.29	993.269	1081.06	1383.89	801.47	880.489	663.646	1074.4	1219.67	986.434	1894.62	1055.11	1515.96	1640.19	1416.21	2016.1	1246.33	1366.51	1281.06	1274.71	1171.81	1268.24	1007.97
M393T7			0.550639	0.4851	0.00585143	393.294	7.251	10912.1	4202.69	4447.43	4523.83	4774.93	3210.9	11185.4	3338.43	7282.41	11194.4	3948.42	2836.23	2862.08	2816.14	3906.55	2891.98	3296.28	3605.85	2615.3	2787.77	3865.42	3831.86	3980.71	2837.61	4465.04
M230T288			0.626969	2.03364	0.00592027	230.063	288.077	3270.97	3790.92	2744.77	6151.73	5275.93	6945	5175.78	5237.26	2050.63	3311.03	4336.24	6097.37	4950.56	7412.84	17916	12252.1	13752.1	7913.94	7509.3	7246.19	4182.05	4285.3	3685.75	4418.13	4285.95
M487T359			0.63144	0.613487	0.00596159	487.092	359.261	19421.6	7956.66	14997.9	8190.61	11533	10354.3	9542.58	12937.1	12493.5	15466.5	5580.89	10931.5	11802.1	8238.56	6542.27	4083.88	3782.61	7165.26	4805.16	12461.5	6586.15	6940.64	6944.09	6854.26	6940.28
M942T176			0.218951	0.684182	0.00597982	942.082	176.363	1729.53	2370.56	1140.27	2228.07	2465.6	1703.57	2286.36	2411.13	2628.05	2598.8	1469.2	2569.03	1733.76	1276.8	1116.3	798.201	1365.91	1257.86	1220.25	1944.98	1943.74	1538.22	1939.9	1939.38	1841.79
M145T35			0.432179	2.20781	0.006017	145.122	35.169	1818.07	832.337	904.471	1669.46	700.073	2044.48	1024.78	815.45	868.117	1979.08	2339.31	3115.15	3916.27	1032.14	1903.23	1948.96	2046.47	2329.41	3045.94	6265.82	1058.73	1054.7	1049.36	1517	1173.25
M316T388			0.415268	0.598718	0.006027	316.174	387.912	3945.56	3744.1	3010.85	5326.89	5178.55	5534.71	5179.21	8107.97	6242.67	2407.48	4134.61	1857.39	4623.89	2563.92	3165.9	969.648	2649.55	2363.35	3046.07	3770.05	4267.29	3954.22	3027.96	4121.82	4120.35
M802T469			2.76845	0.904855	0.00603955	802.017	468.694	1261496	1146754	1290106	1298991	1253153	1205691	1150307	1296313	1364376	1250700	1170326	1160584	1193162	1177002	1032235	882183	1186767	1153648	1200517	1170443	965063	992082	992141	985717	992070
M567T46			0.30867	0.681703	0.00610094	567.458	46.467	2947.83	2703.21	3599.32	4167.44	3310.24	2775.64	2748.99	3762.2	4015.83	5261.31	2693.5	3239.75	2607.79	2759.27	1846.48	1727.42	3159.03	2749.88	578.865	2696.7	2368.82	2172.25	1724.09	2472.94	2367.17
M283T50			1.16205	2.00428	0.00611239	283.174	50.448	17072.6	13543.9	12162.8	8684.57	8594.7	10344.2	32376.4	17957.5	16905.3	10083.2	27216.6	10146.7	32416.9	15824.6	41549.9	57154.3	27319	27526	21263	35665.3	19277.2	20642.8	20219.7	19634	25320.9
M988T207			1.26412	1.55574	0.00614423	987.638	206.929	32069.5	27022	32018.6	21497.1	18039.8	19208.6	21235.4	17606.4	24654.6	42281.5	50876.3	56684.5	56375.8	34642.6	20288.4	31522	39722.9	41293.1	26986.8	39308.3	25414.4	25413.2	24893.9	25820.2	25917.8
M481T321			0.194539	1.58531	0.00618509	481.159	321.112	482.999	671.056	531.077	833.982	419.341	527.763	440.348	446.632	428.027	552.7	455.757	1203.83	834.087	1236.69	886.654	671.167	619.954	626.682	1251.88	669.219	648.699	529.859	491.445	492.613	492.058
M339T213			0.353699	2.16032	0.00626969	339.287	212.873	1171.21	1580.68	1436.9	919.372	1394.96	879.485	1345.31	938.729	1090.07	1409.01	2022.07	1863.36	5983.3	3756.05	1282.28	1748.17	3594.23	2154.25	1979.13	1898.97	1426.99	1431.4	1374.88	1198.93	1462.2
M440T148			0.136577	0.68613	0.00627322	440.371	147.862	507.682	551.59	605.702	731.019	614.752	1213.03	875.833	1116.34	920.369	652.186	575.119	557.7	472.737	483.645	517.884	598.328	430.565	573.849	602.345	531.749	612.9	647.289	660.751	647.164	720.961
M686T10			0.635418	0.750818	0.00631637	686.199	9.792	27336.4	24067.1	38364.9	25529.5	23169.2	25688.5	25291.8	21692.1	28506.1	24425.5	18155.7	24515.3	15595.7	18253.7	22182.3	24402.9	19122.8	9383.44	21148.2	25509.1	26599.6	26598.6	26449.3	26428.2	25754.1
M256T347			0.429891	2.09336	0.00632359	256.08	346.517	3307.43	4041.11	4246.55	1501.63	960.184	2322.58	2566.78	843.01	1267.41	865.697	7165.28	1619.63	2983.67	3988.79	7848.04	5880.38	5315.74	5307.92	3669.45	2112.63	3172.31	3160.26	3242.27	3143.84	3013.02
M405T92			0.368411	0.674062	0.00635996	405.264	92.2035	4643.01	5899.43	4059.68	4219.3	4658.63	3906.52	5808.94	3966.84	5466.67	2644.68	2230.33	1881.44	2152.92	4481.03	3316.59	4786.1	3237.82	4312.48	2107.11	2011.49	2578.84	2603.14	2441.17	2298.75	3511.87
M637T309			0.169023	0.641155	0.00638513	637.07	309.13	693.458	525.038	721.13	496.726	863.836	554.528	750.282	546.616	1075.67	800.859	924.784	343.046	450.741	264.409	393.337	401.177	366.43	520.724	339.53	501.948	453.36	583.857	590.083	548.775	548.857
M836T468			0.752807	0.925645	0.00639443	836.009	468.231	151169	136556	141807	155892	142443	141875	135574	141572	150384	154987	135994	144290	131973	144630	124438	118950	137811	129733	140260	136198	137037	137041	134894	141075	136372
M621T28			0.137084	0.73421	0.00640619	621.11	27.899	790.95	547.116	721.035	829.229	852.805	790.454	618.715	640.991	745.743	833.814	596.497	259.584	382.439	309.442	581.957	609.172	768.297	616.059	542.398	745.906	469.082	459.186	499.119	469.095	464.032
M164T342			0.242013	0.545528	0.00642859	164.072	341.72	835.524	663.146	532.89	2211.56	1731.04	1502.2	1759.51	1526.78	1936.85	1549.08	482.659	523.988	1095.38	1558.16	568.067	458.605	662.109	827.537	566.125	1030.38	1002.77	1126.77	1048.56	981.131	1031.58
M529T46			0.29334	0.815987	0.00643905	529.421	45.859	6080.26	6884.63	7747.35	6601.31	7492.84	6880.66	6235.3	5569.55	7115.36	8982.75	3944.87	5595.21	7332.81	5708.31	4702.59	6074.99	6135.15	5651.04	5671.5	5968.07	5003.86	5092.91	5156.01	5005.59	4927.73
M726T176			0.330335	0.743242	0.00646169	725.555	175.937	4490.81	4419.61	4042.76	3753.54	5188.85	3294.22	3772.64	6104.85	5788.92	5433.13	4335.76	2774.58	3460.04	3690.18	2094.53	2616.06	4386.64	3193.86	3983.71	3868.83	4172.35	4246.96	4278.18	4261.85	4246.89
M447T177			0.344978	0.632086	0.0064715	447.327	176.698	4576.43	2148.39	2181.88	5268.08	3183.49	3013.62	2400.8	2746.02	3060.09	2855.83	3083.75	1684.2	3061.06	1875.19	1979.38	1157.47	1779.64	1831.34	1827.47	1589.88	2021.4	2118.53	2203.37	2203.69	2203.49
M939T46			0.167139	0.723826	0.006475	939.4	45.6815	1178.12	926.437	692.114	1099.66	1085.16	1097.29	1501.81	1625.64	1452.41	975.771	717.115	594.859	733.665	1171.53	882.696	754.727	1018.12	889.857	845.145	813.576	1058.38	1057.84	838.931	1031.03	1057.85
M351T492			0.593441	0.510141	0.0064825	350.985	492.486	10618.6	3283.44	4424.43	12678.9	10176.2	7668.32	9581.37	4100.08	4189.45	3864.4	4349.23	3570.22	4050.38	4494.83	3386.88	3185.45	4324.98	2397.38	2761.5	3487.57	4646.12	4647.64	5145.31	4644.78	4741.05
M263T239			0.333344	0.627315	0.00651004	263.138	238.952	2731.66	1338.86	3642.27	2964.33	3180.4	2531.72	1947.83	4537.03	5017.7	3100.27	2549.61	1615.43	1869.54	2325.88	1977.94	2283.41	1238.01	1536.88	2422.77	1622.32	1497.69	1364.64	1405.79	1498.04	1496.73
M195T456			0.344629	0.539383	0.00651169	195.001	456.125	4091.11	2261.76	2182.14	1720.66	2635.59	2889.96	1592.77	4080.53	2913.14	5610.89	2139.94	1024.71	1916.37	809.663	1221.11	781.762	2611.09	1284.57	2225.84	2154.87	576.551	669.768	713.785	713.568	712.006
M393T46			0.544735	0.53621	0.00653062	393.238	46.495	12265.6	11806.9	7841.64	4457	4254.72	6443.51	8923.94	6354.79	2782.44	10519.2	3556.93	922.151	5327.33	3360.74	3269.09	5055.05	5113.03	3138.66	6051.98	4769.15	4490.26	4491.31	4555.79	4762.09	4488.92
M737T468			0.59595	0.859316	0.00658395	736.962	468.468	37192.7	33368.2	31980.8	41153.4	30756.2	26829	35582.6	29941.1	28180.1	31896.4	27433.3	27702.2	27811.4	32553	25742.8	30295.4	28057.4	26993.7	27314.1	26990.5	45737.8	41896.1	41881.8	57192.4	41722.9
M427T431			0.166159	0.757776	0.00663743	426.711	430.702	1427.53	1326.02	1204.09	1597.13	1374.45	1014.05	1659.25	1022.64	893.201	1277.06	1210.42	826.815	593.34	910.74	1039.49	1272.08	978.536	1058.01	823	983.615	865.532	1035.37	1007.26	1027.17	1033.84
M232T189			0.906818	2.7074	0.0066573	232.116	188.82	4471.2	6616.94	5796.99	6250.08	3228.46	4951.96	3127.13	8926.01	1419.74	3797.52	1567.14	12031.2	4029.69	26374.4	25544	9310.56	11969.1	11952.4	19381.1	9382.4	4124.83	4129.42	4164.55	4471.19	4235.96
M458T444			0.132249	0.714808	0.0066688	457.755	444.031	693.279	477.293	688.085	862.464	561.667	707.527	375.593	668.884	838.776	650.397	473.792	392.134	537.239	751.767	439.767	291.452	416.133	478.534	398.202	484.362	300.147	380.313	342.146	342.909	356.583
M728T28			0.189594	0.687477	0.00668896	728.013	27.903	1111.25	1138.17	1513.06	1283.9	1635.73	1357.24	1345.53	1246.72	1804.28	1620.5	1172.83	373.625	559.554	454.526	1456.09	935.27	1312.42	881.255	1169.17	1348.68	705.885	639.642	734.332	733.83	733.008
M175T190_2			0.427526	1.43108	0.00674058	175.085	189.947	4844.45	2260.26	3888.74	4702.27	5216.16	7223.31	4218.19	3168.1	3423.4	2701.04	4648.35	7636.03	4492.47	6087.02	5403.11	5364.92	8068.19	6402.94	6120.69	5375.11	6715.14	6569.66	7586.54	7075.65	7075.46
M55T315			0.917234	1.24939	0.00679125	55.0538	314.559	29035.4	31633.3	32039.3	23100.8	21571	27847.8	20140	17588.5	26275.4	23424.5	25622.3	33958.8	36335.5	29689.8	28167.5	29298.7	32494.2	28085.7	32087.7	39926.7	26412.8	26437.6	26436.5	26606.3	26664
M557T33			0.279207	0.622494	0.00682723	557.068	32.944	2146.28	1922.13	2859.22	1641.35	2056.15	1202.21	1353	3362.29	2871.74	2971.82	1791.86	1336	1477.08	2300.76	1618.68	1297.72	805.178	1189.65	1435.53	682.811	509.95	527.387	516.273	515.967	542.008
M368T313			0.347072	1.30593	0.0069021	368.114	313.475	3870.75	3864.4	4561.11	3383.78	2785.58	3033.58	3148.86	2470.69	2782.19	3012.04	4015.85	4381.35	6198.9	4908.05	3260.9	3590.5	3643.33	4227.16	4177.64	4578.44	2685.78	2709.19	2666.66	2659.9	2667.25
M471T549			0.365173	1.88887	0.00690487	471.216	549.342	1015.57	1407.97	955.833	1686.47	867.309	1968.53	904.322	1885.38	292.697	1849.01	676.963	2565.15	914.877	3374.11	3547.49	1777.3	2280.93	2441.07	3023.24	3638.92	911.877	968.022	869.174	950.436	950.212
M777T462			0.138107	0.718852	0.00695232	777.11	461.658	461.052	524.244	558.576	802.958	930.346	961.059	667.726	889.561	846.541	805.719	459.044	331.435	562.366	459.606	675.467	532.999	510.094	725.673	660.853	436.313	394.959	392.378	324.857	407.899	407.233
M350T394			0.404286	1.63948	0.00696263	350.086	394.344	1984.3	2993.19	2480.26	1778.35	1272.07	2074.14	1429.38	1929.29	972.289	1743.29	1119.94	4175.14	2035.1	2885.59	2411.15	2829.21	3351.12	2865.57	4183.39	4730.93	1970.89	2078.54	1937.95	1993.9	1971.12
M294T343			1.91982	2.47297	0.00697442	294.153	343.177	16367.4	37096.8	19709	22347.6	8814.5	40151.9	19000.1	44191.8	6542.51	12378.6	12317.8	30267.4	26370	101518	92259.2	30692.6	64465.7	43991.1	94208.4	64284.4	9061.27	8414.3	9063.18	9062.45	8976.4
M124T346			0.472903	2.19896	0.00708345	124.038	346.164	3443.06	5468.89	4023.02	971.111	1126.08	1973.75	2504.38	2440.43	1125.35	2100.11	7958.39	2646.5	3456.14	5535.11	10879.3	7739.13	5433.77	6349.99	3515.01	1848.09	3495.86	3697.89	3698.11	3631.8	3697.82
M444T315_1			0.152821	1.25219	0.00714841	444.084	314.584	919.001	786.098	894.737	696.566	748.078	855.137	667.34	461.673	703.737	765.181	811.593	1022.34	856.595	879.551	787.503	1056.11	876.279	861.558	963.234	1273.63	882.696	882.163	723.574	863.474	863.676
M800T44			0.213521	1.32147	0.00714882	799.644	43.704	1199.44	927.495	1047.28	2076.32	1461.49	1361.8	1184.15	1512.59	1279.16	1820.26	2232.4	1767.14	2252.1	1861.55	1481.47	1613.71	2112.13	1327.72	1833.64	1846.9	1130.53	1165.12	1237.59	1179.66	1171.42
M469T214			0.319232	0.656417	0.00716712	469.345	214.187	5001.46	4338.01	5562.59	2599.9	3105.6	6964.89	4804.26	4492.4	2623.22	5542.88	2141.03	3483.55	2332.49	4169.85	1561.65	2857.28	3517.45	2595.03	3490.95	3412.62	6645.9	8943.96	6095.09	6592.2	5524.83
M663T420			0.279393	1.43623	0.00719857	663.323	420.222	1434.54	1423.5	1253.54	1571.84	1380.64	2061.64	1303.22	2290.61	1921.71	1161.64	1982.98	2062.68	2302.21	2156.51	1758.77	2007.61	1632.23	3119.59	3585.36	2088.65	3417.11	2913.7	2906.32	3126.78	2180.6
M413T338			0.199436	0.797317	0.00720264	413.264	338.32	2623.84	2532.62	2508.28	3071.1	2860.89	2505.59	2751.29	2393.99	2270.4	2790.46	2421.15	1755.91	1477.13	1304.6	2566.52	1618.5	2433.15	2667.62	2430.73	2300.87	3302.4	5075.34	4065.55	2680.33	3376.78
M547T47			0.385418	0.79093	0.00721982	547.433	46.8745	8467.55	6294.62	8753.74	9428.86	8394.74	7062.77	7973.63	8014.44	8859.99	12282.8	7470.2	6440.87	7383.07	8201.16	6287.64	5978.1	7523.96	5276.57	5595.94	7493.2	5765.6	5762.84	5755.99	6605.05	5957.45
M335T359			0.347093	0.761455	0.00725074	335.093	359.362	5140.62	5302.9	5733.41	5181.65	6324.12	2556.67	5090.61	5224.17	5501.08	6823.2	5137.4	3391.24	2814.4	4227.48	4817.98	4099.16	3957.32	4128.94	4374.71	3315.93	6178.42	5614.66	5592.29	5722.78	5588.77
M868T312			0.198616	1.45915	0.00726063	868.17	312.228	1027.35	992.645	866.12	912.563	802.239	679.784	626.883	724.119	585.8	853.919	940.309	1303.93	1609.91	1948.74	965.111	807.236	874.407	1140.49	1124.98	1062.3	534.619	507.538	506.223	506.286	506.405
M420T344			0.160144	1.45595	0.0072651	419.727	344.195	555.708	521.999	834.407	385.939	454.757	415.694	349.053	420.783	711.06	745.002	921.621	653.95	801.603	885.404	329.292	688.524	874.414	1034.99	810.682	853.522	536.683	515.617	559.786	546.75	544.747
M720T469			2.09741	0.913862	0.00727819	720.013	468.679	869018	746809	819472	866819	857958	809068	770204	838973	906339	838229	770502	786881	789663	807621	688493	625461	788173	777446	798005	773728	675980	712238	688426	689869	684823
M509T431			0.144379	0.803861	0.00729361	508.661	430.841	1541.74	1349.46	1175.71	1564.31	1475.75	1250.71	1874.1	1162.52	1173.15	1445.69	1266.84	1068.71	792.049	1011.49	1124.54	1426	1064.93	1121.69	1316.68	1071.71	1056.99	1081.91	1112.89	1083.36	1167.42
M301T105			0.368136	0.477302	0.00730054	301.109	104.968	2767.09	5824.75	3638.26	1979.45	1656.7	1751.03	2288.47	3782.32	5357.97	5968.18	1506.56	1862.41	1000.36	1787.94	2566.14	3664.59	1200.47	993.596	597.852	1532.43	3075.09	3179.82	3616.64	3175.69	2659.06
M190T381			0.186599	0.570393	0.00732621	190.069	380.994	915.421	1057.47	1065.84	977.454	578.871	2016.65	1317.21	2020.01	897.534	888.614	1058.41	635.912	650.668	390.695	883.41	576.76	563.599	568.319	449.434	916.394	1090.28	1093.77	768.883	1092.54	1028.77
M528T180			0.734574	0.692432	0.00735233	527.554	180.23	25115.7	23252.3	23221.1	16728.8	23208	23500.3	10764.1	14251.9	25770.9	13882.6	12683.3	15627.5	21986.5	13353.1	10532.6	11740.9	13661.3	9904.27	14653.1	14132.9	14077	14065.9	19557.6	14757.3	14564.4
M727T176_1			0.245357	0.710972	0.00748741	726.56	175.649	2967.04	2055.47	3058.05	1988.34	1772.65	2279.26	1959.85	2885.42	2801.67	3690.43	2342.21	1686.54	1747.21	1333.31	1113.38	1322.22	2448.12	2224.3	2014.59	1868.18	2110.46	2208.51	2214.47	2214.7	2192.98
M233T274			0.251433	0.55221	0.00752232	233.062	273.891	837.988	2388.17	1247.01	2075.64	2468.42	1546.73	1569.24	777.567	741.53	1155.32	790.868	551.711	718.008	1352.02	767.457	482.495	840.048	706.617	845.219	1122.46	952.217	887.747	808.489	807.241	611.653
M189T372			0.45356	1.24167	0.00753033	189.122	372.041	7695.43	5732.38	6875.32	6987.72	7175.32	6631.89	6615.15	6015.94	6909.6	6631.47	6897.01	8931.76	10409.1	9717.69	6478.94	6634.5	8062.96	6755.16	8946.88	10693.4	6867.37	6505.23	6991.6	6810.14	6809.8
M70T215			0.399086	1.19001	0.0075477	70.0643	214.695	8254.47	8305.22	8522.48	7848.87	10358	8480.71	9576.36	6679.48	9669.36	8244.54	8226.27	9396.83	11729	9899.65	12498.1	8652.33	9847.08	11395	10816.9	9807.61	10500.3	10413.6	10501.7	10355.2	10888.3
M146T107			0.763139	1.45191	0.0075686	146.059	107.093	11671.5	9482.73	9838.18	13159.7	7438.44	11365.2	11314.7	12597	6975.7	6352.43	7774.06	16404.6	10313.2	18129.8	14857.5	8746.2	18439.6	15053.2	18202	17554.2	7394.92	7164.94	8545.02	6971.31	7191.94
M472T173			0.36994	0.65294	0.00763394	472.339	172.848	4066.73	1742.39	2309.72	5044.86	5034.95	4016.86	3347.6	3518.57	3756.37	2886.68	3122.59	1186.74	2919.68	2721.16	2969.12	1422.71	2258	3132	2118.81	1475.3	2125.2	2126.46	2160.64	2295.13	2126.14
M316T185			0.175362	0.811922	0.00764018	316.04	185.454	2080.26	2292.2	1975.09	1910.77	2035.29	1450.42	1689.38	2298.98	1921.23	2542.47	1703.09	1365.86	1994.71	1845.47	1546.7	1541.1	1865.67	1293.59	1862.27	1379.19	1688.39	2263.88	2277.6	2200.55	2277.98
M174T597			0.491352	2.01199	0.00766499	174.122	596.626	2440.39	3156.07	2889.27	3367.11	1535.99	2077.95	1070.33	1765.24	1706.4	1404.34	2627.33	1722.03	2114.41	5027.97	5980.54	2875.82	6375.78	3240.06	8306.27	4812.76	4095.31	4207.5	4233.53	4085.93	4083.08
M184T415			0.160466	0.710516	0.00768102	183.958	415.421	1083.35	830.714	1048.43	1313.28	1053.08	660.394	840.851	839.404	1355.7	627.313	565.634	606.538	920.804	867.292	591.484	423.053	630.912	677.999	862.942	711.608	698.264	698.424	681.163	538.489	683.38
M868T346			0.189531	1.32173	0.00771326	868.215	346.414	1099.12	1038.31	999.7	1046.6	1063.77	981.683	911.801	922.015	510.743	930.596	979.982	1623.95	1581.74	1577.13	1436.66	887.115	1008.76	1111.24	1198.55	1157	950.62	938.733	929.885	929.813	929.818
M85T412			0.284087	0.736649	0.00773942	84.91	411.624	3331.71	2925.64	3745.19	3890.97	3539.55	1901.79	2749.67	2455.94	2831.72	2463.86	2459.47	2706.17	2081.3	3245.03	1753.5	1437.25	1822.18	2442.47	2206.84	1824.48	2582.25	2760.65	2761.19	2760.49	2535.75
M482T27			0.138753	1.31195	0.00775287	482.184	27.4435	907.379	588.222	620.546	667.621	731.768	889.939	740.037	769.522	801.626	704.971	894.72	676.606	1053.41	1082.56	1477.33	949.933	756.212	856.778	924.926	1064.31	855.97	789.007	774.299	774.498	774.241
M762T128_2			0.45737	0.644829	0.00776261	762.217	128.288	8912.67	2730.4	9323.13	4494.29	7657.73	7830.83	5179.78	7076.46	6330.19	6547.45	4065	4498.41	4901.02	4367.68	3933.77	4304.57	2258.91	5488.21	1952.3	6842.31	9352.16	7220.35	6998.03	7011.61	7261.06
M676T154			0.408956	1.471	0.00778235	676.451	154.045	3592.72	4359.79	3051.79	3627.55	2450.32	3365.39	4137.97	3928.42	1611.09	4491.6	5464.9	4935.04	8458.58	4219.89	4783.09	3589.65	3734.13	6547.26	5045.05	4143.53	2318.3	1948.84	2341.27	2428.57	2425.87
M252T431_2			0.87163	1.30887	0.00778753	252.014	430.581	26012	17362.2	35502.4	23731.3	17208.1	26349.8	17447.5	18694.2	17250.6	18680.7	27255.2	21185.1	26949.2	29608.9	26322.9	31554	33372.7	25773.7	32392.3	31232.8	35773	35771.7	35338.4	35783.5	32840.6
M488T315			0.298756	1.3032	0.00780921	488.392	314.559	2937.49	2847.11	3319.92	2095.19	2009.39	2428.63	1785.95	1458.1	2141.73	2261.88	2340.68	3278.3	3541.43	2609.9	2744.99	3186.81	3127.92	2487.95	3141.75	3885.85	2885.07	2869.01	2869.46	2912.56	2912.19
M722T431			0.17262	1.33541	0.00782341	721.793	431.125	623.284	762.372	804.805	960.911	756.245	904.764	725.539	725.221	944.044	714.393	1271.33	793.323	1071.82	982.788	966.872	935.683	1651.92	747.258	1128.36	1029.18	799.027	928.663	900.257	900.745	937.12
M231T235			0.324539	1.61047	0.00782864	231.112	235.167	1464.69	849.594	1383.06	2246.17	1989.86	1330.29	965.044	1845.53	2238.23	1032.63	1134.76	2979.24	2226.92	2035.15	3189.46	1834.47	2461.53	1956.03	2734.53	4160.75	1074.88	1091.22	1091.74	1132.1	1297.29
M114T88			0.458798	0.707946	0.007841	114.126	87.946	5846.48	4651.8	6851.89	7309.68	8835.53	9116.11	9692.09	11718.4	11284.6	5820.23	5016.53	6895.39	5582.22	5095.23	5194.33	6765.57	6363.76	6129.98	5271.86	5118.54	10207.7	9857.42	10056	10283.3	10207.5
M379T216			0.319383	1.79937	0.0078694	379.205	215.519	1284.39	553.094	705.745	1366.01	1674.6	1810.42	2332.77	2368.81	1245.36	425.694	1702.11	1812.6	1153.94	3917.19	2550.93	2405.15	2329.59	3308.05	3838.15	1754.03	1945.46	2033.46	1864.33	1906.67	1946.16
M368T189			1.47199	0.556486	0.00793034	368.277	188.82	41720.2	21186	32794.3	56693.5	67381	63124	87493.6	46746.8	29452.5	36548	47350.6	19035.1	30253.9	36690.4	32629.8	23558.6	18551.8	28318.2	16823.4	15648.8	45110.6	45970.7	45988.9	44833.1	49889.8
M245T415			0.19427	0.645165	0.00795469	244.969	414.853	994.266	934.583	1226.92	1088.68	1067.91	1321.37	1080.99	1106.56	2317.71	1247.19	921.31	613.978	693.011	513.89	753.894	462.836	829.85	1006.38	931.919	1264.06	772.698	771.974	794.557	936.837	807.372
M398T238			0.279624	0.674235	0.00795573	398.094	238.121	3057.93	2686.89	2643.2	2174.8	2305.6	1353.94	1981.18	1965.4	1772.7	2150.69	1966.61	1439.61	1891.88	2693.17	1058.54	743.341	1670.88	1196.72	1306.73	927.959	1834.04	1833.6	1833.4	1798	1668.49
M944T468			0.432792	0.782229	0.00800597	944.337	468.367	10437.3	13350.9	9687.12	12361.5	10543	7339.2	9734.09	8757.67	9459.67	10247.5	6515.76	8730.76	7640.23	11444.1	6018.97	9531.14	6459.11	7899.55	8134.44	7349.17	12879.5	12319.8	12504.9	12507.8	10983.7
M242T37_1			0.421484	2.13589	0.00806161	242.01	36.687	2851.25	1568.39	1997.37	1060.62	681.099	1004.27	697.546	731.384	1187.59	2411.13	4371.01	4969.88	5576.64	1364.31	2013.68	1244.56	2944.36	2065.33	2152.57	3607.33	1984.1	1712.35	1988.35	1986.39	1925.91
M885T469_2			1.04458	0.910831	0.00809157	885.021	468.817	218724	184184	204384	203910	200009	199029	190161	208427	224412	204752	190988	194341	190353	199155	168523	149082	194398	192144	189471	187810	159606	164049	162215	164005	163997
M510T47			0.262756	0.801663	0.00814693	510.411	47.237	3688.24	3684.41	4969.57	4964.18	5433.39	4076.99	5763.04	4932.63	5495.77	4517.65	4084.61	4164.96	5174.81	3765.16	3870.68	2959.37	3905.18	3228.71	2867.92	4078.31	3271.28	3324.57	3271.08	3324.45	3481.85
M575T412			0.178141	0.695837	0.00814851	575.061	411.958	1072.24	877.257	1207.93	1385.63	1267.1	1460.64	972.591	1281.48	2112.86	1355.86	840.239	871.921	991.572	889.45	815.58	322.057	885.965	1122.17	1061.56	1240.91	871.366	873.305	872.258	945.259	895.666
M243T25			1.77779	1.63661	0.0082241	243.118	24.963	75022.1	41446.2	75970.9	28073.6	30294	34208	25310	51027.3	26906.8	65690.6	44663.9	64108	74340.9	58366.8	59053.6	68664.5	105884	100437	111090	56328.5	51688.3	49634	50470.3	54678	50480.8
M410T47			0.672181	0.568235	0.00826107	410.265	46.653	17834.3	17802.4	14944	7991.55	7449	6973.75	14749.4	10744.6	4439.88	16967.7	5130.24	5584.38	7434.18	10843	5180.32	5414.39	8040.75	6193.36	10063.6	4245.36	6848.51	7121.67	8628.64	6860.49	6847.99
M598T214			0.334499	1.31812	0.00828933	598.416	213.535	3020.89	2437.49	3489.53	3066.46	2545.27	2400.73	2813.13	2458.27	2825.26	3229.84	3086.74	5025.27	3985.01	4898.54	2437.09	2451.29	3769.24	3913.38	3589.05	4129.77	2366.03	2662.39	2467.14	2442.57	2493.69
M162T216			0.22812	1.22935	0.00831122	162.065	216.284	1754.21	1299.74	1672.68	1982.88	1664.41	2244.05	1611.09	1633.4	2220.33	1498.45	1857.04	1955.29	2161.6	2302.64	2084.11	1638.59	2126.24	2319.61	2493.33	2674.93	1736.42	1679.88	1745.2	1735.82	1702.31
M190T390			0.395434	0.724171	0.00839882	190.142	389.993	4476.52	3036.86	4724.8	7127.71	6312.07	7041.14	7136.07	7271.77	7301.89	4939.93	5621.08	3217.18	4307.72	4624.69	4903.22	3709.73	3722.74	5209.67	4666.97	3010.16	4094.35	3990.07	3987.75	3990.57	4380.77
M504T197			1.55578	1.63078	0.00840165	504.341	196.779	42368.7	39198.9	41835.8	34224.2	39366.4	29106.2	65807.5	28661.2	35649.7	57826.7	105321	53688.3	112821	82523.2	38065.3	72528	52420.4	51545.1	48061.1	58245.8	39752.7	56944.4	37155.9	37208	37203
M344T73			0.784799	1.63747	0.00841344	344.226	73.023	10477.2	10814.2	10346.9	7440.8	5387.65	8686.39	15739.1	9560.59	11905.7	11517.2	14337	9869.8	13148	12987.3	19455.7	31944.9	17140	14836.6	11961.3	21137.7	13608.6	13524.1	13611	13748.4	13825
M62T399			0.289553	0.814135	0.00845574	62.0594	399.436	5394.73	3708.35	4970.5	5236.29	5216.21	4323.93	5522.96	3451.47	5239.93	4505.77	5249.16	3512.81	4390.89	3587.85	3127.45	3307.31	3981.03	3759.44	3840.95	3971.63	4939	4715.76	4660.86	4662.32	4704.57
M485T211_1			0.414859	1.53626	0.0085099	485.283	210.901	2573.5	2968.22	2709.28	3774.4	3428.19	3612.94	3008.53	2608.17	3476.45	4275.01	4157.22	2843.92	4103.86	5520.79	7320.23	3423.21	5137.58	4527.62	8626.08	4167.73	4228.66	3515.83	4756.73	3557.93	3543.54
M803T469_1			1.70682	0.908603	0.00854116	802.517	468.694	557951	467324	520629	533218	523910	499370	493018	536390	573810	534683	480256	502128	488793	514545	422465	383503	486132	490861	497526	495143	414005	417330	419709	406028	414080
M492T85			0.453495	0.58654	0.0085647	492.402	84.618	3719.66	3504.24	7422.67	10046.7	4318.39	8206.89	8265.94	5796.94	5275.51	6577.08	3540.39	2476.36	7876.43	3554.18	2144.13	5018.53	4631.66	2935.34	2575.68	2277.91	3197.58	2800.3	2859.72	3473.58	3216.89
M450T45			0.399956	0.717076	0.00858128	450.358	45.095	5925.5	4508.77	5104.21	8025.13	5020.92	7756.38	9561.85	8281.32	9299.37	8861.42	5960.66	4793.54	5183.79	2805.78	5225.89	4412.19	5130.03	6340.89	6614.7	5409.35	6594.41	6250.8	6259.05	7055.51	5568.1
M721T469_1			1.19214	0.91467	0.0085922	720.514	468.654	342326	285134	321373	330290	319872	319582	307350	322114	353772	325066	303922	316396	295660	306508	279080	236170	304318	300779	310994	297706	270372	270341	268933	266707	270354
M796T468_1			0.514728	0.924246	0.00862604	795.509	468.059	69606.7	63092.4	66132	68479.8	74837.3	71266.6	68401.4	69708	75757.5	70100.7	67965.4	66644.1	64485.4	71727.5	61182.9	55395.5	63446.9	64540.5	64862.1	64302.9	65878.9	67003.2	66145.4	66145.7	65879.4
M182T251			0.34471	1.22857	0.00862729	182.026	251.435	4485.05	4497.92	4272.91	3218.38	2456.68	2815.56	3688.92	3848.48	3053.34	4966.91	4337.85	5174.03	4614.01	4515	4226.23	3800.97	4926.28	4681.4	4799.67	4755.28	3722.32	3713.13	3713.67	3918.45	3742.47
M818T214			0.207064	0.787329	0.00868011	817.637	213.538	2560.61	2020.63	2586.47	2398.58	2571.67	2425.05	2498.28	3310.9	1965.33	2546.63	1690.77	1680.77	2020.4	1839.13	1524.68	1341.77	2802.97	2145.6	2171.07	2374.86	2565.32	2252.31	2137.53	2121.78	2126.08
M444T452			0.353703	0.664979	0.00868378	444.377	452.104	4318.31	2528.47	3876.66	4248.85	4470.72	4038.04	2609.03	4339.41	3886.57	2124.88	2549.36	2178.34	1603.64	2243.82	2009.77	4240.91	4120.33	2083.12	1608.36	1594.81	2728.3	2723.2	2891.38	3491.85	2725.47
M512T220			1.94165	1.31005	0.00885518	512.333	220.428	98182.2	84498	100335	88804.4	86315.6	90869	99966.1	92154.2	109817	129012	159368	158587	183314	132065	98704.7	95395.5	110714	104162	111809	129664	98408.6	97768.9	97768.6	97476	96882.2
M107T25			0.266957	1.43426	0.00886295	107.055	25.326	2386.9	927.988	2167.23	1313.67	960.607	1528.63	1066.81	1465.05	1093.64	1926.43	1368.72	2011.29	2416.28	1821.93	1571.11	2071.81	2641.37	2835.39	2404.44	2137.7	1674.08	1649.1	1435.21	1649.32	1718.71
M263T223			0.39504	1.83361	0.00888113	263.101	223.288	2274.66	1362.7	2610.95	1182.99	920.007	1343.94	933.005	1259.46	1216.85	1846.13	880.383	5153.26	2783.6	2131.82	1666.29	2994.78	2756.18	2137.75	2714.39	4195.35	2375.7	2247.4	2247.12	2247.42	2256.45
M762T309			0.128687	0.724387	0.00891986	762.085	309.08	747.402	429.745	707.043	619.369	633.445	454.186	742.527	409.197	601.856	646.767	740.9	300.498	459.902	349.424	379.989	398.31	338.87	421.727	424.531	526.04	531.009	546.881	531.006	545.601	545.272
M197T431			0.272504	0.81485	0.00893637	196.867	431.322	5087.17	4627.64	4864.12	6186.82	5453.09	5042.14	5884.28	5080.56	6141.67	6040.48	5173.2	3030.97	3199.68	3208.06	5469.88	4780.62	4710.98	4957.36	4677.94	5125.66	3957.27	4243.82	4148.35	4258.14	4367
M700T309			0.170933	0.755439	0.0089554	699.583	309.199	1496.89	988.668	1544.87	1180.1	1167.31	1108.67	1228.95	792.984	1739.52	1351.03	1388.57	807.348	974.24	823.863	884.853	921.058	817.727	1078.61	1006.18	815.326	1093.21	1187.11	965.2	1140.79	1092.66
M98T390			0.3639	1.26724	0.00903008	98.0701	389.944	4943.4	4840.53	4752.66	4473.04	4386.4	4310.28	4683.19	5220.2	5296.8	5680.8	7945.69	5718.7	5660.99	4387.3	8769.05	6256.58	5128.53	5067.15	6549.75	6088.05	5599.51	5599.07	5621.43	5627.07	5861.99
M111T315			0.965782	1.52885	0.00903024	111.09	315.308	13095.2	13096.2	16879.7	18404.3	12911.8	15029.5	15523.5	16967.6	11560.6	15470.4	16042.6	23635	12916	32278.2	23682.7	19134.2	18453.9	20540.5	20058.8	40963.8	15523.2	15361.4	16349.4	15360	15523
M338T235			0.423563	1.88759	0.00904715	338.276	234.979	1568.07	4087.75	1770.31	877.537	5207.01	5015.63	883.265	1080.67	1557.36	867.959	4976.9	5117.95	4861.38	4846.4	4856.72	4369.44	5214.15	1033.54	4943.52	3035.24	3087.5	1706.4	1048.36	1555.02	2654.18
M403T345			0.296757	1.50307	0.0091068	403.134	345.274	1786.56	1697.34	1952.26	1789.71	1450.07	1474.24	1142.13	2126.48	1174.49	1722.25	1411.98	2548.91	2352.45	4133.06	2872.34	1400.96	2359.75	2392.83	3216.84	1834.2	1157.45	1174.5	1148.14	1041.29	1140.05
M148T365			0.690816	1.32804	0.0091568	148.041	364.548	13357.8	18345.8	18191	20594.2	17682	12846.5	15771.6	4576.37	19412	11164.3	16569.9	17359.4	20604.2	22481.3	22973.4	20435.3	21567.2	17655.1	23057.7	19080.9	20798.6	17658.2	20312.5	19707.4	19723.3
M263T416			0.229989	0.714641	0.00922662	262.941	415.635	1781.24	2000.77	2658.8	2567.01	2463.22	1804.62	1681.4	2086.83	3193.47	2309.7	1652.86	1654.63	2117.67	1903.98	972.185	497.911	1571.02	1986.25	2061.56	1694.99	1311.59	1364.57	1400.55	1520.61	1399.47
M744T180			0.778053	0.842667	0.00927261	743.561	179.555	52059	58765.6	49964.7	50364.1	53034.1	58023.6	65949.6	53182.2	73004	61023.4	51102.2	46314.7	52707.3	52667	33553.8	42245.8	54934.8	48772.8	51975.4	50571.5	44889.5	43968.7	46154.9	41906.7	43988.4
M432T46			0.327631	0.720663	0.00933046	432.315	46.04	3564.3	2673.79	5832.3	6138.01	5431.12	6682.74	7128.68	4898.53	6316.55	5792.61	3065.63	4511.44	5617.38	3479.42	3129.33	2995.35	3716.35	4672.05	4710.5	3348.88	3711.72	4137.85	4094.74	4364.69	4223.2
M884T469			2.36257	0.908556	0.00936204	884.019	468.872	1050926	915470	1026353	1048182	1022844	1007526	909715	1054061	1103378	1021831	937096	962902	957638	965494	841868	720406	969878	943164	969232	963517	784320	787813	784343	784315	787805
M335T433			0.173785	0.798762	0.00937089	334.781	432.704	1865.83	1788.7	1805.01	2163.96	2197.43	1855.99	2198.2	1525.65	1681.58	1853.67	2000.23	1340.11	988.687	1274.16	1824.56	1969.51	1620.85	1269.32	1631.46	1206.46	1587.71	1647.83	1528.14	1591.72	1885.98
M885T469_1			1.5711	0.913454	0.00938709	884.52	468.872	496732	437161	489504	495304	481670	479617	454650	490518	533665	478588	457388	451752	466177	463009	396905	352836	468148	448146	467069	447317	381872	389366	384442	381889	381931
M334T319			0.566493	1.82794	0.00943233	334.091	318.618	3560.24	4572.35	4373.68	4443.58	2655.06	5429.84	2938.28	4754.05	1201.28	3259.8	2620.23	4772.73	2131.59	6500.84	12183.1	6425.74	9501.5	6554.52	9049.94	8237.5	1460.39	1927.46	1958.84	1958.25	1960.83
M384T151			0.147453	0.669451	0.00944223	384.308	151.268	516.088	445.493	605.323	839.14	632.862	963.667	1136.96	1265.68	897.302	955.465	673.464	490.283	477.534	567.489	499.465	547.126	304.598	758.967	598.01	611.372	607.741	607.586	702.244	638.042	604.783
M887T24			0.290006	1.99135	0.00945755	887.273	24.064	2261.09	466.011	1667.91	612.544	518.47	568.917	414.103	922.532	375.55	753.067	806.098	1382.76	2450.16	1204.88	1171.68	1306.82	2787.1	2416.7	2183.12	1337.04	1135.86	987.072	1169.79	1168.25	1219.94
M453T174			0.176737	0.76655	0.00948939	453.374	173.556	1721.95	1148.25	1474.47	1892.25	1533.86	2009.24	1587.89	2162.86	2036.36	1653.44	1767.97	1021.43	1411.74	1363.06	1697.94	817.987	1248.19	1278.93	1588.29	1004.88	1246.29	1246.29	1252.43	1252.63	1218.36
M271T42_1			0.572747	2.21152	0.0095162	271.058	41.661	2161.87	2726.94	2291.71	2947.95	2209.58	3402.98	394.856	2279.34	2307.93	2637.89	3761.37	6543.09	5388.09	1885.06	3017.69	2841.54	3782.92	7004.15	5197.69	12241.8	2158.51	2148.95	2157.16	2652.85	2214.85
M260T25			0.617724	1.55567	0.00953795	260.145	24.979	10147.8	5830.04	10189.2	4370.28	4181.1	5067.02	3886.07	6923.87	3906.98	9542.6	7128.88	8932.82	10773.1	7805.07	7344.79	8881.61	13314.5	14034.1	14019.2	7398.66	7318.59	7318.16	7242.18	7240.43	6887.01
M156T93_2			0.369236	0.670196	0.00957391	156.137	92.801	4512.15	3637.42	4430.83	5490.77	5282.69	6807.45	7586.38	3804.41	2805.59	4462.42	3898.86	2425.41	2672.36	4146.07	3767.76	4670.19	3109.2	3215.43	1240.92	3572.82	6496.13	6589.59	6696.03	6802.04	6613.49
M420T188			0.336079	0.601077	0.00960545	420.311	188.256	3061.64	3032.9	2790.71	1560.7	4900.05	2257.39	3572.89	2294.2	2322.12	2042.59	1907.87	2100.77	1494.81	1388.48	2648.84	3093.53	1034.94	1370.89	937.203	753.768	2495.9	3572.1	3293.07	3526.68	4471.11
M649T139			0.246331	0.669199	0.00961416	649.307	138.855	2277.45	1246.58	2522.92	905.309	2397.03	1908.57	1637.4	1996.59	2431.23	1299.44	1003.63	767.135	1752.08	1080.07	859.909	1033.64	1782.47	1564.59	1366.3	1252.33	1345.31	1416.66	1420.39	949.744	1415.44
M993T312			0.188738	1.46896	0.0096352	993.185	311.981	968.758	885.65	811.859	743.058	644.857	620.105	495.163	752.127	489.835	713.616	1012.18	1387.67	1550.66	1546.42	746.779	736.907	815.486	840.927	1060.75	768.596	455.332	449.337	455.298	441.388	461.617
M436T191			0.460016	2.45318	0.00966706	436.157	190.533	1928.09	1163.91	4395.51	352.877	232.01	1384.04	252.237	1919.34	1425.38	2876.07	1316.38	2629.29	3142.65	2353.2	2387.2	8914.88	4890.36	5367.83	3514.78	4561.33	1436.78	868.939	3488.96	3533.92	3526.5
M162T407			3.35286	1.2773	0.00977614	162.111	407.123	508543	314266	416775	442339	394408	395256	330747	347684	403296	516115	527225	434787	423234	683914	546887	363668	546625	560569	660220	450760	410576	410535	410691	438664	426164
M116T255			0.407361	1.27226	0.00980361	116.106	254.952	9196.15	5423.33	6506.21	5741.89	7727.14	6023.68	5897.44	6331.23	7138.38	9375.18	11959.2	8147.82	7060.51	8300.3	9022.05	8717.47	8583.29	9575.73	10164.2	6714.39	7627.69	8013.34	7896.11	7898.91	8066.21
M299T475			0.306111	0.727259	0.00980719	299.007	474.641	4233.16	2924.15	4330.95	3628.7	4699.17	7514.39	3892.37	3286.05	4010.33	4916.92	3507.72	3055.48	3231.53	3277.8	2606.61	3329.32	3043	3513.61	2985.79	3038.49	4105.79	4103.1	3340.77	4003.43	4100.69
M327T73			0.549599	1.63883	0.00984932	327.199	72.8475	5107.89	5063.66	5302.97	3469.18	2499.5	4695.5	7514.92	4170.61	5932.73	5334.26	6576.14	4576.99	6413.19	6065.61	9334.98	15345.4	8309.98	6748.65	6128.4	10952.7	6145.42	6144.67	6146.33	6217.36	6216.96
M980T469_3			0.51911	0.876682	0.00985675	980.357	468.892	28134.3	23764	27184.8	26972.8	24877.2	26707.2	22463.1	31031.2	25944.4	28287.9	25063.3	19658.5	25724.6	25810.2	22160.7	18763.5	25598.7	24694.9	23863.1	21305	17941.3	19385.5	19040.3	19852.9	19370.3
M344T192			1.64185	0.632698	0.0098604	344.278	191.544	68244.9	58529	48291.7	71826.8	90838.6	82738.3	109561	76239.3	48429.7	76761.1	101601	30278.8	59965.8	45679.5	51981.6	21156.7	35829.1	48271.7	34925.1	33104.4	51931.5	64039.8	54149.1	55333.4	55334.8
M761T468_2			5.49072	0.923254	0.00990074	761.016	468.18	8693291	8181766	9086213	8797539	8817068	8677171	8155580	9236422	9939918	8769287	8368529	8192058	8375633	8017499	7960689	6793336	8509230	8190350	8800441	8365645	7.35815e+06	7.3582e+06	7.31742e+06	7.39574e+06	7.41729e+06
M837T468_1			0.475328	0.932339	0.00990629	836.51	468.288	70590.4	64943.3	71019.1	73923.3	69080.8	65765.3	71968.7	71809.6	73409.1	73053	67197	70915.3	65392.8	73116.8	60156	59063.4	65034.9	65135.8	65365.6	66445.6	65393.2	66213	63309.1	66255.1	66229.8
M57T315_2			0.4113	1.25701	0.00996247	57.0566	314.583	6276.69	5892.06	6841.97	4926.15	4868.28	5484.05	3829.35	3299.36	5534.98	4736.28	5262.24	7344.92	7710.9	6889.41	5525.61	5232.89	6865.73	5873.85	6430.77	7837.29	4979.01	5269.92	5209	5400.7	5209.6
M645T430			0.128677	0.799832	0.0100044	644.582	430.349	1042.35	1126.85	929.438	1200.87	1141.88	944.974	1190.36	812.391	830.702	898.527	1026.16	783.446	577.336	857.407	963.93	1003.7	795.075	771.264	521.433	793.227	749.492	785.225	791.46	773.92	819.113
M329T36_2			0.717637	1.77287	0.010043	329.267	35.959	4234.76	8766.05	3943.91	7519.52	6747.42	4554.32	6016.61	3007.25	6671.01	11393.4	8378.88	16330.2	15423.6	9462.84	4558.8	5389.3	17478.2	14014.8	7304.9	13090.8	6186.04	6876.06	6343.24	6180.91	6184.5
M85T318			0.607627	1.20818	0.0100567	85.0752	317.949	16552.6	13625.9	19550.7	13146.3	16033.5	15516.4	13456.1	11234.1	16372.1	17864.2	19540.2	16460.4	20704.2	15319.6	15973.1	20425.3	19722.9	16384.7	17891.4	22854.4	18008.7	18207.1	18007.6	18208	19568.2
M361T416			0.30891	0.721787	0.0102143	360.898	415.655	3959.04	3119.64	4544.79	4444.95	3940.17	3307.11	2965.14	5073.38	6007.45	3798.05	2923.47	2976.83	3722.09	3239.53	1836.2	1134.12	3174.36	3678.48	3521.83	3501.64	2995.23	3191.24	2996.39	3042.51	2970.54
M496T478			0.117781	0.832325	0.0102282	495.931	477.627	1002.1	1005.18	1003.67	1538.76	1357.4	1136.84	1219.62	1090.38	1117.79	1334.22	964.069	1081.66	1035.18	1200.29	809.203	1017.43	907.884	799.976	1053.42	957.294	1204.88	1123.03	1269.71	1167.79	1052.2
M668T467			0.323368	0.704811	0.0102302	668.487	467.426	4821.38	4749.92	2729.45	4028.89	4183.18	3431.75	2947.53	4400.14	3122.94	3989.37	3610.57	3522.82	1617.5	3096.72	2136.2	4386.3	1484.86	2928.01	2822.72	1462.25	5601.29	4118.04	5027.28	4823.53	5079.02
M294T52			0.365061	0.695587	0.010295	294.167	51.681	6496.24	3911.56	3820.36	7047.16	6598.77	4162.86	3744.41	4273.68	3934.69	5139.66	2768.79	2518.7	3182.53	2222.02	5129.28	5062.05	3380.05	2703.8	3327.08	3879.46	4442.84	4439.24	2138.04	4418.91	4437.75
M170T331			0.421078	0.671118	0.0103091	169.984	331.428	4186.54	6707.25	8171.36	5851.99	8202.6	7992.91	8147.39	6695.3	7466.28	8921.89	7857.55	2239.47	3363.24	2277.58	7836	3348.1	7058.23	3834.38	6342.69	4393.81	4066.62	4014.25	4065.72	4404.22	5001.77
M174T139			0.284519	0.69873	0.0103628	174.111	139.472	2782.11	2038.13	2308.67	2602.69	2898.74	3755.45	3214.12	3743.49	4773.08	2227.68	2718.42	1911.8	3158.98	1584.86	2297.6	1375.3	2343.45	2203.42	1635.38	1973.15	1640.33	1643.19	1761.74	1641.06	1680.8
M890T178			0.230399	0.626645	0.0103903	890.409	177.939	974.892	2118.88	3062.32	730.786	1664.61	2617.06	2894.82	2216.25	2264.35	2469.86	1462.55	1534.67	1016.33	837.49	939.028	1390.82	1220.98	2254.56	1213.31	1298.48	1302.14	1553.89	1684.66	1711	1693
M142T384			0.288192	1.21484	0.0104022	142.085	384.442	2955.12	2854.16	3132.42	2819.53	2157.36	2816.27	2499.64	2269.81	1910.79	2698.92	2536.25	3585.35	2819.11	3113.41	3098.99	2820.7	2977.07	2928.55	4063.74	3781.12	2808.15	2727.65	2789.27	2767.38	2796.05
M142T370			0.467408	1.5436	0.0104267	142.085	370.157	2799.91	3846.2	3012.56	6059.16	2087.32	3561.94	2906.64	3857.99	1658.84	3867.52	1994.97	4607.29	5910.55	4823.26	5007.57	3701.45	7867.63	6820.76	5569.32	5651.66	3834.59	3835.67	3832.98	3952.56	4383.47
M415T37_2			11.3055	0.831616	0.0104506	415.211	37.378	11609480	11616480	9952690	14010980	10098480	14803940	10478130	10223510	9673066	10878340	7978393	7846838	10367120	8194880	11006240	8820059	9699478	10713740	10323310	9309519	9.08727e+06	8.67556e+06	9.29271e+06	9.67634e+06	9.08605e+06
M608T104			0.387184	1.98874	0.0105085	608.383	103.664	1477.5	1907.66	1749.66	1679.76	1196.06	2158.18	2571.3	1586.49	1971.45	2754.82	3169.94	1229.71	2125.91	3406.97	5155.98	8709.69	3367.01	3901.22	2831.14	3993.68	1021.26	2575.53	2574.03	1121.77	2559.13
M253T432			0.141394	0.816716	0.0105508	252.833	431.659	1441.68	1388.11	1580.31	1618.06	1603.38	1175	1735.45	1094.75	1407.16	1332.7	1413.69	1126.67	772.791	953.452	1186.59	1516.72	1234.53	1190.7	1116.08	1230.37	1138.74	1177.34	1165.87	1201.2	1200.59
M526T197_14			0.34933	1.32021	0.010576	526.213	196.688	4659.7	3888.17	5127.73	3473.83	3712.31	5009.75	2533.56	2953.05	6042.56	2676.12	6493.38	4778.82	3934.41	6364.38	5217.9	4520.56	5309.17	5960.64	4875.71	5454.98	4988.45	4492.35	4966.48	5597.14	4494.13
M123T324			1.30873	1.26564	0.0106087	123.043	323.959	58542.9	47782.5	58422.6	70212	50561.7	63806.6	45896.7	49316.8	69864.3	43443.8	51986	53281.8	82822.9	64330.8	66752.8	71643.6	81151.9	68807.2	70222.2	95040	55307.9	54885.9	55482.2	55482.4	55481.8
M873T468_2			0.38628	0.797994	0.0106204	873.496	468.185	8844.04	10278.2	8573.18	10309.4	9768.62	6950.39	7558.3	8496.67	7408.05	6707.18	6745.63	8086.83	7431.59	8729.68	3540.53	6866.67	6811.15	6314.1	6606.28	6612.46	10683.9	10637.4	10925.8	10550.2	10411.6
M979T203			0.901428	0.730809	0.0106717	978.658	202.582	44911.2	25929.8	33061.8	27302.3	39701.9	39905.8	50100.1	40949.1	49850.6	33288.6	21608.4	20152.1	43245.4	26039.9	25443.5	34608.5	21778.2	25166	37795.3	25525.2	43982.6	43567.9	41583.1	41622.3	38055.8
M148T304			1.30177	1.64473	0.010717	148.095	303.646	28185	23481.1	22869.9	22218.5	23565.8	27960.2	13668.4	18385.1	19327.1	43423.3	52542.1	43697.9	66662.2	41883.1	28155	11633.6	31668.9	29905.3	52272.9	41388.3	18644.8	18101.1	18948.8	19177.4	18947.9
M125T26			0.0916522	0.872487	0.0107617	125.115	25.899	1276.31	1009.38	1004.11	1129.08	1000.45	949.722	1090.52	1208.09	1203.3	1077.8	890.607	840.929	1004.73	933.595	810.343	956.153	1002.27	858.609	1119.65	1135.75	1086.25	911.125	1152.3	1109.28	1085.87
M991T466			0.327247	0.658836	0.0107865	991.486	466.298	1829.6	3324.85	4765.64	4351.21	5507.47	6796.39	4444.1	3154.62	3296.31	4682.26	3137.27	2433.3	4684.3	2270.46	2484.16	2145.28	3289	2237.32	2122.06	2968.4	1849.33	1906.13	1938.14	2047	1843
M438T377			0.139845	0.680541	0.010797	438.177	376.957	686.265	779.094	496.733	557.292	1012.78	742.717	1208.73	913.487	1057.55	948.261	499.735	413.768	516.227	204.925	795.182	511.641	647.082	620.594	610.925	898.442	589.394	620.906	625.146	653.487	393.985
M541T418			0.259725	0.584767	0.0108294	541.259	417.522	1283.76	1396.02	1944.87	2861.25	2030.76	1184.53	3150.75	2916.82	2903.01	1836.63	1626.22	2950.28	1417.55	889.309	919.108	1143.1	762.462	986.571	855.096	1027.73	1386.28	1551.39	1476.28	1506.6	1506.82
M962T211			0.518689	1.66109	0.0108466	961.622	210.889	4070.64	3715.65	6011.64	3500.07	2728.49	2101.95	3601.3	3750.29	1587.33	5467.97	5632.29	9816.96	10645	4515.34	6302.36	5079.23	4611.4	5719.74	3692.43	4673.93	3743.8	4595.9	3750.88	3778.2	4613.16
M675T314			0.128124	1.27596	0.0108861	675.069	314.339	414.346	562.781	607.171	626.145	560.008	571.465	664.82	726.265	258.091	555.839	554.072	722.062	773.534	674.477	873.004	594.918	627.264	835.282	789.357	633.717	395.81	409.576	227.455	408.197	388.397
M440T212			0.306524	1.40794	0.0109245	440.275	212.207	2548.3	1771.04	2784.91	2144.49	1968.59	2438.55	2734.1	1518.99	1074.25	2440.66	3770.6	3789.53	4625.59	2916.98	2197.6	2757.19	2349.84	2760.63	2193.04	2802.61	2430.02	2477.45	2476.8	2265.74	2476.7
M442T269			0.179919	1.45059	0.0110041	442.202	269.052	886.152	479.799	949.557	888.291	1432.76	1300.74	926.583	1087.23	1420.03	612.429	2096.18	1123.55	1055.46	1821.05	1679.11	1215.12	1308.38	1853.67	1366.01	963.567	1283.74	1388.03	1346.88	1346.68	1359.22
M350T431			0.454288	1.5454	0.0110537	349.984	430.501	2256.01	2659.37	6099.74	3859.62	3054.45	3533.08	2732.27	2264.76	3065.56	3870.34	5347.3	3320.28	6149.65	4694.55	6379.3	4669.28	3232.51	2916.86	7195.24	7703.93	5171.63	4786.86	4704.37	4705.24	4350.02
M126T353			0.73087	0.470232	0.0110767	126.09	352.924	4630.48	3506.76	5804.19	11503.2	13820.6	16867.3	13490.8	7024.99	21473.7	4911.21	4169.24	4054.23	4033.8	4989.23	5035.14	4636.69	5077.42	6038.17	4601.76	5813.85	8574.37	9546.52	8579.26	8760.4	8580.68
M607T430			0.138776	0.822374	0.0110781	606.631	430.469	1026.23	956.495	848.698	1190.11	1352.99	1160.92	1295.85	1173.96	1127.77	1294.33	1174.9	644.831	830.062	835.743	956.573	1074.99	960.565	1099.46	1015.58	804.858	842.639	893.201	919.726	920.144	920.274
M350T289			0.443312	2.33892	0.0110795	350.119	288.838	2044.18	2904.12	1505.71	2424.41	1608.13	2625.78	2347.28	2203.35	543.367	1121.84	2252.64	4217.05	2175.43	6159.48	10203.5	6923.52	3374.02	5045.03	4499.25	356.994	2311.8	2173.75	2363.69	2353.59	2349.64
M332T407			0.346742	1.49659	0.0110835	332.143	407.325	2045.89	2196.04	1510.14	3803.02	2293	3713.38	2807.7	3450.13	2209.12	1703.47	2232.83	3395.84	2795.51	4781.72	5871.76	3491.55	4270.28	3774.34	5166.03	2730.15	2728.76	2909.49	2723.78	2724.01	3478.85
M304T399			1.0425	0.611256	0.011086	304.174	398.624	27324.5	21797.2	23646.8	35968.2	42215.7	42403.4	26719.4	69496.3	39276.5	31180.4	26575.1	24800.9	15704.4	33928	23249.6	12435	13780.1	16382.9	25230	27983.4	32888.6	34262.9	34267.8	34694.8	34686.8
M194T40			0.545568	1.54286	0.0110945	194.083	40.196	4657.79	4962.17	6486.57	6127.86	4579.77	5954.39	7411.28	6617.52	6513.26	6528.8	8538.62	7983.41	15185.1	7973.97	4969.4	15594.8	6032.56	8112.35	8206.99	9726.63	6420.8	6419.1	6234.96	5730.86	7618.93
M684T223			0.253828	1.51669	0.0111048	684.307	223.244	1649.58	2056.66	719.043	1461.66	1412.81	568.697	1380.18	837.821	1741.9	718.859	1691.49	1981.05	1535.38	1302.07	1779.52	1932.5	1202.45	2481.34	2309.36	2815.09	1210.48	1210.63	1219.14	1234.43	1228.23
M925T468			3.78078	0.915269	0.0111172	925.022	468.319	3477125	3228558	3680523	3636414	3530484	3539387	3275722	3751002	3958116	3554180	3277799	3233008	3365625	3201157	3210602	2601027	3443794	3277484	3564964	3436958	2.85738e+06	2.8737e+06	2.8731e+06	2.90008e+06	2.88505e+06
M126T34			0.253846	0.646761	0.0111512	126.021	34.4365	1746.81	1516.71	1112.92	2321.99	2361.19	1012.38	1485.48	3325.06	2124.3	2369.92	1420.32	1051.17	1876.09	1162.49	955.887	1255.35	1066.44	1580.99	869.33	1294.07	1199.43	1216.12	1350.44	1216.11	1235.14
M357T25			1.10349	1.549	0.0111742	357.135	24.824	32461.1	18752	32578.7	16462.5	13453.5	17749.3	11886.5	21213.3	16413.9	28826.5	20734.8	27824.5	36473.6	24519	23144.5	32075.6	45523	44977.5	47227.4	22476	24985.1	24060.6	24071.7	25350	24097.9
M490T215			0.243357	1.80299	0.0112816	490.324	214.951	355.647	538.936	257.946	1507.35	1172.46	1270.15	1496.99	1432.25	283.737	172.202	1947.27	1350.33	2078.19	1278.38	1435.7	1934.92	305.752	1614.85	1599.09	1758.66	679.049	680.153	893.447	1053.29	709.107
M959T468			0.703155	0.927757	0.0113023	959.014	468.287	116418	106104	113908	121832	113675	107182	105419	115686	111960	105750	112499	111233	102381	110198	94584.8	90399.1	105908	101290	101932	106747	100500	102312	100555	101195	101188
M342T362			0.261944	0.53101	0.0113194	342.189	361.856	747.075	691.751	800.908	2570.37	1775.97	1225.33	2042.17	2857.99	2552.55	1093.75	723.753	733.908	862.666	1300.27	709.041	559.663	945.016	1135.87	850.927	865.072	806.691	838.286	707.136	838.966	836.807
M944T476_1			0.220852	1.15494	0.0113647	943.922	475.692	3261.8	1972.87	2309.79	2625.27	2255.26	2897.34	2588.54	2790.53	3085.53	2873.97	2975.38	3031.11	3121.05	2918.12	3202.19	2834.12	3626.45	2796.86	3109.52	3176.96	1972.08	1971.97	1992.4	1972.28	2189.09
M259T28			0.125283	0.689291	0.01139	259.001	28.187	399.832	623.397	612.199	649.87	762.488	450.12	581.611	542.326	578.624	715.426	635.759	136.378	195.167	217.785	601.92	503.241	541.927	377.13	436.445	432.018	315.762	315.886	308.412	328.503	332.907
M889T38			0.387863	0.634605	0.0114006	889.495	38.118	2571.08	2411.82	3723.62	6319.99	5996.36	3339.14	6843.42	6017.3	4892.22	3990.91	2515.58	1303.34	2881.68	1497.06	2789.46	3869.23	2775.09	3994.35	3869.25	3763.97	3242.93	1061.65	3402.36	3155.9	3443.6
M243T230			0.277524	1.55519	0.0114927	243.169	229.683	1607.47	2191.35	1955.23	1402.99	1045.21	1331.22	994.861	838.38	1065.33	958.623	1545.32	1338.63	1577.42	2225.13	2335.4	2546.85	3381.07	1053.49	2226.89	2594.83	2434.59	2102.32	2133.42	2144.83	2233.51
M273T310			0.244181	0.853847	0.0115571	273.017	310.167	6199.12	4923.53	6504.04	5612.5	6072.2	5754.32	6762.99	5295.47	6169.14	6294.53	6005.93	3818.72	4801.92	3596.24	5728.69	5284.23	5238.11	5399.34	5258.65	5747.06	4708.71	4769.72	4772.01	4854.28	4843.35
M813T118_1			0.549817	0.500374	0.0115581	812.52	118.496	13081.8	3658.09	6587.59	4457.38	6917.83	6213.06	4369.35	3790.55	1945.02	7170.89	2310.29	1299.6	2709.38	3237.46	2959.14	4704.02	1732.62	3542.21	4646.61	1976.15	3738.37	5202.3	5621.42	5588.18	5767.23
M988T468_2			0.479308	0.64234	0.0116121	988.488	467.889	4667.87	9356.58	7802.06	10117.1	8463.39	5078.36	8822.42	8228.72	6481.27	7308.99	3029.37	3769.84	2169.35	8658.86	4063.83	9003.5	6542.43	6121.55	2886.14	2782.9	11224.5	11232.8	11230.4	10875.8	8927.69
M307T377			0.201796	0.735415	0.0116592	307.108	377.147	2256.12	2214.21	2385.28	1948.67	2252.83	2318.44	2433.46	1745.74	2467.69	1755.82	1251.12	568.699	1003.19	1537.65	2070.27	2172.28	1799.56	1378.76	1652.53	2582.01	1410.62	1435.76	1436.73	1436.48	1253.68
M318T387			0.680812	0.649145	0.0116657	318.189	387.126	12148.5	8256.51	12494.8	18498.2	16019.5	16587.6	18167.5	25667.6	19670.2	9591.65	11120.5	6942.18	18013.4	12096.5	9375.61	5828.81	8625.53	10265.7	8642.45	11071.3	9871.11	10341.8	9950.95	9871.42	9871.33
M268T93			0.337315	1.39282	0.0117168	268.147	92.575	3066.31	2820.34	4782.51	3399.99	1614.21	2984.47	2358.67	2328.58	1876.69	3055.99	3379.07	3194.5	5865.44	3360.87	3324.29	4302.03	5010.29	3992.02	3569.11	3402.22	2753.15	2716.69	2840.21	2753.39	3134.99
M362T731			0.265782	0.598393	0.0117215	361.984	731.433	2145.49	3465.49	3986.93	1506.36	1846.2	1907.83	1564.32	1761.46	1550.88	1900.8	1293.33	1794.35	1558.07	1492.24	1777.57	1185.73	838.828	195.042	1479.38	1332.14	1821.56	1778.72	1893.27	1925.99	1787.95
M91T324			0.555687	1.29208	0.0117221	91.0532	324.114	10655.3	7234.07	10258.9	8648.32	7327.22	9638.72	7221.28	9125.96	11750.9	7335.4	7921.75	9774.1	14746.7	9941.77	10661.1	11504.1	13250.2	10238.2	11317.6	15893.1	9193.63	9050.53	9945.94	9048.35	9048.98
M375T399			0.25643	0.720059	0.0117239	375.051	398.533	2147.65	1419.31	1635.29	3160.58	3261.6	2969.14	2877.16	2947.48	3094.84	1694.68	1734.91	1565.45	1960.25	2525.19	1731.43	1346.98	1986.11	2153.44	1552.01	1595.27	2035.03	2040.73	2035.63	2138.99	2060.6
M276T347			0.51955	1.82498	0.0117666	276.106	346.644	2719.36	4374.23	3102.49	3621.1	2210.91	3784.92	2396.64	4697.27	1038.09	2369.35	1773.8	4872.29	2795.59	9817.54	8106.32	3408.5	5495.62	5138.06	8507.08	5408.39	2251.93	2171.9	2172.71	2347.79	2171.47
M409T278			0.680066	1.64276	0.0117999	409.185	278.274	9580.76	5206.14	7812.14	3084.54	8051.21	7802.07	6783.75	6265.38	9768.92	2760.47	4636.94	15781.9	15429.8	13190	5843.77	5590.46	12558.1	12102	10527.5	14594.1	9543.22	9542.15	9445.83	9542	9063.61
M626T231			0.264425	1.73616	0.0118431	626.328	231.312	988.829	1004.46	931.537	537.863	504.177	647.765	610.015	538.521	768.461	1753.39	1862.33	1841.25	2515.51	981.345	1162.01	737.122	1089.09	1251.6	946.494	1997.35	1207.62	1261.71	1100.43	1132.36	1131.27
M133T315			0.711297	1.15256	0.0118824	133.03	314.695	26212.4	26167.4	32430.8	31860.5	25749.5	32449.3	22687.5	23278.2	31252.7	26330	29138.4	27462.4	31324.9	34128.7	31409.3	31910.2	38133.6	30657	33911.8	32817.5	30013.5	31661.6	30015.4	30015.8	30067.9
M512T8			0.307503	0.548352	0.0119126	512.413	8.0425	1994.63	1287.21	1731.13	1574.39	4099.1	1600.04	3110.93	1289.17	1473.78	2022.29	1477.79	525.621	189.277	1376.74	1096.9	1872.21	877.149	908.935	1441.4	1301.17	1573.84	1523.48	1866.67	1587.51	2382.1
M146T264			0.275236	1.36141	0.0119248	146.116	263.599	1577.48	1589.47	2329.89	1122.06	1057.7	1094.04	1576.42	1547.36	2106.62	1755.66	1971.96	2747.31	1679.25	2604.69	1969.22	1730.47	2559.13	1463.8	1922.48	2802.97	2162.36	2166.46	2161.87	2275.88	2193.27
M263T275			0.419044	1.97677	0.0119706	263.195	275.327	2373	3706.18	2850.02	1187.92	1089.27	1412.02	837.413	517.695	1269.14	1474.58	1781.78	3345.22	6834.1	2274.88	2855.26	3761.2	2070.75	1959.16	3359.04	4804.66	1630.91	1641.34	2266.67	1633.62	1630.98
M967T469_1			1.48002	0.9069	0.0119934	966.524	468.871	412631	360427	397709	411846	397167	384533	359114	416679	434352	389551	369324	388808	360129	385061	314789	282178	372132	373963	380716	367860	298838	313426	305762	305813	302851
M208T350			0.13869	0.799846	0.0119981	208.026	350.01	1423.96	901.347	1326.34	1390.37	1367.72	1138.92	1189.36	1448.14	1462.87	1210.42	980.198	1195.5	1576.36	1004.31	902.207	743.236	963.223	1140.64	890.955	888.963	966.246	1043.44	965.891	965.495	986.457
M801T35			0.381189	1.93719	0.0120123	800.527	35.314	1009.22	1617.68	1311.57	859.047	1295.49	1216.13	1361.45	1718.39	1483.48	1971.68	994.088	1792.31	2975.15	4472.1	1801.89	2712.79	2146.29	1051.86	3531.75	5340.44	3256.41	3083.14	3083.31	3889.2	3083.94
M450T179			0.284523	1.51915	0.012101	449.546	179.041	1873.07	1855.73	1583.38	2807.09	2020.31	1420.46	1703.22	1411.77	1854.09	1335.61	2296.49	1640.19	1838.92	3196.67	4051.92	2507.48	1283.08	3146.93	4027.03	3150.47	1657.21	1711.34	2071.08	1733.05	1640.87
M358T188			0.295201	0.730352	0.0121062	358.294	187.725	3896.04	2505.99	3668.53	3637.35	4525.79	4555.17	5340.54	3982.59	2470.73	2948.92	4391.63	3058.46	2705.25	2174.09	2996.48	2438.13	2652.72	2460	1876.59	2657.97	5400.86	6130.02	6072.89	6127.33	6125.47
M462T264			0.366896	0.711228	0.0122213	462.194	263.808	5705.44	4909.69	5830.3	6470.54	4014.29	6927.19	5193.55	4467.32	3681.68	4109.56	5290.85	2647.55	4159.82	5954.63	1642.02	3769.21	3320.74	3312.36	2564.28	3831.36	5265.05	5513.92	5512.97	5446.48	5513.05
M246T630			0.496215	0.810239	0.0122524	246.18	630.173	15983.7	11246.6	13710.2	14942	14369.4	10318.5	14463.3	11743.1	11905.7	11342	13967.6	8172.9	10993.8	12118.6	10590.7	8971.07	7614.61	11081	12660.8	9179.99	12425.7	11690.1	12463.2	12460.3	12283.4
M823T176			0.239287	0.701961	0.0122591	822.733	176.307	3259.85	4022.64	3174.62	2695.73	3099.56	1752.49	2298.22	2875.62	2754.28	2873.09	1771.99	2915.15	1265.63	1116.3	1772.49	3048.06	2798.28	1238.36	1555.22	2739.28	2342.08	2506.88	2504.67	2505.75	1483.77
M365T51			0.301132	0.572334	0.0123193	365.154	51.426	2103.89	2804.14	2135.88	2611.16	2359.28	2773.39	990.179	3871.36	4566.58	3662.57	2190.15	3107.68	3036.03	1279.96	1299.15	1582.31	915.389	696.09	824.216	1024.8	1812.14	1807.32	1810.3	1022.14	1711.31
M395T427_1			0.115091	0.809867	0.0123843	395.166	426.923	751.757	520.477	705.155	771.542	878.346	745.236	862.611	710.476	813.717	516.335	707.691	390.077	605.816	600.906	581.866	613.268	728.744	537.698	614.524	511.721	885.347	845.332	844.968	845.158	896.109
M267T93			0.848287	1.53503	0.0123976	267.144	93.0865	15035.8	11973.4	17643	19309.2	11495.1	20045	9609.04	9486.81	4026.25	15058.8	14057.9	17029.3	33221.8	19437.1	12964.6	22387.5	25743.1	15440.7	26529	18395.2	14037.2	13126.7	14009.7	5228.42	13264.9
M349T246			0.230919	0.76469	0.0123979	349.071	246.158	2781.07	2357.11	2403.69	2893.26	2788.36	1634.13	2580.03	1820.82	1622.4	2020.95	2007.89	2345.62	1625.56	2282.67	1316.72	1944.51	1422.32	1634.52	1599	1333.97	3605.38	3449.64	3395.29	3450	3042.53
M174T25			0.314299	1.95765	0.0123995	174.102	24.716	1408.92	915.3	1430.97	584.553	724.205	664.639	692.372	621.658	675.539	875.949	639.723	2165.81	2575.94	647.01	903.251	1412.12	1332.41	1438.57	2527.92	3181.53	1045.13	1064.14	1108.56	1064.52	1032.06
M586T430_2			0.155091	1.29832	0.0124294	585.871	430.286	883.265	587.815	793.628	696.426	680.106	1145.14	637.472	845.008	764.295	915.049	921.267	763.708	1129.74	1029.36	898.03	1265.95	1452.93	782.816	1112.95	962.545	901.685	958.178	963.849	910.691	544.98
M733T218			0.254431	0.650013	0.0124819	733.313	217.667	1551.72	1253.94	2329.77	2565.59	3015.82	1636.16	1768.33	2943.9	2238	1245.76	1190.65	1105.8	519.942	1114.72	1646.99	1106.05	2427.17	1455.25	1355.38	1435.15	1620.46	1524.36	1534.28	2178.62	1365.38
M87T428			0.184728	0.900517	0.012604	86.9074	427.843	4279.47	4889.81	4583.78	4554.96	4475.78	3637.92	4067.29	4016.11	4373.84	4494.82	4578.82	3561.57	3865.42	3944.58	3603.58	3432.71	3806.94	3968.08	4279.67	4017.45	3906.54	3790.69	4058.4	3792.34	3791.08
M898T469_3			0.389036	0.866799	0.0128614	898.354	468.907	16344.4	14635.1	18091.6	16218.6	16747.6	15052.9	14162.5	17178.1	17464.8	13791.6	13128.1	13371.4	14601.3	13731.8	12046.1	12083.4	17343.1	12657.2	17062.2	12392.2	12729.3	12624.4	13560.9	12981.9	12978.3
M268T141			0.294084	0.81224	0.0128946	268.153	140.887	6454.91	3390.75	4981.26	5794.64	6286.12	5995.71	5252.08	5825.43	5472.63	5521.98	5360.65	4395.1	5433.19	4079.3	3642.22	3411.44	3456.7	5245.52	4434.35	5194.8	4028.98	3431.38	2967.22	3522.42	3560.91
M408T42			0.461904	2.40268	0.0129413	408.252	41.708	1197.25	1745.94	1324.81	1304.73	837.082	1081.12	777.969	5464.27	561.086	1878.8	1564.21	5758.35	5533.69	6347.05	4462.37	6137.54	1680.17	1313.86	4888.76	1172.74	1419.95	1397.48	2692.32	1856.36	1497.13
M714T468_1			0.39935	0.927099	0.0129416	713.506	467.705	40626.7	36564	40807.8	38385	39705.1	35560	37048.9	39880.5	41117.4	40182.1	38142.3	37721.8	34473.3	39007	34695.5	30261.4	38527.6	36011.4	35752.3	36862.6	36670.6	36766.7	36724.4	36633	36258.5
M303T449			0.199962	1.27544	0.0129704	303.128	449.165	1562.16	1477.73	1070.49	1059.55	671.456	1101.78	1219.87	1368.67	667.649	1160.18	1329.32	1493.17	1472.94	1702.48	1330.51	1066.01	1428.35	1523.55	1377.69	1764.36	539.982	754.103	662.776	701.115	663.219
M356T321			0.209681	1.42276	0.0131264	356.146	320.772	746.672	942.67	949.735	826.809	652.245	693.773	871.102	555.313	733.759	814.879	669.348	1392.92	838.392	794.565	1138.37	1102.09	738.186	1132.5	1599.61	1673.03	822.614	822.375	834.783	822.323	866.153
M881T478			0.146723	1.24745	0.0131837	880.881	478.075	720.992	670.513	971.738	938.668	1042.51	1079.82	861.744	597.578	1208.23	549.28	1089.68	1163.71	1172.53	1199.77	826.308	1022.04	1133.27	1063.89	1060.12	1047.95	991.652	1026.01	1059.36	990.564	992.323
M143T370			1.19808	1.94606	0.0132006	143.08	370.29	11739.9	24796.5	14852	25115.8	10966.5	14330.6	10820.4	17255.3	6367.8	12085.5	10200	20632.5	18054	49194.5	43322.9	18914.7	25680	28248.7	54674.5	19738.3	19107	19121.1	19120.5	18724.9	16770
M304T422			0.221645	1.49489	0.013226	304.149	422.328	994.517	787.442	1050.21	719.145	1054.28	644.04	874.405	682.387	896.298	1069.13	1088.47	1445.84	1835.59	1405.95	856.969	855.868	1348.87	1039.74	917.944	2317.76	798.848	862.216	869.244	848.863	868.839
M270T315			0.26968	1.27581	0.0132567	270.11	315.161	2300.44	2149.51	2608.78	2487.31	1928.21	2145.87	2549.7	1903.56	825.955	1907.05	2270.3	2823.91	3061.18	3087.3	2306.58	2265.12	2269.81	2506.55	3405.77	2548.54	1951.5	1907.66	1919.87	1920.55	2093.53
M123T24			0.426316	1.48739	0.0132689	123.051	24.219	5206.38	3182.06	4932.32	1854.57	2330.02	3127.16	2136.95	4183.65	2242.62	5046.67	3593.24	4585.32	6014.3	3794.52	3570.19	4336.84	6823.38	6788.97	6965.52	4459.65	3800.84	3680.21	3698.48	3698.27	3677.81
M256T26			0.104092	0.865067	0.0132854	256.28	26.301	1157.45	1108.62	1168.84	1092.41	1203.38	1024.04	1161.77	1197.53	835.33	1195.16	948.037	1186.78	920.106	1018.05	1051.33	1070.18	772.747	980.138	938.721	754.675	1181.71	1185.15	1012.04	1164.03	1163.6
M288T287			0.268708	1.99629	0.0132998	288.154	287.067	952	811.525	528.691	490.997	543.256	548.887	1164.9	1641.48	1120.89	857.601	2019.47	1107.6	1089.81	3675.59	2910.16	940.578	809.994	1371.14	1708.4	1655.63	547.712	574.684	574.226	553.006	574.504
M405T345			0.186527	1.29607	0.0133149	405.152	345.2	1118.62	1245.51	1202.85	1180.87	1087.87	984.893	1229.87	964.215	871.414	748.532	1196.56	1700.87	1369.23	2032.2	1263.33	1453.44	1288.55	797.896	1302.1	1379.02	1117.21	1039.16	1097.57	1117.32	1117.3
M886T239			0.146569	0.844245	0.0133376	886.368	239.123	2238.84	1994.52	1998.64	1591.83	2189.58	1817.5	2507.45	1832.28	2031.49	1838.68	1856.43	1356.95	1623.25	1792.79	1814.63	1171.44	1714.4	1800.01	2005.48	1783.99	1566.97	1545.61	1576.71	1546.13	1535.97
M266T326			0.586439	0.647011	0.0133407	266.054	325.691	12023.9	16582.4	11598.5	7216.79	10723.1	9379.47	9364.77	8659.31	10642.3	7351.25	14984.2	5481.65	8372.78	5961.42	6249.35	3959.07	4175.03	7214.35	4622.62	5972.13	6310.65	5978.71	5553.25	6306.85	6307.26
M831T468_3			0.818042	0.841595	0.0133577	831.491	468.298	50070.8	54932	49407.6	58431.1	53118.8	37297	47736.7	43102.1	37465.7	45883.7	42111.9	48144.4	36647.7	49032.6	37072	43450.3	35375.3	35903.2	37975.1	36103	60633.5	61034.5	61035.7	57080.8	61039.4
M325T382			0.331956	2.22157	0.0134235	325.111	382.348	1334.12	1591.3	1759.95	448.701	460.69	1138	1101.55	466.974	418.067	901.226	1021.54	979.455	1829.51	3881.05	2011.02	1417.69	811.19	4569.11	2716.1	2136.09	2700.58	1837.48	1831.06	1832.93	1832.35
M508T48_1			0.494524	1.49825	0.0135059	508.324	47.531	4910.92	4538.31	5130	4735	5232.44	5209.62	3725.77	3035.1	2973.28	4166.43	5390.74	5934.61	4612.84	4364.92	3701.9	5269.14	10897.3	8269.07	9110.59	7857.73	4443.16	4167.45	4332.02	4686.04	4442.21
M409T23			0.135054	1.38305	0.0135592	409.1	23.304	547.013	346.762	562.946	870.877	549.291	622.511	807.225	527.457	615.826	384.748	754.794	545.089	1180.91	998.759	684.916	812.081	928.444	861.867	520.017	782.726	783.673	798.271	783.974	801.746	867.304
M954T468_2			0.942523	0.849709	0.0135986	953.995	468.299	82132.4	77683	72461.9	91481.5	77703.2	63218.5	75320.3	66309.9	62710.3	66318.4	67443.4	76931.8	56896.8	75382.8	55262	69300.4	55801.3	55264.4	57514.9	55027.1	88486.2	91902.7	88489.2	88757.1	89204.5
M489T47			0.326281	0.694672	0.0136673	489.354	47.1555	4161.84	3926.54	4974.97	4849.31	4463.35	10133.6	7241.77	5236.71	5834.79	5472.06	3739.63	4212.03	3987.06	3734.97	2865.38	4509.34	4732.23	2869.01	3368.64	5088.21	3875.13	3885.97	4073.61	4551.91	3896.86
M382T44			0.215427	0.564852	0.0137249	382.237	43.9905	2539.62	1249.21	2047.23	1244.25	1021.11	1817.99	2753.09	2695.5	655.95	1330.77	565.758	1057.38	735.166	752.012	2079.34	736.741	840.087	703.129	1426.52	906.712	1102.03	1230.9	1040.93	975.8	1042.67
M247T542			0.816749	2.09656	0.0137271	247.128	541.532	5326.78	8762.55	6271.93	9079.68	3423.85	6595.72	3658.56	8446.82	3023.46	5147.09	2958.18	6065.24	6124.11	20653.6	20996.1	7102.15	14065.5	13494.1	23574.2	10208.1	5119.61	5304.73	5157.42	5062.13	5156.95
M393T429_2			0.171816	0.760882	0.013754	392.82	429.154	1356.55	930.25	1684.35	1592.94	1588.52	1030.14	1652.61	1081.72	1009.43	1199.33	1425.37	792.971	624.109	977.698	990.083	1065.26	955.858	1151.29	985.375	1019.2	982.588	1004.32	995.695	1021.88	1021.59
M369T638			0.235426	0.812662	0.013781	369.247	637.946	4153.03	3581.39	3697	2732.28	3000.04	2597.44	3172.42	2605.2	2788.67	2746.73	3411.27	2175.14	2194.51	2936.05	2624.3	2059.78	2197.34	2612.3	2486.09	2556.08	2500.31	2500.48	2516.11	2500.3	2561.87
M496T339			0.567901	0.737832	0.0138181	496.337	339.447	20651.5	11259.3	13061.7	20418.7	17523.3	11202.9	15831.3	13331.6	14395.1	14047.3	10787.9	13702.6	12829.6	14478.5	5870.61	6847.34	13522.2	8446.92	11662.1	13798.1	10418.5	9953.61	7479.62	10430	10239
M116T322_1			0.212774	1.34702	0.0138589	115.723	321.616	1034.82	1059.72	1748.85	1200.13	945.106	1293.09	937.805	1141.94	863.464	830.302	1070.34	1771.29	1011.88	1706.48	1436.57	1807.31	1198.16	1177.28	2001.63	1710.63	1734.93	1735.21	1670.14	1437.82	1674.09
M113T83			1.49889	0.612787	0.0138642	113.034	83.226	52387.7	46147.4	48751.4	58806.8	86056.6	41589.5	55007.4	30088.7	23630.9	45130.2	58244.6	13968	35774.5	44338.1	34965.9	26634.9	14197.4	22610.8	26903.1	21155.8	29972.7	29943.5	29847.5	8822.51	29865.8
M639T468_1			0.684421	0.923682	0.0139226	638.511	468.324	114902	103592	113626	115656	110088	111133	110668	110026	125568	118318	114225	106028	106392	113565	93523.5	88249.2	107344	102932	108586	106220	97027.4	102860	98459	98466.9	97194.6
M601T57			0.291946	0.629865	0.0139969	601.368	57.231	2294	3355.01	3964.65	3067.61	3722.7	2407.34	4174.39	2142.61	1001.21	3318.84	1354.52	2832.46	2359.2	2171.51	988.31	2283.02	1600.95	583.229	1343.57	3031.71	2746.78	2849.6	2850.06	2790.88	2848.86
M316T317			0.157122	0.768466	0.0141346	316.031	316.571	1616.91	1246.23	1059.83	1032.08	1170.54	834.438	813.927	1644.45	1135.06	1189.71	1138.92	869.116	1028.04	1050.98	877.048	656.299	995.187	800.567	850.329	757.74	1188.81	1108.09	1088.74	1178.76	748.583
M312T319			1.01275	1.70183	0.0141761	312.109	319.431	13427.3	16527.1	14801.4	16124.9	10384.6	18535.3	12259.4	22383.6	5772.38	14138.8	10194.4	21066.8	12045.5	46091.5	33223.3	15537.3	28592.3	25640.2	31473.7	21802	8725.63	11097.5	7838.7	8022.49	8415.37
M352T249			0.223572	0.694064	0.014185	352.117	248.995	1513.36	1063.62	992.546	1961.86	2731.84	2010.56	1720.7	2277.88	2032.88	1036.95	1093.61	910.404	1213	1665.85	1055.83	1094.57	1115.78	1270.81	1226.18	1390.57	1241.07	1215.25	1236.31	1224.65	1199.84
M879T468_1			0.324621	0.828047	0.0142091	878.514	468.163	9851.37	9646.31	8260.8	10282.6	10149.8	9050.85	8301.53	10151.9	11331.2	9206.89	8502.68	10297	7794.07	8770.3	8175.29	7007.2	4909.15	5690.91	9044.06	9495.02	8932.12	8306.6	7836.12	8615.9	8612.63
M118T93			0.451465	1.38264	0.0142265	118.064	93.031	5701.78	4274.69	5757.85	5470.44	6156.13	6375.78	5852.77	5876.78	2127.58	5448.92	5603.72	6690.32	10656.1	7519.44	6963.91	6713.13	7801.55	6131.6	4512.59	10746.8	5629.22	5555.27	5758.93	5743.87	3793.57
M389T213			0.408502	0.699311	0.0142754	389.307	213.432	5567.2	4385.2	4554.66	4966.44	7149.73	4695.97	6454.41	6083.32	5835.45	5563.98	7227.68	2708.57	6201.88	4558.7	3755.91	1511.08	3331.21	3687.51	2924.25	2734.57	3704.13	3679.76	3660.54	3542.66	3752.18
M744T28			0.110998	0.729329	0.0142816	743.988	28.2585	479.562	388.593	531.114	577.525	670.49	485.577	425.841	497.019	689.485	626.1	538.738	209.574	234.061	206.368	520.235	414.618	525.734	325.779	476.345	465.997	290.164	273.151	298.259	290.389	314.254
M397T427			0.183373	0.700364	0.0142888	396.784	426.742	1453.26	450.346	1349.86	1519.73	1544.07	1186.71	1526.24	1037.78	1341.75	1313.23	970.757	418.464	742.271	463.55	1073.24	1348.13	1165.32	760.569	1053.48	914.937	765.041	763.637	765.05	765.049	743.425
M396T315			0.175966	1.22116	0.014292	396.236	314.559	1227.86	1453.32	1367.27	1030	963.158	1202.01	861.601	802.702	1115.17	1010.87	1201.39	1754.7	1410.73	1343.43	1037.98	1272.09	1261.78	1317.35	1360.43	1514.34	1143.51	1067.96	1068.17	1082.09	1067.98
M605T431			0.118086	0.841729	0.0143085	604.635	430.581	1312.94	1295.87	1231.43	1725.54	1496.68	1547.04	1677.12	1645.68	1607.74	1792.46	1400.17	957.007	1014.56	1175.65	1595.97	1232.83	1396.26	1327.99	1273.24	1532.12	1257.67	1276.49	1267.14	1333.02	1258.29
M295T547			1.16518	1.97953	0.0143211	295.148	546.947	7770.89	17906	13494.6	22546	8422.91	15688.5	12133.3	10308.8	3872.56	8943.83	8731.79	10670.9	16009.3	28290.6	29488.7	13770.5	29620.4	24413.9	52028.3	26671.4	12081.1	10117.8	10305.5	12205.4	12047.2
M708T139			0.293906	0.83792	0.0144013	708.071	138.818	6993.61	6527.53	6401.65	6889.85	6988.6	8438.18	6477.14	7889.8	8408.37	7837.65	6520.04	6370.34	6127.51	6719.23	3409.13	6594.14	7834.01	6145.42	5637.55	5687.07	7736.8	7164.12	6537.36	7031.64	7160.38
M744T343			0.150591	0.755427	0.014409	744.118	343.463	962.24	979.357	1117.91	1074.22	992.421	961.901	1176.27	1173.95	839.913	1350.7	1139.71	442.094	473.579	584.325	851.014	900.567	811.206	1267.04	843.188	716.625	687.153	687.233	806.276	687.003	703.12
M107T271			0.515445	1.20475	0.0144136	107.048	271.111	11632.1	11340.3	13011.5	10685.4	9683.61	10717.3	7961.44	8294.78	11887.5	9236.49	10091	11483.4	14098.1	11829.5	11951	12142.6	13029	11534.4	12608.3	17069.4	11098.9	10838.5	11099.6	11033.7	11098.8
M616T184			0.133578	0.791656	0.0144244	616.284	183.539	1188.74	1238.25	1079.72	979.303	1034.05	890.294	1142.31	775.803	979.126	1646.06	1035.69	879.639	846.186	747.989	769.002	1113.73	778.401	791.175	822.193	887.514	1297.82	1299.98	1196.55	1248.99	1441.08
M520T41_2			0.326293	0.87608	0.0144503	520.433	41.473	11406.6	11154.4	14924.5	15706.5	14515.1	11215.6	11688.4	13026.6	14112.3	13502.1	11610.1	11751.2	12198.6	12911.9	10729.7	10308.2	12526.9	10367.8	11320.8	11262.3	9997.07	8617.62	9993.89	9998.61	9784.55
M448T282			0.249194	0.568843	0.0144593	448.215	281.906	1488.61	1048.05	3062.41	1761.3	1511.33	3986.89	2371.53	1761.53	2174.35	1438.79	1575.24	1701.77	2113.82	1628.91	787.959	1019.98	802.386	925.579	746.344	418.908	1644.13	1539.45	1539.62	1498.66	1470.66
M272T94			0.359919	3.0522	0.014463	272.257	93.775	3404.12	574.382	336.968	234.363	535.2	510.789	615.179	836.95	205.439	516.567	1926.49	441.057	1336.96	1297.05	2097.95	4498.28	574.186	2589.74	4909.07	4044.7	6270.17	6240.78	6386.35	6939.84	6928.96
M285T44_1			0.16771	1.37529	0.0144859	285.004	43.618	657.991	720.578	513.492	664.237	367.319	552.217	928.362	1067.87	438.186	810.465	793.84	1193.09	1081.26	1059.02	554.541	1098.84	934.927	765.321	987.561	774.519	838.095	817.001	769.174	813.098	913.485
M643T431			0.164194	0.79394	0.0144931	642.59	430.619	1400.08	1438.81	1529.19	1793.96	1733.03	1280.13	1680.97	1257.51	1031.16	1498.94	1507.94	1060.58	692.083	1392.12	1257.18	1507.98	937.345	1203.28	1038.14	1029.64	1250.37	1328.67	1329.23	1328.99	1329.08
M664T156			0.266399	1.25726	0.014629	664.452	155.898	2285.76	2361.19	3307.79	1920.72	1603.47	1915.05	2086.41	1983.29	2487.05	2265.1	2624.81	2448.74	3388.9	2378.41	2602.28	2155.03	3497	3000.59	3379.15	2456.11	1199.12	1233.05	1107.45	1198.78	1147.65
M948T323			0.214333	1.50782	0.0146412	947.564	323.421	1383.75	1402.37	1251.01	545.145	658.963	714.557	196.359	608.552	937.901	805.531	656.77	1181.6	1251.54	1619.2	942.515	1240.15	1491.84	1611.22	1623.91	1203.94	1377.2	1221.83	1351.5	1376.42	1377.19
M231T358			0.266812	1.59247	0.0146588	231.144	358.498	832.498	1193.57	1307.96	1839.16	1181.95	1680.64	1047.17	2427.82	959.229	901.299	1109.43	1732.14	1491.94	3218.73	3188.52	1794.6	2150.99	2426.21	2913.92	1266.95	1078.43	961.647	964.122	964.853	1352.23
M223T415			1.10053	0.673973	0.0146994	222.987	414.748	40276.4	39666.9	56035.6	52892.5	44472.7	40446.4	33403.1	47266.4	83217.4	38393.7	26885.6	31012.3	42006.6	41504.6	20486.1	8192.06	29066.3	40408.6	40548	40748.9	30450.5	30660.5	30448.2	30659.5	31301.7
M542T198			5.21832	1.68918	0.0147121	542.321	197.841	335579	418077	371760	477496	478900	235193	473130	247149	279749	438265	1007499	1065001	989278	316111	483336	562898	693820	370400	371978	483045	433315	347273	346865	346665	356276
M295T41_1			0.412336	0.421376	0.0147551	295.076	40.915	1543.26	8471.98	1720.25	5457.58	3796.77	2867.79	2786.43	3291.42	2289	1219.04	1450.95	776.217	2009.35	2582.64	1417.04	1846.33	927.147	1495.03	799.677	787.903	2723.36	2340.96	2377.24	3061.58	2331.28
M930T466			1.00413	1.30984	0.0147947	929.992	466.49	31633.3	24458.1	31659.7	31075.5	29309.1	34213.2	29131.7	32566.6	34307.6	22464.2	28341.6	28834.3	30734.5	50557	29237.3	41693.7	33781.4	48849.5	49249.3	52744.7	31393.9	31445.9	31490.7	23539.4	26121.2
M950T346			0.167564	0.703217	0.0149494	950.134	346.344	700.292	1190.77	1455.74	1105.55	1377.66	1229.16	1518.64	1366.57	1343.09	1501.56	1397.96	524.506	490.44	653.371	946.905	1346.38	750.358	539.076	911.177	1433.28	884.834	893.367	906.967	916.694	906.842
M188T617			0.476889	1.43806	0.0150472	188.138	616.957	7903.09	5643.09	7332.82	7207.25	4605.07	7170.47	3788.37	3034.62	3967.75	3991.97	8037.25	3405.66	6013.56	8933.11	9004.13	8167.42	10232.5	5955.78	8369.95	10462.6	9324.23	8543.49	9429.09	9428.5	9427.68
M967T469_2			0.894592	0.912315	0.0150516	967.024	468.709	179565	155069	175857	179638	173093	175092	164253	173760	190241	175174	163212	171797	161534	165260	138538	123808	169301	163180	168332	164057	133914	140232	137277	136993	135517
M261T416			0.45701	0.72102	0.0150649	260.943	415.622	8263.82	7604.8	11979.4	10508.6	9594.6	8655.27	7967.64	10309.8	14991.2	8607.78	6144.37	7040.9	9822.6	8705	4542.34	2229.24	6804.68	9199.42	8251.97	8267.65	6494.19	6536.67	6536.7	6662.54	6364.67
M496T388			0.317853	2.08733	0.0150712	496.163	387.807	1448.28	1050.35	1437.86	331.905	345.156	510.571	555.933	409.859	349.943	1488.2	337.533	2599.65	1354.75	801.424	720.014	1809.77	1502.77	2248.22	2077.12	3097.27	1321.31	1297.92	1376.98	1322.37	1349.63
M214T431			0.997148	1.18238	0.0150753	214.058	431.307	39917.9	33596	47934.3	37358.4	34806.6	42944.5	40691.2	33082.6	43629	33671.1	42776.3	52144.4	43852.7	46123.8	43029.7	33665.1	57402.6	41652.1	46406.6	51275	42099.7	36036.4	36717.1	36025.5	37279.5
M193T267			0.51452	1.59571	0.0150755	193.096	267.303	4142.48	5659.1	5156.77	4342.53	3020.95	4681.45	2395.98	5763.51	1857.9	2762.73	2616.42	7528.25	3514.82	10503.5	8368.52	4574.29	6021.8	5774.03	8415.99	6165.15	2463.12	2570.96	2344.25	2515.82	2515.39
M728T177			0.253913	0.734502	0.015111	728.071	176.887	2300.09	4575.37	4395.7	5744.82	4523.16	5119.63	4389.39	4114.24	4421.75	4136.78	4190.55	5055.94	2548.14	3133.45	3996.3	1623.32	3939.77	2489.82	2748.59	2387.23	3478.61	2932.97	3132.75	2780.37	2927.75
M476T46_1			0.202429	0.785027	0.015113	476.159	46.359	1930.12	1492.23	1620.38	1740.93	2425.59	1976.62	1789.35	2475.89	2856.97	1705.78	1627.35	1166.32	1457.94	2071.58	1333.65	1536.74	1597.67	1739.29	1440.06	1740.82	1480.94	1455.91	1481.04	1377.99	1489.83
M342T193			0.985793	0.613942	0.0151644	342.262	192.891	18368.5	23546.3	14781.2	30984.8	33077.1	26771.2	34010.7	28301.3	23509.7	24957.2	42406.7	13268	18272.7	12785.3	18153	7079.86	9012.57	13586.4	14214.4	9807.37	19242.3	18097	18079.9	17909.9	18279.7
M269T321			0.259001	1.93879	0.0152135	269.079	320.825	592.756	796.462	617.192	1394.65	572.727	743.112	466.673	533.208	973.195	823.758	617.622	663.893	1248.32	601.63	1301.92	2773.49	1311.24	1321.97	2349.38	2378.11	868.624	1008.02	1114.09	969.413	967.728
M898T469_1			0.623272	0.881418	0.0152229	897.686	468.882	46909	36708.7	44590.3	44905.9	38110.2	41561.4	33376.7	45149.5	40397.3	34452.9	35801.5	34788.8	38647.9	36603.9	30013.1	31650.4	37110.4	35890.3	40058.2	37434	32828.3	33133.1	34928.7	32826.6	32828.4
M312T249			0.205295	0.72168	0.0152288	312.125	248.826	1426.86	1192.33	1375.11	2120.16	2769.13	2618.34	2164.41	2469.36	1561.93	1472.02	1121.17	1173.86	1406.54	1738.63	1723.07	1452.61	1566.67	1253.87	1004.73	1393.2	1359.19	1408.83	1408.21	1396.5	1437.72
M273T314			0.302205	1.45575	0.0152685	273.11	314.226	1373.72	2243.05	1592.94	3297.18	1274.57	2512.86	1127.83	1533.38	2664.81	1512.63	1853.57	1812.44	3529.12	1929.19	2686.54	3354.39	2652.71	2868.89	3337.55	3828.45	1910.85	1761.11	1888.58	1862.96	1930.19
M273T73			0.222346	0.756255	0.0153176	273.116	73.258	3803.42	2488.22	3848.65	2862.94	2294.85	2547.27	3262.58	2321.71	2455.62	3293.05	2464.87	2693.85	3243.62	1317.27	1827.73	2689.49	1522.83	1841.05	2250.17	2215.37	2407.42	1841.01	1965.45	1884.81	1964.42
M118T262			0.456235	0.946794	0.0153209	118.085	262.045	120398	102471	106579	115716	115209	105532	118820	112504	109957	111709	105472	99959.1	106338	102812	103997	104514	111453	103827	112589	108404	108439	110021	132192	108642	112273
M137T92_1			0.452665	0.645553	0.0153437	137.069	92.29	6228.51	6431.38	6898.67	9196.82	5503.08	6165.38	7342.67	4843.4	4217.11	13447.2	5248.53	1503.71	6104.41	6058.92	4043.48	4339.6	4503.77	4677.97	4067.81	4817.47	5444.18	5434.19	5437.79	6741	5445.24
M374T350			0.273233	0.613305	0.0153457	374.195	349.556	1952.25	853.292	2484.46	1211.39	2059.8	2130.44	1990.04	1469.31	3352.12	2535.14	2408.73	806.174	979.681	851.913	805.118	1532.32	1429.23	959.618	632.964	1883.79	1032.25	1095.28	1081.04	1095.14	1094.99
M229T40			0.280418	0.464666	0.0153946	229.102	40.127	1234.42	780.403	2744.78	790.473	748.26	3065.74	777.444	2076.93	2726.92	2389.89	894.323	680.238	762.277	547.499	504.377	944.435	548.985	2239.22	487.851	445.9	912.729	977.808	968.966	1361.7	2134.72
M368T321			0.26682	1.7687	0.0153973	368.176	321.316	760.999	978.024	1573.38	532.146	577.663	701.328	466.352	651.401	1035.12	998.34	612.462	1203.73	1026.63	932.479	1438.77	2338.32	1430.08	886.812	2234.17	2532.14	1426.45	1433.33	1627.63	1511.06	1424.33
M538T35			0.170742	0.747835	0.0154055	537.531	34.624	1920.42	1676.97	2147.92	1472.84	1435.53	2259.78	2831.34	2697.56	2475.94	2350.97	1338.58	1733.11	1199.68	1285.64	2304.42	1805.4	1341.29	1939.89	1901.47	1056.43	1933.19	1963.04	1711.52	1896.2	1896.74
M905T45			0.404579	1.67637	0.0154999	904.69	45.459	1693.41	3034.3	2250.23	1090.23	1023.89	1370.2	5107.85	1428.41	2028.59	1590.82	5370.11	5493.78	3093.22	3053.23	2458.67	3027.28	3298.2	3567.88	2899.65	2301.28	2901.84	2616.13	2685.81	2618.81	2685.08
M476T177			0.24291	0.632256	0.0155295	476.048	177.266	1871.66	2379.72	2817.49	2902.86	2758.98	3328.81	3291.41	1520.48	758.459	3554.06	1135.85	3236.34	1097.36	1481.26	1274.45	1536.38	1660.07	1284.71	1232.41	1983.85	1550.83	1990.92	1986.56	1623.77	2682.54
M718T189			0.319138	0.754975	0.0155719	717.553	189.251	4211.94	4103.74	5535.94	4607.29	5818.63	5071.6	4813.33	5964.07	5928.42	5648.31	1954.55	3003.95	3923.8	2804.88	2741.69	3493.43	5534	5283.42	5761.61	4533.34	7887.72	8370.32	9258.33	9318.41	8383.49
M188T176			0.723533	0.556613	0.015596	188.072	175.624	8023.99	7902.84	7122.39	25822.6	14462.7	16110.6	16402.3	12988.9	14319.2	8875.83	11220.6	3631.56	10937.9	15216.2	6813.66	7947.44	3476.36	5281.88	5227.64	3737.17	5192.97	8802.09	8442.4	8438.37	6489.9
M250T93			0.789926	1.95665	0.0156617	250.092	93.1005	8948.71	12336.4	6806.76	14555.2	8350.05	7846.84	5928.5	2541.53	1626.77	8114.49	8675.67	8795.98	14174.6	18313.5	28420.8	19969.4	2948.32	13626.6	24613.5	11231.5	15399.4	15282	15402.1	15633.8	16253.5
M487T75			0.27037	0.675485	0.0156718	487.337	75.427	1513.23	2172.33	3021.82	4733.47	4444.19	2899.77	2991.02	2945.45	1752.54	2781.45	1857.36	2665.17	1244.04	2402.7	2161.62	1813.17	2092.75	1683.81	1434.35	2406.52	1704.25	1699.91	2110.77	1703.33	1704.56
M198T312			0.648313	1.26117	0.0157502	198.086	312.057	21234.9	13380.2	24042.6	18598.6	16924.8	18485.5	14636.1	14973.4	16652.1	16724	17120.5	18355.5	28352.4	28138.6	20465.5	24102.6	26164.1	17286.7	18517.8	23023.2	14915.3	15341.5	15210.2	15454.6	15210.6
M530T352			0.16106	0.673998	0.0158862	530.049	351.758	1084.37	481.442	1036.61	1024.1	1258.1	1032.94	1666.8	1006.68	588.397	1263.33	799.249	639.45	459.678	345.985	749.578	684.536	673.581	928.767	608.073	1149.51	483.154	545.675	531.934	551.857	545.389
M740T140			0.565295	0.710152	0.0159553	740.067	139.746	14018.6	13657.4	14922.1	8434.15	10474.3	10447.6	6587.43	9201.98	8539.29	6596.9	9244.46	5914.87	8358.38	10027	7607.19	7154.41	3258.46	7680.79	7195.35	6619.3	10514	10373.2	10015.8	10513.5	10510.9
M534T201			0.773302	0.654822	0.0159558	534.293	200.633	30305.2	13501	28018.2	17550.8	16613.2	18280.3	41508.6	25006.9	24721.2	40214.5	12335.8	17276.4	10874.7	20985.7	13657.4	24511.9	16859.5	15312.8	19148.9	16487.8	19089.9	9888.2	20856.1	20814.9	18826.6
M678T377			0.19551	0.829872	0.0159662	678.334	377.115	2339.51	2936.77	3094.19	3189.69	3650.99	3706.73	3591.09	3421.31	3848.13	2584.92	2793.11	2737.37	2656.65	1852.55	2271.06	3393.26	3091.99	2693.77	2538.32	2829.34	2627.32	2965.44	2893.93	2964.37	2961.77
M386T213			1.20198	0.643151	0.0159738	386.288	213.468	32823.4	26010.8	27269.7	42325.2	49456.8	34923.5	50952.7	53977.8	43677.4	35452.7	59259.9	13173.3	33917.7	27896	25684.8	12106.1	19470.2	25888.9	20259.4	17591.2	24380.4	24427.7	24381.2	24524.2	24881.3
M431T46			0.545311	0.698128	0.0159822	431.313	46.266	10176.2	8895.01	18381.1	13787.4	15263.9	28801	17534.2	14269.5	18425	17057.5	7759.75	13736.7	12426	9680.76	9975.67	10818	14193.7	10996.9	10974.7	12947.1	10573.6	11426.9	11208.1	11461.9	11207.2
M575T192			0.47734	1.37667	0.0159923	575.386	191.503	7724.96	6869.36	9271.9	6981.68	6259.33	3825.3	6307.61	4496.17	3136.75	8023.17	10009.6	10168.6	9397.57	9066.41	6124.51	8767.12	5714.14	12469.8	7354.39	7514.91	6853.17	6883.81	7553.92	6846.24	7082.2
M902T151			0.359318	0.724071	0.0160304	901.571	151.104	7130.51	7289.41	11763.3	7925.72	7979.01	7748.48	8694.35	7166.37	7540.8	5711.39	1810.06	8867.98	6722.71	7520.12	5118.66	5183.15	6585.68	5013.02	6977.66	3365.87	11001.7	10744.2	11000.9	11362.6	10888.6
M173T370			0.287671	1.38367	0.0160485	173.091	369.715	2877.4	1860.95	3250.28	1920.58	2215.32	1163.22	1865.97	1325.69	1711.36	2315.71	1883.34	2437.91	3059.26	4366.32	2894.21	2413.71	2407.11	2561.88	3058.3	3292.21	2275.56	2219.76	2172.01	2219.57	1959.1
M345T45			0.5532	0.48085	0.0161006	345.297	44.785	1012.54	10813.2	12743.6	11779.2	11210.8	8809.94	7745.48	1091.65	7142.31	6801.6	980.957	4343.81	1549.27	8670.87	5759.44	4305.11	1711.98	1553.98	6752.09	2431.93	6269.47	3449.85	7925.42	6322.21	1665
M838T468_3			0.192442	0.723389	0.0161038	838.343	468.297	1400.03	1716.38	1857.16	2207.05	1483.62	1231.97	1276.2	1712.83	1470.45	2621.26	1432.69	924.153	1520.11	1467.88	856.237	1012.68	768.213	1108.53	1858.52	1331.93	1753.53	1805.9	1523.66	1892.94	1412.64
M444T214			0.321967	0.820455	0.0161124	444.376	214.081	7868.84	10119.9	6616.21	7616.4	7313.61	5460.03	6760.58	6416.62	6904.24	5998.06	5669.09	5917.19	6272.39	7734.27	5134.47	5835.37	6071.85	5015.8	5806.07	4856.95	8044.6	8043.11	8047.81	6934.49	7718.79
M680T167			0.231851	0.791537	0.0161591	680.481	166.98	3018.12	2364.01	3906.9	3159.27	3424.93	3605.8	2074.09	2236.16	2405.21	2711.27	2652.36	1823.35	2311.51	2174.76	1956.21	3056.62	2188.22	2266.29	2243.45	2207.21	1812.1	1768.57	1860.26	1812.06	1793.67
M843T468			5.26397	0.918136	0.0161648	843.019	468.301	7421018	6806417	7881320	7604134	7564005	7570210	6954439	8187103	8545321	7426647	7095912	6903743	7295865	6932688	6846371	5636945	7370683	6931428	7610513	7118034	6.21135e+06	6.21141e+06	6.2112e+06	6.28851e+06	6.26521e+06
M578T145			0.760512	1.30516	0.0162299	577.561	145.286	23563.9	18813	34295.6	18119.2	19074.8	14312.3	17504.8	16370.8	27081.6	18345.5	32460.2	29895.3	30189	29337	18200.6	28540.7	28223.6	28056.3	26274.6	19618.8	22876.2	22866.8	22846.3	20196.2	22436.2
M740T179_2			0.622833	0.803268	0.0162741	740.066	179.148	24136.2	27615.1	20310.7	33920.4	32463.2	25626.9	19561.5	32066.5	26490.8	32952.9	18198.3	18027.7	21625.1	20988.8	20717.1	19650.3	24683.9	21261.3	30362.9	25498.9	25318.2	15360.6	25238.6	25277.9	25257.1
M301T93			0.591792	0.822927	0.0162996	301.139	92.975	29765.7	28641.9	32604.2	32191.4	32322.5	29025.7	34190.4	23313.9	28374.2	34915.9	30402.7	21465.4	16299.5	16949.2	30979.4	30875.8	26459.4	26797.5	23234.4	27814	25748.8	25759.2	26241.6	26234.3	26230.8
M340T25			1.16088	1.55578	0.0163178	340.108	24.906	36845.7	20191.6	34988	16407.2	14334	20614.3	13765.1	24568.7	15584.8	33540	20141	30423.9	37735.4	26749.6	28281	34200.4	55291.7	48139.1	53526.1	24647.1	27170.8	26775.2	28960.8	26709.6	26702.3
M297T315			0.361887	1.37902	0.0163178	297.164	314.852	3272.15	4391.69	3201.54	3320.76	2323.03	3129.97	2520.74	2709.77	1262.94	2336.3	2361.65	5022.99	3539.34	5858.61	3670.89	2877.79	3822.48	4084.84	4096.56	3923.95	2646.25	2451.01	2395.26	2382.06	2343.66
M723T24			0.131417	0.75199	0.0163403	723.43	24.278	970.441	1027.55	881.958	968.483	1012.12	732.833	1238.34	804.399	848.844	1217.27	695.419	286.411	439.047	646.046	1014.36	1008.78	838.6	824.268	885.919	657.134	779.456	782.925	798.244	853.685	816.333
M164T187			0.192482	0.66956	0.0163554	164.036	186.973	1743.01	1208.42	1214.96	1901.11	1360.51	3021.82	2172.82	2009.11	911.897	1547.25	1034.14	1255.44	1191.14	726.689	868.534	1405.47	1237.6	1345.95	770.655	1607.77	1363.49	1463.61	1388.35	1363.05	1274.76
M185T15			0.347967	0.673034	0.0164128	185.114	14.8325	4967.51	5829.84	2988.44	5129.53	6079.86	8198.58	5696.93	5175.84	7028.02	5020.83	3670.38	2946.45	1441.36	3479.12	7924.3	3214.32	4857.64	4036.43	2708.76	3488.79	3896.49	6233.81	3866.27	3879.02	4460.36
M126T286			0.313893	1.68491	0.0164499	126.101	286.396	1652.76	1878.15	1747.3	2584.26	2028.87	1892.09	1725.79	1814.71	1166.52	1686.21	1893.61	3833.57	1401.73	5309.59	5205.94	4038.02	2820.47	2341.49	2183.36	1598.25	3281.57	3210.67	3209.98	3718.95	3132.33
M272T52			1.31003	0.703382	0.01656	272.184	52.3095	68564	59033.7	47332.5	64668.3	99360.3	40442.5	69483.8	50914.9	47940.7	60144.7	44671.8	65249.9	53245.8	53071.1	23758.4	35510.7	29325.2	29804.3	37083.7	55854.9	43816.6	43102.1	3567.24	43719.8	43698.2
M86T275			2.37732	1.33457	0.0166702	86.096	275.207	167442	216093	195416	118365	115560	130662	95333.7	75662.8	125183	133266	155653	177577	228088	169173	146761	172542	165613	156522	218140	242277	148916	148921	150763	148920	149339
M274T28			0.170899	0.769605	0.0167327	273.972	28.3695	1420.89	1772.28	1672.85	1710.8	2126.28	1204.73	1893.06	1361.78	1653.54	1942.29	1622.12	780.354	712.764	955.917	1795.93	1626.06	1333.14	1267.11	1392.97	1411.07	1083.94	1073.83	1112.35	1167.28	1085.55
M963T212			0.258612	1.63779	0.0167362	962.625	212.163	1646.32	1174.46	1225	734.693	1457.06	581.736	916.811	550.181	809.304	1363.47	2392.1	2689.21	2361.2	2347.27	609.851	1559.36	978.004	1211.67	1289.17	1691.91	1490.35	1442.68	1151.61	1361.22	1446.61
M388T213			0.807599	0.701744	0.0167465	388.304	212.872	22544.5	17122.6	18009.4	19757.6	26079.3	18294.3	27004.8	27466.4	22969.6	22407.6	30477.1	9764.32	23469.2	18492.8	14899.6	7608.93	11715.7	15419.5	12651.1	11047.6	14325.7	14245.2	14244.6	14243.9	14966.2
M144T369			0.263459	1.14254	0.0168446	144.064	369.067	4433.54	3948.89	3922.32	4439.39	3521.33	3639.92	3151.62	3762.29	3467.68	4434.43	3976.22	4701.26	4281	5097.86	4763.97	3339.63	4384.93	4584.75	4634.95	4476.1	3679.38	3677.73	3484.64	4292.26	3809.13
M445T478			0.128768	0.881996	0.0168616	444.926	478.424	1919.06	1816.03	2008.88	1856.39	2194.74	1841.23	2018.95	1995.18	1810.73	2152.62	1882.14	2006.43	1669.36	2126.61	1559.86	1484.22	1656.02	1422.6	1551.2	1940.86	1786.72	1743.46	1787.99	1763.56	1764.2
M332T350			0.364365	0.786468	0.0168618	332.037	350.053	8963.98	8565.1	9431.49	7972.7	8952.38	8126.36	10828.5	8626.05	8434.75	9803.28	9794.87	5406.52	4653.01	3201.98	9413.87	8307.23	7842.28	8052.86	7762.45	6114.73	6771.81	7151.18	7069.91	7150.55	7151.33
M219T275			0.0984944	0.80666	0.0169251	219.025	274.957	677.99	678.422	908.566	924.424	686.76	778.783	641.919	666.99	773.103	547.286	784.665	596.749	395.794	459.123	714.188	658.317	554.21	672.84	538.811	501.207	486.373	501.667	560.336	486.593	485.709
M591T47			0.290948	0.811041	0.0169321	591.459	47.277	8128.53	7936.8	7992.53	6177.31	7284.6	6609.39	5716.66	8567.96	7819.53	8816.08	6022.19	7901.74	8133.13	5639.15	4526.12	4068.62	7132.25	5196.76	5634.48	6613.69	5985.99	5719.41	5713.98	5714.76	5843.69
M118T242			0.544441	0.870244	0.0169754	118.122	242.456	39587.6	31743.3	41146.2	39665.3	46620.8	42236.8	36507.7	43112.4	50483.2	44852.8	37019.1	41848.6	33676	35381.1	38113.7	28813.1	36415.2	38118.1	32501.9	40096.4	34114.3	34116.1	33724.5	34117.2	32304.4
M622T216			0.35588	1.74566	0.0170398	622.332	215.739	1724.14	1866.89	1993.94	1018.67	614.611	1243.59	1033.74	2238.97	1030.56	1618.68	913.958	2848.28	1661.27	4626.02	1708.16	976.665	3166.38	2636.04	3224.21	3348.29	726.061	746.398	726.298	801.947	745.917
M754T39			0.535331	0.63916	0.0171032	753.543	39.436	5984.14	7222.56	3797.03	8229.26	8833.9	7675.31	12078.4	12767.6	13531.1	4671.85	5245.64	2064	6228.18	5783.49	6345.93	5673.56	4992.42	7672.81	6016.23	4172.82	8297.28	8299.65	7853.77	7811.67	8498.95
M327T52			0.731269	1.61858	0.0171943	327.199	51.502	9428.14	11995.6	11471.3	6163.24	4364.98	10901	14789.6	8010.49	10660.6	10295	12623	8816.84	13006.1	13057.4	20067.6	31584.1	16965.3	12331.3	10433.8	19864.8	12623.9	12395.4	12472.9	12618.2	12742.7
M523T310			0.334865	0.887274	0.0172709	523.045	310.077	14447.7	11862	15543.7	13167.7	14745.4	13102.3	14077	12654.2	14357.7	14257.2	15736.2	11140.5	11399.9	9932.26	12794.9	11678.7	11968	12672.7	12957.9	12353.4	10611.6	10590.1	10614.1	11057.3	10705.6
M740T85			0.333755	2.03984	0.0173063	740.461	85.19	1071.88	1833.62	1809	1027.37	676.35	1577.11	1835.39	1286.05	1444.5	1269.9	2089.8	931.253	1504.53	1932.78	6612.29	4568.15	3328.29	2388.88	1753.45	3103.97	1583.54	1583.63	1656.95	2059.19	1585.8
M546T45_1			0.249375	0.827706	0.01737	546.448	45.349	5847.96	6449.56	7204.23	6972.68	7246.77	6567.3	6427.91	6417.32	7517.41	8076.95	4253.07	6349.4	7990.88	6520.15	4863.95	5084.4	6501.13	3988.83	4815.13	6519.67	5501.48	5513.93	5500.28	6097.28	5500.54
M564T96			0.475682	2.14688	0.0173972	564.356	96.1665	2119.34	2971.69	2554.32	1654.47	1373.53	2566.6	4418.69	2597.03	2641.53	2827.67	5761.15	2480.34	3191.6	4548.3	7175.38	14377.1	4729.32	4472.65	2473.3	6018.99	3950.31	3372.54	3370	3377.31	3748.63
M109T82			0.327705	0.699872	0.017444	109.1	81.83	4017.23	3140.89	8468.17	4227.12	4262.73	4442.35	3818.94	3955.32	6835.44	3834.79	3622.19	3446.31	3334.46	3658.93	2882.42	2916.46	3235.1	3809.88	3665.49	2324.8	4429.31	4368.97	4875.89	4629.34	5579.67
M639T468_2			0.370868	0.932745	0.0175353	639.012	468.301	40659.4	37761.8	41838.6	37221.6	40115.5	40018.5	38836.2	40677	39945.8	41043.1	39480.4	38173.1	38929.6	38807.2	35305.6	30243.7	37943.3	35871.4	40148.2	36439.3	35157.8	36375.8	36070.3	37090	36377.1
M500T287			0.129357	1.33239	0.0175419	500.212	287.033	720.302	731.73	538.402	492.556	407.468	521.304	492.325	444.041	169.134	514.515	689.63	705.915	797.415	814.722	568.973	858.228	502.148	574.231	525.724	667.326	738.936	705.093	929.803	703.323	705.591
M453T37			0.843459	0.810875	0.0175833	453.165	37.379	53237.2	58471.2	57879	74753.9	62151.1	80795.6	54212.8	50554.9	59673	59933.8	46641.9	34056.7	41491.1	34330.3	58307	57871.1	55924.1	50577.5	53033.5	63748.3	53317.5	48099.3	53265.1	53237.3	53270.7
M214T186			0.308863	1.70273	0.0176686	214.106	185.514	1944.11	1434.98	1652.1	1504.43	780.288	1822.98	1137.7	2288.78	998.646	1591.63	1180.32	1455.22	1230.45	4272.88	4495.12	1886.08	2244.28	3513.1	2769.5	2759.11	1197.77	1620.07	1457.7	1459.47	1536.12
M618T313			0.302104	1.38217	0.0177628	618.142	312.817	3058.18	2843.02	3024.36	2403.94	2031.55	2028.8	2042.99	1664.51	2144.57	2160.39	3355.16	3586.1	5481.09	4050.99	2231.15	2462.44	2448.24	2693.88	2831.44	3205.49	1707.19	1691.09	1636.12	1706.95	1701.04
M232T214			0.948529	2.02668	0.0178825	232.117	213.662	5881.95	12952.9	10628.2	15358.3	5835.08	8897.55	6068.83	14098.5	3652.71	5663.26	5227.42	8522.09	9085.45	34494.9	28514.5	9891.7	17885.8	19745.3	30947.3	16135.8	6844.86	6846.2	7591.09	6966.47	6846.97
M149T113			0.290059	0.68478	0.017988	149.079	113.187	4705.14	1975.04	4882.46	1588.98	3720.49	2885.55	2481.14	3370.47	3407.22	3025.91	1544.32	1213.53	3001.93	2764.3	3093.35	2205.58	2013.09	1791.78	2198.15	2115.96	1522.57	1444.02	1524.67	1568.46	1559.86
M272T235			0.195813	0.815375	0.0179963	272.184	234.567	2629.53	1845.2	2100.05	2855	3125.72	2618.56	2714.03	3134.42	3260.47	2859.57	2456.49	2177.26	1946.68	2506.65	2371.65	1270.27	2333.5	2782.62	2247.98	2038.27	1995.07	2008.47	1942.19	2008.34	2008.3
M164T271			0.215545	1.495	0.0180085	164.07	271.146	900.622	1221.54	654.772	792.064	351.999	629.687	1147.57	803.037	487.063	1140.11	1229.94	1645.82	2059.21	1053.92	882.144	726.586	1030.74	1231.05	969.546	1323.07	1157.01	1036.23	1035.93	1108.76	928.965
M258T342			0.391343	1.98372	0.0180241	258.143	342.349	2057.56	1009.7	1534.05	2198.59	2017.91	771.317	1727.11	871.16	1342.11	2361.19	795.636	2833.56	1357.83	5800.02	5121.68	2021.96	3738.16	1073.61	4997.99	3782.31	2204.96	2348.75	1990.12	2790.65	2339.35
M261T33			0.81238	0.370622	0.0180281	261.147	33.499	13572.8	39457.3	4589.51	6313.73	12103.5	4739.18	11637	13905	26194.6	16532.3	4547.66	6037.5	15126.4	3948.88	4427.46	8484.07	2472.74	2557.9	2755.49	4881.23	14076.6	10315.2	10349	11222.3	10368
M353T399			0.287062	0.727171	0.0180642	353.07	398.751	2612.58	1917.37	2318.23	4655.4	4227.8	4218.29	3319.26	4424.17	4620.66	2502.95	2469.71	2543.15	2555.57	3297.18	2409.05	1862	2675.32	3196.82	2150.61	2158.28	2355.76	2355.93	2356.04	2379.05	2406.44
M173T336			0.167843	1.24673	0.0181264	173.02	335.571	866.327	978.145	1098.28	756.805	644.014	621.925	779.519	634.543	845.74	883.946	1021.83	1054.99	1139.93	1004.77	713.947	761.486	1059.15	874.262	1140.97	1338.71	698.973	762.976	752.904	763.019	753.167
M518T23			0.306218	1.68115	0.0182633	518.291	23.287	1392.97	1709.98	1704.74	2406.69	1128.63	1083.13	3991.55	939.042	1899.85	1623.96	3380.9	1099.35	3229.88	5637.94	3109.71	3742.88	2263.83	2546.1	2826.93	2222.43	1943.43	1921.37	1921.27	2023.73	1921.18
M548T300			0.267408	1.48644	0.0182835	548.197	300.128	1125.43	1366.93	1256.16	1264.72	1070.26	1332.46	1036.2	1510.8	1713.38	964.254	1125.1	2955.79	1297.28	2508.37	1615.6	651.711	2492.18	1917.99	2272.32	1953.1	287.514	244.912	268.544	287.257	371.696
M356T215			0.172491	0.811415	0.0182862	356.241	214.957	2611.12	2341.67	2732.7	2850.01	2747.25	2857.14	2791.1	3161.49	3451.15	3311.71	2539.41	2544.15	2661.52	2053.92	1679.24	1320.56	2007.78	2533.53	2820.27	3253.26	3007.07	2391.33	2402.99	2389.38	2390.91
M329T359			0.213306	0.801979	0.018342	329.18	358.886	3365.53	3577.46	3008.78	2738.48	3350.55	2117.72	2692.06	3190.94	2861.16	2459.69	1909.99	2226.45	1959.47	3147.4	3013.99	2111.03	1981.26	2132.59	1847.68	3218.15	3315.75	3278.76	3474.56	3197.74	2984.87
M158T47			0.390159	0.466048	0.0183645	158.116	46.816	4484.79	714.21	4441.92	4181.6	4083.18	3810.52	3875.15	3495.77	770.318	3763.43	4203.9	496.548	1178.69	781.525	914.196	671.224	708.916	744.093	792.248	5177.59	1466.5	1392.7	3651.16	1205.14	2425.33
M144T218			0.306049	0.820285	0.0184576	144.064	218.384	8783.9	7122.34	8246.87	9078.73	9212.1	7695.02	7856.6	7567.81	10241	6326.31	6026.16	9056.89	5121.68	8668.13	6353.94	6640.99	7989.01	6525.52	5056.73	5931.53	13163.4	9105.99	9133.61	9032.77	9612.97
M244T214			0.440578	1.5298	0.0185001	244.117	213.549	3151.75	3179.98	4326.7	3797.01	2296.45	3525.24	1970.65	5714.03	1566.04	4468.1	2662.3	4066.29	3406.27	7668.72	7182.41	3013.25	6417.98	5212.53	6398.86	5978.54	3141.94	2925.38	3400.42	3074.33	3078.78
M646T214_1			0.467642	1.68474	0.0185736	646.332	214.159	2490.72	2546.71	2923.83	3134.01	2411.19	3412.19	2078.02	5744.46	3178.64	3083.97	2509.99	3804.82	2518.79	9715.22	5133.51	2718.74	5631.51	6159.81	7568.15	6472.56	2068.05	1778.66	1723.17	1779.3	1426.22
M148T310			0.413259	0.841768	0.0186779	148.002	309.611	16028.9	14092.7	16224.7	14968	16657.1	14238	16655.7	11588.8	15825.5	16869.1	15465.3	8651.86	11024.6	8901.81	14237.6	14068.7	13362.1	14258.2	13957.2	14988.3	12151.2	12652.1	12675	12651.5	12550.1
M423T178			0.12272	0.855039	0.0187278	423.045	178.012	1543.24	1171.7	1390.09	1206.55	1658.41	1260.82	1409.99	1038.6	1368.73	1290.84	1352.37	1181.38	1191.7	1126.9	1382.1	948.441	1158.78	1122.17	921.043	1020.49	1309.19	1209.78	1309.36	1422.33	1102.1
M351T38			0.583358	0.712968	0.0187313	351.287	38.2655	15724.1	13005	17300.7	10678.8	12815.9	11454.7	7444.03	7990.94	8515.74	15235.3	11748.5	7552.38	11763.5	8863.55	4303.26	5966.97	10995.7	9047.63	6909.31	8523.06	8643.24	8696.94	8256.03	8260.23	7787.72
M531T24			0.178935	1.46972	0.0189221	531.145	24.1675	1309.88	341.155	958.818	914.742	573.146	719.218	600.406	925.641	519.562	523.502	822.104	1155.4	1443.6	813.324	915.667	832.661	1659.59	1273.74	716.9	1222.43	896.025	843.324	869.43	895.135	896.587
M315T45			0.733993	2.09158	0.0189986	315.194	44.662	10555.8	12836.6	5268.71	6977.59	2537.03	3965.32	3407.19	5060.49	4617.08	5971.94	16411.6	5456.86	4917.65	19759.7	10497.1	21881.8	7413.09	8788.35	7124.48	25749.7	6173.97	6175.64	6174.31	5484.58	6077.33
M349T273			0.227291	0.695803	0.0190172	349.071	272.617	1598.65	1453.26	1332.12	2146.9	2116.69	1057.42	2366.51	2070.81	1798.07	1745.85	1453.87	896.586	658.979	1678.49	1359.2	1418.54	998.756	2253.87	1079.08	508.807	1956.25	1959.59	1959.52	1955.3	1797.77
M730T188			0.337974	0.642737	0.0190583	729.586	187.652	2701.26	1741.94	2696.41	3545.25	4356.46	3713.78	2622.73	6734.17	4739.85	5388.16	2265.19	1666.61	2067.42	2019.66	1721.31	1816.14	3045.78	3297.12	3740.28	2938.74	8833.2	8831.68	9150.66	8831.92	9264.65
M532T198			0.840047	1.51	0.0190597	532.335	197.85	15864.2	12151.8	18380.8	11241.4	8884.39	8793.07	7895.66	10149.1	7511.3	20555.1	25986.6	22890.4	17357.3	20448.1	11790.9	12524.5	7704.07	21803.2	17867.5	24982.3	12907.2	12560.1	12909.5	12738.3	12743
M803T121			0.710604	1.44273	0.0190633	802.535	121.284	7060.11	10744	12567.2	4248.36	8905.88	8992.79	10996.2	9871.92	10558.4	15837.6	16047.5	13569.4	23567.6	10604.3	8573.19	14829.6	11216	10685.5	17559.5	17306.2	10578.6	10233.6	10587.8	10220.7	11531.3
M298T274			0.133911	1.38711	0.0190793	298.182	274.07	409.457	730.332	461.394	341.457	388.685	374.618	358.272	309.173	355.785	428.981	427.647	661.256	833.6	539.79	399.367	666.314	469.929	437.104	523.099	809.718	534.864	510.491	532.762	534.183	387.035
M118T37			0.532476	1.45019	0.0191404	118.064	36.712	5250.68	3795.34	6034.8	4997.86	3509.19	4602.52	5508.75	5118.1	5611.15	6138.98	4279.34	11430.7	8852.68	7755.46	5603	2677.53	6753.83	8905.67	7024.15	10050	5805.73	5893.52	5895.76	5590.8	5894.56
M295T37			0.982868	0.840304	0.0191686	295.116	37.377	88180.6	101217	73388.3	118626	90272.6	116351	84221	92787.6	87433.2	91578.1	62363.7	62622.2	85320.9	68347.9	94326.3	77957.1	88913.2	92808.4	87020.3	73613.2	69741.3	72438.7	72471	75002.2	74252
M334T276			0.188752	1.43013	0.0192074	334.144	275.799	506.599	892.06	768.584	1070.74	675.218	1282.97	556.052	518.046	755.546	609.929	674.665	767.009	1360.56	1182.48	727.755	924.57	1200.86	1617.13	1093.8	1371.28	786.771	571.08	836.369	656.123	775.003
M95T324			0.416473	1.29957	0.0192079	95.0481	324.471	6831.16	4048.78	6645.4	5614	4788.69	6982.51	4561.12	5263	5312.94	3478.09	4222.05	5853.67	9112.66	6035.38	6619.92	7077.07	8881.82	6162.45	6756.69	8838.67	5482.76	5607.21	5776.47	5702.77	6279.82
M70T595			1.1398	1.53071	0.0192783	70.0644	594.869	15648.3	30607.4	28421.2	37189.1	19201	19063	10643.8	20094.5	16322.8	18708.3	20268.1	23114.3	31738.5	38681.3	30070.5	24363.9	42781.3	28301.1	59741.9	31418.9	20113.4	19345.2	19302.6	19312.6	22277.5
M301T190			0.293523	0.715668	0.0193007	301.139	189.981	3282.95	3345.52	3051.39	3846.87	4873.06	3018.78	4351.07	3004.29	1833.96	3492.35	2868.96	2265.41	1381.37	2385.28	3451.22	4222.54	2103.55	2208.8	1823.51	1693.82	4513.28	4513.08	4513.16	4100.96	4513.22
M696T80			0.398821	1.94993	0.0193121	696.434	79.911	1969.01	2714.97	2173.7	1623.08	1026.5	2385.36	3063.74	2096.49	2734.25	2003.95	3470.5	1418.98	2685.72	2735.88	8752.13	8248.33	4387.97	3346.17	2260.1	5185.2	2328.9	2328.62	2330.75	2381.69	2381.39
M141T432			0.378042	0.462251	0.0194627	141.065	432.291	1289.3	1658.64	1873.11	4601.68	5272.42	1771.06	5948.97	1466.04	1541.88	6259.05	1464.85	1275.19	1604.27	1077.98	1268.46	919.609	1812.19	1552.31	1810.14	1860.12	1344.02	1298.09	1341.32	1058.93	1343.26
M516T48			0.254602	1.36432	0.0195287	516.205	47.553	2600.41	2044.88	1750.92	1193.67	1380.71	1621.41	2526.76	1551.02	1992.37	1983.32	2014.13	2040.12	2068.93	2089.03	3527.94	2278.3	2011.86	3527.14	3592.54	2288.33	2710.51	4019.93	4200.87	3943.11	4284.81
M607T44			0.182294	1.43927	0.0195447	607.12	43.8795	654.946	633.742	1173.4	698.648	492.178	379.488	452.155	440.704	554.778	770.805	721.323	1156.08	526.867	1075.32	885.254	774.249	664.163	880.479	1364.46	948.452	705.739	908.219	955.766	868.036	907.783
M524T272			0.453275	0.734942	0.019691	524.368	272.198	9395.34	7067.44	8463.12	7146.88	13726.7	14060.4	7992.4	7752.48	7848.28	6552.34	7169.92	6016.81	6087.57	9041.94	5913.13	5749.83	8402.95	5856.01	5945.84	5964.73	8720.63	9187.59	8407.01	8342.16	16829.5
M563T48			0.22348	0.804371	0.0197178	563.427	47.656	4633.03	3549.96	5812.81	4781.65	4702.56	4077.52	3783.34	3987.28	4876.74	5160.14	2583.08	4926.87	4281.15	3198.77	4654.79	4144.96	3243.56	2388.58	3790.42	3278.14	3495.01	3894.65	3707.55	3894.97	3892.88
M428T398			0.197211	0.711839	0.0197198	428.101	398.42	1196.61	920.979	1043.89	2257.63	1956.12	1653.48	1519.58	1911.46	1908.55	1035.24	970.498	899.229	1188.51	1759.15	1068.92	751.021	1104.52	1334.15	994.309	894.535	1153.94	1204.04	1271.05	1204.32	1219.98
M977T207			0.718409	1.19065	0.0197599	976.64	207.136	24775.5	19886.4	25552.6	23938	18299.7	21251.9	19932.8	20623	19600	30549.3	27286	30158.5	33156.9	27696.7	21758.5	26708.4	26412.5	23013.8	21634.1	29366.7	27149.8	24424.7	24918.6	23634.4	24929.5
M283T390			0.212447	1.35962	0.0197686	283.041	390.452	1234.18	1274.1	1300.29	1267.03	1029.68	858.513	827.577	970.161	912.493	701.37	897.859	1741.32	1682.71	1041.85	956.093	977.133	1903.18	1417.13	1592.04	1897.26	1434.85	1467.99	1494.39	1433.34	1351.46
M300T261			0.210681	0.638964	0.0198042	300.178	260.767	1111.83	996.627	1007.63	2809.13	1747.61	1369.34	1243.22	1606.61	1699.04	2250.17	1206.73	530.215	676.124	1677.55	807.29	616.926	1151.41	720.264	1176.34	1559.09	1988.27	1382.26	1656.84	1373.14	1371.01
M502T283			0.242855	1.41457	0.0198168	502.407	282.952	2145.37	2299.26	1872.22	1054.23	1008.97	1466.47	838.141	679.872	1055.99	1206.14	1264.39	1501.02	2643.97	1767.11	1881.72	2131.56	2235.9	1564.38	2022.23	2263.5	2167.27	2212.08	2167	2391.91	2211.72
M230T179			0.463135	0.723576	0.0198348	230.045	179.316	10898.5	18864.3	13537.9	8939.05	13848.3	10557.2	13750.2	12874.1	15620.6	7336.56	12975.6	12268.8	10401.5	5369.57	6271.29	6325.54	9703.84	9613.04	6934.27	11471.2	7010.58	9619.69	7053.55	6985.14	7077.23
M303T447			0.262688	1.33252	0.0198957	303.084	447.372	2060.57	1865.13	2083.82	1487.43	1256.17	1902.9	1485.33	2166.33	1551.27	1851.64	1486.87	1828.9	1664.8	3410.3	2445.96	1912.27	2132.73	2628.56	3178.5	2910.84	1629.25	1657.04	1628.85	1628.29	1802.34
M992T201			14.4031	0.722975	0.0199017	991.673	200.511	6866433	4791241	7061609	7989408	11674810	11694250	11876830	8425038	8913333	6682636	4941763	5271289	5558704	8900665	5063005	5492098	6542796	9511644	5111344	5764916	4.54139e+06	4.54137e+06	4.5676e+06	4.56771e+06	4.61641e+06
M301T415			0.132625	0.702865	0.0199129	300.935	414.54	670.247	588.993	527.261	763.104	682.932	773.36	815.155	727.809	1131.68	923.366	905.89	427.401	434.624	310.553	539.987	127.164	598.314	726.273	646.295	628.023	512.243	512.498	512.612	526.377	540.491
M191T603			0.747969	0.820558	0.0199683	191.138	602.615	43099.3	37658.9	49184.9	51212.6	50257.8	43433.6	35344.8	39662.4	46874.5	47395.4	37167.1	33695.8	38895.8	43431.7	27692.1	31947.3	38554.1	23640.6	36301.5	53103.8	33975.2	33978.1	34285.5	32929.8	33534.8
M163T366			0.129224	0.747543	0.0199695	162.996	365.858	807.416	952.93	741.704	850.759	1262.9	1676.96	1067.56	1023.51	1453.3	1231.82	784.982	979.899	482.204	872.753	765.623	609.239	873.455	894.495	959.187	1052.6	595.347	595.408	598.441	646.624	595.814
M352T431			0.250125	1.36364	0.0199857	351.983	430.665	1418.04	1213.4	1788.58	1346.07	1187.73	1556.05	674.772	1738.48	1832.1	1580.06	1582.1	1393.18	2289.53	1633.73	1974.44	1158.57	1983.57	2046.7	2530.97	2955.38	1081.63	1135.89	1074.33	1102.08	1018.24
M921T474			0.20027	1.41068	0.0199909	921.461	474.435	896.696	697.5	315.163	816.87	543.861	809.031	1188.96	1047.56	1108.9	1132.91	950.536	938.587	1140.89	871.328	1367.55	781.869	1507.29	1850.62	1315.7	1347.46	992.04	990.933	1029.23	1029.36	1164.09
M528T196_18			0.784639	1.47706	0.0200098	528.34	195.692	17840.9	11921.9	7319.19	9024.2	7597.57	22691	10518.3	13150.2	9876.58	19421.3	26260.9	16447.1	15523.1	15288.9	24092.1	15413.1	19017.9	12484.4	29213.8	17332.6	17426.5	16058.6	14062.6	17449.2	17428.9
M234T382			0.456588	1.77948	0.0200409	234.096	381.676	1969.44	3337.8	3393.47	2858.74	1265.12	3775.03	3293.05	3353.22	1652.23	2618.88	1505.85	2787.59	2447.32	9461.52	8008.77	3123.22	5333.41	5463.35	5875.98	4958.82	526.547	970.306	967.733	1062.25	1235.87
M145T304			0.408105	1.78075	0.0200999	145.096	304.426	2031.21	4247.02	2690.37	1676.87	1273.74	2203.63	1198.66	2810.31	880.856	1574.39	1926.47	3792.71	1564.63	6881.46	5103.88	2032.36	3800.39	3501.65	5446.09	2610.81	930.713	873.978	902.912	874.413	802.099
M227T35_2			0.41711	1.54529	0.0201215	227.162	34.644	5326.6	5118.97	1284.61	2754.61	5305.34	5362.06	2522	3626.74	1985.16	3417.6	7277.93	5688.94	8925.18	6752.38	3074.97	4901.47	3195.38	3548.78	6625.16	6727.59	5787.15	6128.81	6355.76	6313.16	6309.82
M442T39_2			0.473793	1.53178	0.0202073	442.334	38.713	3371.97	5860.73	4666.66	1908.18	3862.94	5109.43	4859.89	3111.31	3153.18	5787.5	11328.7	6549.2	4428.17	4088.36	4440.03	5877.3	9904.43	4828.4	6759.48	5658.6	6691.82	6643.76	6781.21	7345.08	7335.66
M245T348			0.540216	0.699069	0.020322	245.159	348.353	8011.3	6283.89	7349.14	14545.9	14068.4	13895.4	13345	16504	9587.93	7106.1	7372.73	5762.96	7144.06	10046.4	6592.43	6871.6	7176.93	11427.8	6935.52	8054.34	7140.05	6947.39	7167.62	7270.86	7176.67
M223T226			0.269903	0.635697	0.0203521	223.168	226.352	2068.49	3214.28	5288.6	2944.35	1724.31	5214.52	3812.66	2738.77	6008.58	3532.97	1434.82	2949.91	3906.95	2432.51	1280.09	2733.43	1446.03	2602.32	1797.93	2649.16	2990.08	3084.1	2991.18	2990.62	3067.67
M648T161			0.155508	1.32692	0.020403	648.42	161.128	944.053	1001.32	709.91	1205.2	758.594	901.524	1052.16	849.456	594.165	821.591	1012.9	1054.59	1453.99	934.511	1462.88	1022.32	942.546	1726.82	1381.92	734.812	606.87	627.471	624.558	653.618	643.378
M398T310			0.314146	0.874712	0.0204114	398.031	310.077	11715.5	9686.07	11365.8	10381.8	11683.7	9586.74	12155.1	9713.89	11939.7	11755.9	11868.7	7780.9	8436.04	7581.36	9869.9	9382	9864.11	10357.6	10091.2	10972.8	8682.67	8683.82	8778.54	8749.69	8701.14
M372T339			0.173424	0.713558	0.0204392	372.064	338.882	1557.14	1857.7	861.99	2024.28	1369.44	1969.6	1759.94	3147.74	2211.9	1939.71	1431.59	1905.38	1749.97	1269.62	1221.99	945.378	990.773	1389.74	1159.48	1279.23	1315.18	1322.45	1322.19	1322.53	1061.63
M130T439			1.06737	0.816457	0.0204577	130.049	438.609	89671.3	77909.8	95409.7	90986.2	93763.8	114128	80561	110481	115712	99894.4	68777.4	72878.2	106659	77457.7	73489.1	43765.5	77381.1	93320.3	99960.4	77063.6	87513.7	83526.9	83565.4	85863.8	83530.1
M966T469			1.72794	0.91796	0.0205419	966.022	468.709	754161	662519	722796	734180	730415	723438	677588	742877	810090	708548	686982	691406	714457	689814	610252	511302	692545	666870	711594	695236	559820	573449	565756	570238	570141
M889T466			0.923982	0.754198	0.02055	888.991	466.313	55149.9	50897.8	32770.5	56346.6	55810.9	31709.4	37253.6	37354.3	41359	55968.2	33926.5	37413.1	29728.5	27645.7	28592.8	22241.4	39094.7	32879	56777.1	34575.1	28809.8	28570.2	28484.6	28809.7	27402.8
M113T286			0.388385	1.35318	0.0205682	113.106	286.029	5774.1	4433.47	5908.5	4557.48	3437.52	3116.84	3543.25	2439.05	2537.47	6527.09	4471.41	6654.05	5602.33	5328.3	4869.35	8312.16	5557.85	5276.6	4624.99	6508.31	8544.18	8544.27	8648.64	8646.8	7972.8
M971T153			0.118732	1.22241	0.0205859	971.347	153.283	504.818	678.153	491.359	538.449	570.702	545.256	439.89	587.801	794.773	685.166	606.056	830.716	684.098	694.711	565.412	897.385	641.706	669.888	637.676	906.802	677.359	720.44	677.008	636.339	998.447
M143T353			1.3381	2.86754	0.0206225	143.116	353.451	15816.6	27430.4	17766.3	2115.29	2480.99	2114.99	2456.3	1265.27	2696.01	15649.6	1185.85	25400.5	23523.6	42783.6	850.535	12842.8	33657.4	31952	62466.7	22818.3	3392.04	8341.51	3370.16	3388.65	3521.29
M220T273			0.531351	1.26325	0.0206912	220.107	272.946	12485.8	8110.99	11500.6	9802.18	11674.1	10468.3	8646.57	9422.87	13635.5	8026.71	9407.29	15470.2	16842	14937.2	9603.41	9218.36	13711.9	13975.4	12388.2	15538.5	11687.9	11747.9	11814.3	11796.4	11815.4
M297T218			0.195196	0.789653	0.0207281	297.083	217.838	2067.84	1745.61	1661.29	2106.02	2611.58	2066.56	2976.13	2322.38	3558.25	2439.46	1686.57	1905.98	1878.24	1668.49	2334.08	1851.1	1818.74	2055.46	1520.59	1881.13	1547.23	1256.68	1471.99	1490.79	1636.21
M641T461			0.114168	0.824909	0.020755	640.941	461.067	1333.04	1294.66	1307.41	1557.11	1290.63	984.717	1249.89	1422.31	1151.14	1382.48	602.082	1288.03	1012.9	1180.09	1280.21	1339.24	971.95	1142.1	1121.38	763.875	1836.17	1845.48	1832.41	2170.41	1931
M360T382			0.385283	2.12497	0.0208295	360.148	382.355	2084.7	2009.04	3108.82	658.376	732.428	1425.22	1810.2	589.241	829.694	1478.51	1065.46	1363.45	2861.47	5676.74	3198.28	2152.87	1197.56	6834.12	3632.22	3310.7	2677.89	2620.53	2663.68	2531.34	2620.74
M582T194			0.267448	1.33215	0.0208741	582.292	193.652	1875.11	1569.98	2281.71	2399.15	2199.33	2316.21	2582.38	3749.16	1705.24	3781.68	3873.75	2470.6	2944.31	3610.36	4167.7	3700.71	1947.2	3386.64	3106.28	3376.85	1969.16	1918.08	2087.38	1918.06	1967.69
M771T127			1.80365	1.58183	0.0208912	770.567	126.708	44118.8	45215.8	75104.4	46533.2	40598.7	39337.8	59419.3	82958.9	28704.4	46523.5	61766.6	54505.1	111571	58001	38623.5	68343	132907	62974.8	127968	87725.7	101896	100938	101493	99940.1	104426
M321T303			0.354088	2.65685	0.0209193	321.114	303.302	1341.22	748.013	1115.55	356.23	429.483	557.904	311.19	467.544	462.428	1074.78	290.817	1909.68	1019.25	719.715	1076.51	1532.86	4096.63	1552.39	1603.92	4435.74	841.688	929.007	950.195	950.472	928.907
M195T271			0.122891	0.793138	0.0209484	195.062	270.931	952.171	660.658	916.865	1004.34	858.212	1020.1	1009.56	955.621	1306.06	1337.94	991.832	806.814	575.954	592.781	720.081	607.922	832.738	1026.83	947.561	845.936	534.722	588.888	602.857	601.074	602.31
M168T411			0.133353	0.697465	0.0209654	168.005	411.272	659.379	824.891	1030.1	1083.53	834.503	972.785	810.932	992.412	1823.39	939.876	426.649	797.554	883.615	537.099	627.637	344.785	790.391	718.208	872.049	957	713.957	713.287	714.502	714.521	883.259
M360T40			0.174717	0.683731	0.0210411	360.145	40.068	1700.65	767.25	1784.18	2546.68	967.648	1766.16	1502.51	2693.48	2048.77	1577.82	1073.97	1575.54	824.186	857.254	967.718	969.882	1144.56	1141.89	1743.79	1567.47	1139.35	1145.85	1140.14	1381.5	1577.89
M238T250			0.217627	1.16018	0.0211598	238.092	249.697	2350.77	2125.46	2327.06	2203.43	2360.28	2378.54	2414.97	2355.83	2490.74	2396.92	2132.46	3297.04	2501.58	3353.82	2331.62	2071.81	3018.73	2789.24	2642.82	3013.83	2262.17	2261.88	2261.88	2240.67	2179.8
M739T41			0.934387	0.581633	0.0212662	738.531	41.467	16406.9	14936.9	15921.7	24118.9	35831.7	20844.7	26207.1	48651.3	40115.1	15860.4	8567.37	6571.71	11462.6	15066.3	27015.2	8306.39	14856.2	19385.7	23130.1	16220	35047.7	33345.4	33341	33344.8	33891.2
M349T304			0.133596	0.779621	0.0212897	349.071	303.607	1143.32	1632.27	971.347	1596.01	1432.78	1186.82	1164.61	1257.41	1780.88	1321.67	802.362	834.926	854.598	870.439	1227.03	1345.44	981.594	1177.72	828.639	1592.09	1479.21	1470.29	1441.53	1440.94	1399.51
M156T28			0.282572	0.774972	0.0213591	156.051	27.81	4219.09	3388.23	5097.22	4956.66	4459.48	3967.73	4028.8	3704.01	4295.34	4768.67	4354.12	1270.21	2239.89	2467.71	3029.35	4469.61	4257.61	3134.8	3808.64	4202.92	3118.51	3069.43	3191.02	3426.77	3125.19
M475T46			0.302827	0.84343	0.0213628	475.375	46.192	7819.9	6429.15	8191.75	8254.15	10694.1	8850.83	9042.32	10891.1	9955.75	11418.6	8330.97	7834.47	9086.07	6995.34	7599.1	6138.6	8030.22	6732.38	8202.71	8264.11	7437.24	7251.36	7258.59	7259.31	8260.65
M508T199			2.3072	1.32781	0.0214248	508.337	199.338	199663	149218	231147	184675	102613	102567	109830	106970	186345	137681	195771	178428	257919	188916	217565	152403	185156	186759	161320	281702	132529	132499	132285	132453	170460
M358T416			0.119151	0.768306	0.0214485	357.828	415.622	862.691	924.773	1012.37	1261.57	815.819	946.001	792.344	1031.43	1249.51	782.433	860.56	750.356	935.592	755.075	657.014	184.992	742.003	696.734	939.198	914.872	860.501	722.417	726.163	934.047	725.299
M58T294			1.86107	0.762268	0.0215409	58.0646	293.688	190932	162394	344604	179775	176754	167909	166643	159620	166053	186597	164683	138746	139811	154977	138793	121611	156907	140794	157394	135571	170076	170157	170467	170129	231313
M316T176			0.266012	0.576695	0.0216218	316.136	176.088	3961.83	4407.18	2244.25	1347.23	837.087	2678.77	1859.71	2842.27	1641.41	1276.13	1663.02	1871.89	1317.76	1127.8	1190.9	1920.45	1055.92	1160.88	774.597	1236.03	1995.06	1920.24	1998.53	1917.55	1799.55
M347T425			0.256344	1.44306	0.0216649	347.181	425.355	2096.32	1699.1	2255.18	2398.18	2518.01	1331.98	2174.55	1156.93	1461.3	1258.1	1817.34	3807.37	3320.08	1757.33	3453.29	2934.42	1840.2	3767.99	1911.88	1869.72	2633.65	3525.14	2435.93	2447.83	2438
M756T41			2.44331	0.560302	0.0217186	755.559	41.214	104839	81962.5	86116.1	149030	220112	128270	164370	296446	270960	104000	47438.3	30068.2	65161	94648.6	158724	47150	83829.2	131966	147038	93880.9	237369	235367	232139	235366	231680
M275T216			0.164475	0.81629	0.0217859	275.105	215.587	2321.17	1587.82	2742.41	2231.95	2122.25	1765.51	1819.04	1750.42	1777.65	2498.45	1822.48	2166.75	1497.73	1632.94	1465.55	1121.67	1926.51	1818.23	1605.56	1771.77	1708.14	1707.83	1753.82	1460.06	1676.52
M322T334			0.0930831	0.770308	0.0217932	322.113	334.4	656.253	778.359	502.27	845.201	640.69	838.503	659.129	640.572	482.116	676.503	338.972	635.505	534.416	656.929	389.861	541.159	636.003	316.341	386.615	740.354	758.894	733.082	723.597	743.876	743.763
M144T253			0.515546	0.86199	0.0218373	144.137	253.269	23853.1	19830.9	26967.3	26856.6	24996.8	21660.2	24384.8	25244.2	30314.8	23965	29846.5	20620.6	21257	20073.5	21223.9	19777.8	19867.1	19955.7	22780	18435.1	23124.3	23181.3	22886.3	23163.8	23181.6
M285T223			0.272032	1.60978	0.0218777	285.083	223.276	1827.82	1036.28	1894.44	746.443	1093.64	853.449	735.42	655.09	640.684	1391.99	839.225	2814.27	1618.56	1045.53	1214.28	2350.01	1588.23	1408.27	1863.15	2765.27	1911.72	2090.24	1940.62	1911.29	1911.76
M545T48_2			0.299015	0.751808	0.0219477	545.416	47.555	4498.46	3386.75	5744.61	5830.82	4351.88	4732.4	5109.35	6371.33	6448.79	8948.92	2825.97	3321.65	4174.75	4342.43	3460.11	4471.05	4567.39	5234.11	3938.87	5331.32	3537.21	4783.35	3537.84	3563.05	3943.77
M111T453_1			0.387927	0.604042	0.0220899	111.054	453.213	5702.89	10663.3	4808.88	11151	4353.82	5141.69	9670.89	10942.6	10240.4	5143.46	2262.61	9495.53	3658.53	7153.73	6453.08	2016.85	5361.96	2366.22	5735.31	2502.11	10108.6	1016.31	10070.8	10129.5	10115.5
M704T190			1.0818	0.664658	0.022113	703.571	189.643	34166.7	22018.8	37562.4	38699.9	42382.2	31923.6	32571.1	68240.1	51270.1	61177.5	20961.8	17344.3	28992.7	18349.7	13678.3	23830.9	38752.7	43501.7	40743.9	33008.6	112356	112371	112347	113798	113798
M276T94_1			0.253947	0.651285	0.0221158	276.168	93.8005	1176.07	2747.29	1171.75	3032.32	3014.15	2704.43	3106.3	2140.86	1773.48	2785.72	3012.93	961.057	1641.6	1007.95	1130.04	1297.96	2369.48	978.656	936.361	2068.38	3083.66	3135.04	3084.42	3135.14	3185.22
M556T152			0.113115	0.843676	0.0221701	555.823	152.487	1426.87	1099.17	1245.32	996.124	1180.12	995.66	1552.81	1447.78	1508.3	1483.23	1154.39	951.919	1200.8	808.998	1117.34	1282.2	1006.35	1167.91	1100.95	1122.4	1411.59	1322.55	1411.57	1405.3	1393.57
M242T83			0.69648	0.53759	0.0221939	242.087	83.131	11834.5	7852.38	8808.06	15735.8	14101.5	7633.01	11878.1	4283.48	3644.3	7820.1	13104.5	1043.17	7619.2	7194.32	5673.52	5914.41	447.178	2346.46	4010.83	2960.07	6190.88	6183.99	6230.73	6505.43	6669.13
M916T461			0.122389	0.780792	0.022196	915.975	460.95	699.427	719.377	1269.07	914.896	1023.6	1017.08	1112.76	911.687	910.52	972.052	715.472	609.008	563.332	534.486	734.141	745.525	1211.72	843.755	902.746	596.745	892.467	892.886	870.32	790.802	911.808
M280T265			0.542209	0.734445	0.0222053	280.1	264.591	13534	8107.77	13341.4	16172.6	15680.9	11662.9	20107.1	15374.1	12398.7	23802.7	11251.9	8907.9	13347.3	12211	10588.4	9593.98	9398.6	10930.5	7881.29	16189.6	13077.7	13083.2	15645	13094.5	13667.7
M296T57			0.155874	1.19372	0.0223016	296.133	56.952	1176.65	997.469	1073.23	1132.85	1078.64	647.814	1572.52	1339.51	1146.25	1177.82	1230.77	1229.9	1281.76	1534.76	1162.35	1399.81	1579.15	1289.12	1304.32	1528.12	966.978	1151.53	1174.76	1151.01	1190.93
M137T139			0.238492	0.857792	0.0223021	137.044	138.792	8062.69	7231.37	7499.51	6847.44	5400.67	7100.58	5530.43	5754.34	6112.12	6647.52	5777.35	5013.77	4795.51	4905.2	5936.38	6190.28	5727.68	5059.32	5979.12	7389.79	3186.14	3876.88	3755.07	3880.59	3881.47
M140T339			0.190496	0.760887	0.0224148	140.092	339.068	2389.59	1456.75	2482.21	2249.66	2147.32	2141.92	1746.34	1300.3	1989.81	1880.19	2072.95	1619.73	2008.05	1365.72	796.618	1460.8	1384.91	966.764	1243.19	2134.73	4734.76	4470.09	4462.07	4268.9	4022.09
M518T271			0.191983	1.4751	0.0224291	518.211	270.84	942.995	529.984	1345.04	324.738	574.285	772.93	495.905	610.683	968.52	636.531	1105.49	1184.78	1615.78	874.06	1131.67	498.88	1074.29	735.853	1006.95	1395.35	719.717	747.31	718.923	747.845	880.709
M371T23_1			0.389353	1.60611	0.0224996	371.151	23.304	4384.22	2328.12	3360.16	1094.95	1822.72	2430.04	1340.99	2541.79	1429.51	5199.42	2842.02	4392.88	5856.03	3120.3	3151.65	2986.98	5943.1	4835.9	6189.82	2330.89	2981.08	3212.8	2607.89	2976.21	3342.51
M214T461			0.364124	1.39204	0.0225631	214.055	460.865	905.609	4028.95	3783.11	1491.78	3469.49	4460.89	2605.26	4149.54	3754.63	2779.96	3257.3	4858.92	5328.63	5912.84	4600.62	2451.73	4214.6	3624.42	4760.53	4741.18	4247.37	4072.64	4311.92	4261.54	3502.52
M671T46			0.192823	0.680013	0.0226266	670.538	46.3615	1209.41	1244.72	1481.89	1420.53	1651.87	2397.26	2006.02	2775.74	2872.22	1784.4	601.446	1201.47	788.058	1122.31	1967.37	1826.76	1131.38	1043.96	1852.34	1279.13	1442.72	1430.94	1431.76	1117.51	1370.67
M179T631			0.126133	0.777354	0.0226477	179.128	631.264	1043.1	1153.63	1026.82	916.421	746.851	627.172	801.351	569.498	770.374	906.47	966.312	561.643	713.926	545.547	696.069	384.323	752.356	701.507	710.579	623.203	914.71	959.32	914.114	961.203	899.884
M737T461			0.0894286	0.899872	0.0227009	737.467	460.952	2898.61	3690.81	3337.98	3931.43	3227.12	4303.82	3677.26	3183.41	3900	3380.2	3045.71	3348.04	2983.76	3091.15	3444.89	3156.97	3094.11	3120.9	3367.13	3320.36	3430.76	3431.5	3309.39	3431.91	3258.74
M507T431			0.10648	0.844142	0.0227715	506.667	431.002	1031.02	1216.98	924.419	1405	1298.24	1046.7	1313.92	1148.07	1099.16	1098.31	1041.9	696.535	703.141	914.884	1098.99	1254.63	976.125	1063.27	941.197	1086.04	1127.23	1128.12	1129.37	1163.71	1162.48
M304T253			0.24206	1.39042	0.0229102	304.05	253.37	1186.03	1893.17	1599.74	1130.41	869.332	1312.56	1158.52	1348.84	565.694	1250.55	1266.84	1509.54	1769.82	2293.27	1778.24	1243.13	1533.69	1409.54	2810.84	1507.89	840.406	868.185	824.058	824.254	788.68
M323T377			1.62063	1.25648	0.0229105	323.216	377.127	167502	88476.4	143576	119922	140717	105488	89886.8	106135	117784	175351	168382	130424	135148	189059	169388	124846	160546	178892	196895	123098	116610	115961	123859	117971	117956
M978T213			0.406661	1.37432	0.0229178	977.559	213.462	3385.32	4220.36	6049.93	3318.97	3161.25	2532.35	3361.96	2404.74	2602.45	5366.09	4973.91	6733.52	5257.96	4109.21	2611.13	4884.12	5043.88	5151.47	4371.44	6893.27	4884.39	4591.91	4688.36	4884.02	4967.77
M351T464			6.36105	1.26677	0.0229959	351	464.328	1558984	1472168	1772490	1760887	1757932	1636393	1552998	1692680	1818165	1563530	2745238	2679179	1656145	2731486	2571837	2328260	1557747	1587442	1558116	1595480	2.52917e+06	2.52917e+06	2.52914e+06	2.52191e+06	2.4947e+06
M548T211_1			0.469456	0.807585	0.0230034	548.272	210.878	14685.8	17124.4	13153.1	20381.9	18592	15880	17607.6	18239.8	19525.2	17116.5	13411.8	8184.17	8000.97	11435.6	18262.9	15634.9	15275.5	16916.2	16807.1	15223	13226	12466.8	13227.3	13119.5	13226.6
M980T469_2			0.441761	0.919355	0.0230211	980.022	468.878	47106.3	49059.8	47864.5	53895.7	49258.8	50039.3	49877.4	50953.9	51131.2	48600.1	47469.5	45569.4	50105	47082.8	42260.8	34124.3	45356.1	46571.7	48885.1	50217.9	38203	40231.9	38663.9	38304.5	38221
M309T283			0.157106	0.731648	0.0230283	309.04	283.052	1784.16	1196.02	1307.1	1673.38	916.512	841.304	1603.28	767.582	901.411	1216.37	896.108	993.007	797.936	985.199	837.607	1353.34	778.446	816.196	607.6	865.87	1165.29	1235.28	1152.78	1233.93	930.437
M446T176			0.370464	0.777158	0.0230782	446.323	176.173	8036.08	5114.29	5771.12	9761.75	8385.93	8282.61	6438.38	7208.75	7632.15	7606.37	7477.99	4095.12	7282.99	5048.06	4744.08	3453.07	8254.04	4722.38	6790.96	5825.5	5269.2	5096.11	5671.59	5092.56	4810.66
M334T86			0.128569	1.11488	0.0231022	334.295	85.6325	1697.07	1376.73	1490.58	1349.89	1319.61	1417.9	1478.7	1267.5	1274.76	1154.73	1475.27	1558.17	1479.7	1509.75	1335.76	1825.28	1439.75	1528.44	1576.39	1687.47	1365.52	1339.64	1388.86	1187.58	1339.61
M605T23			0.462837	0.34158	0.0231872	605.165	23.4875	769.809	189.099	691.673	7344.53	5240.28	6204.8	7012.31	4761.43	3793.91	279.256	2654.3	419.374	244.985	1071.63	1232.26	2926	313.02	1263.35	703.367	1566.65	1776.85	1775.63	2069.17	2035.77	1779.51
M317T368			0.328378	1.49331	0.02321	317.142	368.233	2397.15	1949.31	2530.81	2100.44	1593.24	2453.21	2099.82	3494.84	648.464	1702.98	1928.94	2857.3	2418.44	4832.17	4160.8	2101.25	3064.78	2798.69	2310.25	4842.53	1489.05	1647.44	1605.04	1606.74	1551.56
M550T453			0.25914	0.620673	0.023291	550.124	453.024	3643.83	1900.45	3035.64	1538.28	1624.99	1690.08	1661.06	2145.39	1435.56	3773.84	2016.62	1175.67	1729.9	1230.68	914.271	948.009	993.878	1006.11	1114.02	2804.39	970.94	1093.1	1130.96	1138.54	1140.11
M336T284			0.200244	1.59844	0.023355	336.19	284.484	1560.05	1033.3	852.419	604.272	613.11	600.839	410.004	359.908	435.606	600.339	867.878	1266.86	1955.35	1519.48	538.145	764.323	1216.86	982.023	1031.96	1157.87	1281.79	1325.52	1493.15	1281.01	1282.68
M246T94			0.815996	1.89049	0.0234629	246.132	93.8005	10044.4	9213.43	8285.22	11048.5	7805.96	10563.4	6678.3	11358.8	1602.77	7752.1	7123.85	9677.29	8060.7	34220.8	24612.9	11818.5	15079.3	10685	26204.8	11985.4	9152.47	9208.62	9173.93	16478.2	9183.02
M439T283			0.139855	1.41014	0.0234644	439.099	283.409	483.167	459.002	527.111	570.287	389.389	409.122	337.915	184.272	474.233	608.953	423.947	568.512	888.404	492.151	358.771	463.57	930.832	674.8	784.421	680.462	535.746	508.034	535.352	403.751	536.951
M333T409			0.428838	1.48406	0.0234831	333.067	409.023	2735.5	3256.82	3525.51	4778.64	3112.54	4176.17	2713.9	3274.14	1124.77	2299.39	1900.47	4036.8	4577.13	5698.52	3575.83	2483.68	4782.63	5574.43	6627	6745.36	2754.32	2829.3	2697.76	2699.39	2696.56
M414T23			0.761051	0.352065	0.0235367	414.127	23.4715	1782.26	374.911	2185.1	16195.7	17089.6	16280.2	16238.8	11667.4	10518.4	1057.62	7515.93	592.243	413.649	2577.2	3705.52	8702.7	751.184	2765.27	2201.84	3653.81	5236.24	5239.97	5243.39	5841.66	5246.08
M147T75			0.551951	1.16854	0.0235381	147.054	74.559	18266.7	12013.4	18169.5	18667.2	14244.1	19047.6	16703.2	16406.2	15760.4	12735.2	15476.8	22075.7	16574.9	16819.4	21070	18610.5	19459.2	18935.7	17533.4	22763	17721.3	16591.8	17748.3	18401.3	19660.5
M466T193			0.436958	0.748132	0.023784	466.327	192.696	18016.7	13104.9	15916.3	8438.36	8509.76	8915.34	13592.4	9208.48	12008.2	8807.02	5990.5	8763.19	8136.06	10001.7	8973.46	8418.31	11546.1	7105.56	9424.8	8810.78	12451.1	12451.9	13495.2	11873.8	12182.7
M729T217			0.0932579	0.832227	0.0238835	729.362	216.935	1107.37	886.949	690.012	908.652	772.67	680.867	1172.12	704.308	742.044	919.822	719.617	609.541	743.105	721.451	760.966	745.277	806.111	611.924	693.427	733.093	903.329	1074.84	824.503	905.559	930.306
M816T430			0.107905	0.838957	0.0239113	816.467	429.753	1058.43	923.665	1022.33	1469.93	1013.8	917.453	1197.36	1059.13	1051.86	790.121	892.615	881.532	965.82	1004.4	703.97	1041.79	838.623	954.996	826.557	702.178	847.928	981.876	984.53	984.615	984.327
M475T178			0.308916	1.42332	0.0240385	475.05	177.799	2047.01	2833.36	1564.27	4957.84	4770.73	2658.35	4100.54	2196.87	3299.22	2443.14	4728.45	5250.5	2469.59	5247.58	5825.47	4583.94	4553.95	4488.57	4749.36	2042.22	3433.45	2857.55	2752.5	2972.06	2768.75
M345T216			0.509512	0.86449	0.024083	345.085	215.587	25997	24887	28645.5	27549.2	27557.5	20163.4	24649.4	24086.3	27460.9	24071.3	21690.5	25704.6	24714.8	30094	19311.5	19001.6	19260.2	20640.5	20843.3	19242.1	30287.2	29773.4	28436.7	32416.4	28660.1
M269T423			0.108673	0.812874	0.0240992	269.148	423.087	1106.46	1084.02	924.235	838.171	704.208	695.851	815.386	832.164	802.357	917.709	637.31	493.047	889.206	617.029	541.272	664.762	905.503	648.312	751.988	940.285	843.546	949.383	858.815	806.694	858.878
M157T675			0.501767	0.470145	0.0241237	156.96	675.415	9645.88	4614.11	2905.77	12085.5	3633.39	4566.59	3337.87	2250.99	1826.78	4948.29	2223.14	2620.51	2008.29	3809.17	2224.8	2717.52	1665.23	2022.73	2909.9	1219.07	5453.17	5469.3	6681.08	5683.64	5440.5
M643T222			0.496042	1.80025	0.0241599	643.361	222.354	2343.37	2445.41	3098.85	2275.92	2821.73	2292.79	3195.29	7892.52	2299.43	2396.26	2732.03	4730.46	2767.73	7229.59	7351.12	4188.46	4794.59	5079.64	11879.1	5165.76	1818.91	1810.81	2973.86	1836.7	1812.99
M160T89			0.339582	0.64221	0.0241837	160.132	88.932	6336.31	2740.39	5634.32	3643.84	3597.37	4891.86	7564.04	1549.73	5963.38	2543.88	2966.29	1793.09	1896.98	3026.97	3232.13	3718.66	3511.7	2597.65	3473.13	2339.33	5400.61	5297.92	5303.58	5389.48	5919.15
M725T467			0.515044	1.28336	0.0241849	725.487	467.419	11558.2	13274.7	13109.4	12529.4	11806	12885.9	12359	13314.1	15145	14001.3	13721	12032.5	15149.7	13251.9	23429.6	21746.4	14635.1	24327.4	15157.8	13364.2	17622.8	12902.3	12799.8	13606.6	12803.2
M256T179			0.380844	1.68167	0.0241996	256.117	178.768	2630.79	4034.67	2092.21	2658.51	1775.92	2468.68	1848.41	3543.68	985.938	1665.84	1713.94	2907.35	2292.72	7292.77	6864.09	3654.8	3823.16	3012.97	5109.09	3192.54	2035.99	2100.07	2099.56	2331.84	1893.21
M338T398			0.45256	1.64335	0.0242162	338.19	398.493	2173.01	3662.93	3228.44	3261.14	1430.99	5057.71	1982.72	6386.38	1319.29	2056.83	1518.48	6505.14	4590.76	8239.11	4619.5	5050.35	3842.87	4726.52	7310.6	3816.62	2594.44	2079.77	2345.56	2348.62	2493.38
M861T44			0.37584	1.58855	0.0242233	860.663	44.389	1982.81	3996.14	3357.65	1433.49	1440.13	2722.25	6312.95	1681.73	1542.69	1929.85	7003.15	2839.92	4241.06	4187.88	3018.48	3896.68	3841	5517.41	4205.73	3185.89	3818	3780.67	3818.84	4068.33	3767.17
M535T340			0.223539	0.692523	0.0242352	535.087	339.893	3142.79	2729.56	4127.62	4073.18	2127.29	4010.29	4929.94	4791.11	3483.75	3189.79	2442.88	5187.35	2462.36	2817.37	1395.37	2188.2	1943.39	1989.52	1344.88	3578.72	2433.64	2393.74	2278.98	2393.18	2359.46
M188T399			0.347286	1.39311	0.0242459	188.034	398.536	3000.56	3377.31	3798.41	1800.88	1995.69	2136.72	1824.14	1742.87	2513.45	2858.72	2413	3649.97	2731.53	2256.75	2964.67	3792.43	4064.66	2882.39	4657.66	5482.57	3187.65	3380.82	3236.08	3187.72	3189.21
M190T24			0.325644	2.44464	0.0243478	190.135	24.46	934.047	609.641	1196.39	423.03	393.306	385.553	346.106	418.482	414.745	972.886	512.575	2649.38	1697.53	593.799	697.492	1123.04	1093.28	896.29	1645.08	3989.63	1080.93	913.169	911.185	942.637	913.715
M467T58			0.379631	1.38732	0.0243553	467.345	58.143	3955.47	1850.96	3036.66	2989.02	3129.03	4445.54	3651.49	3387.6	5109.34	3065.25	5525.36	5944.97	6932.75	4449.74	2398.39	2753.57	4349.06	4308.48	4946.32	6420.7	2342.53	2618.36	2364.04	2390.41	2169.93
M415T56			0.391204	1.76134	0.0244065	415.251	55.852	1566.73	2061.59	1719.46	1725.36	1245.37	2460.06	3735.34	2486.53	3102.8	2683.76	3149.66	2327.06	3074.34	3216.68	4190.52	9056.19	5240.68	2891.41	1801.7	5187.45	2448.39	2300.42	2490.09	2489.42	2449.02
M351T283			0.135284	0.734515	0.0244414	351.087	282.586	1052.64	913.353	939.187	1161.68	833.265	574.335	1094.76	586.875	351.549	947.928	563.347	725.814	464.915	798.919	664.508	704.053	739.939	445.001	503.355	600.894	1443.56	1381.39	1381.73	1349.4	1302.03
M305T24			0.338695	0.499748	0.0244894	305.147	23.532	720.612	817.949	1431.06	2290.43	5089.19	2258.19	3316.63	2668.93	2888.84	1092.57	1928.81	704.396	690.335	780.748	1800.44	2019.08	709.931	759.313	1170.99	717.463	1778.72	1451.69	1830.4	1829.21	1830.89
M221T301			0.388332	1.29267	0.024493	221.091	301.417	4460.02	3112.28	4116.99	3968.75	3817.73	4156.57	3906.14	4479.26	8007.56	3238.2	4589.57	6469.88	5346.51	6035.39	4025.01	5648.52	6510.56	4777.36	5976.78	6546.06	4304.12	5383.46	4573.3	4274.18	4598.49
M926T469_1			1.33071	0.920117	0.0245008	925.522	468.709	415992	362155	380472	409056	387746	369927	373615	386769	424548	400010	375804	373445	362044	396283	316793	280935	373050	364183	374914	380472	297193	307705	307713	307728	305937
M568T454			0.373561	0.596492	0.0245257	568.135	453.625	7729.32	3666.45	5576.04	3036.67	3219.08	3336.35	3121.67	4055.59	2536.95	7566.88	3383.64	2337.44	3307.76	2455.95	1104.95	1772.56	1910.29	2112.41	2153.04	5615.14	1714.98	1962.73	1871.6	1958.72	2102.16
M348T350			0.167173	0.794336	0.0245502	348.011	350.147	1896.5	1676.64	1875.84	1757.75	1858.37	1246.99	2122.7	1152.5	1860.53	2059.66	1812.68	843.949	1330.68	914.522	1304.39	1773.09	1193.24	1519.46	1518.38	1696.44	1636.88	1588.73	1241.62	1636.74	1637.34
M874T430_1			0.138482	1.22677	0.0245927	873.616	429.851	985.752	689.077	780.761	811.359	864.269	746.245	628.242	1029.55	1183.75	911.14	1050.83	843.209	1185.83	991.936	1067.85	709.508	1275.94	1241.59	1254.1	966.442	489.95	474.076	484.929	512.217	489.953
M722T28			1.31228	0.224542	0.0246339	721.556	27.831	3930.88	6595.75	25473.3	39798.4	4535.94	63084	21022.9	106056	9233.59	52937.3	3700.2	4269.59	2887.06	5543.47	4551.99	9228.18	6160.7	11537.4	15469.7	11349.7	12115.7	5977.92	4081.3	15133.8	55378.9
M425T186			1.04402	0.477374	0.0246472	425.343	186.157	20898.1	9439.64	14258.6	25917.1	29152.8	26869.1	34269.5	66710.9	9740.97	17670.5	20542.1	9014.34	12087.9	14827.3	15565.3	12195.6	8898.35	13262.7	7999.07	7303.09	28965.6	37556.5	37069.5	37526.5	37483.3
M473T46			0.252031	0.828317	0.024673	473.359	46.493	6447.82	3925.44	6914.09	6159.25	6313.85	5189.2	5995.19	9154.84	6567.69	5338.63	5017.22	5164.98	5238.15	5419.59	5094.61	4958.58	5226.21	4679.77	5012.76	5548.78	5071.98	5072.25	5345.64	5254.86	5262.05
M116T309			0.372695	0.758673	0.0247271	116.106	308.582	4598.29	6721.89	8484.06	11042.4	11847.9	9130.75	9693.42	10476.2	9383.53	9681.94	7111.6	10509.7	5946	4530.19	6812.31	5677.11	5218.33	9751.27	6783.95	6744.5	7032.12	7042.79	7017.6	4735.91	7024.55
M70T140			0.364047	1.44554	0.024772	70.028	140.307	6004.26	4160.45	5180.56	4647.32	3722.53	5135.57	4935.89	4417.61	3941.22	4347.85	6670.82	650.003	6974.28	8408.45	10024.1	9325.51	7311.19	5337.74	6152.15	6353.5	4231.25	4222.13	4380.19	4764.85	4378.12
M450T274_2			0.157408	1.52224	0.0247767	450.242	274.392	453.773	585.889	585.638	420.409	295.856	425.33	270.556	345.743	428.783	336.202	458.577	578.474	901.909	448.674	548.772	515.977	855.403	308.195	541.968	1156.57	590.45	560.437	667.518	592.14	669.965
M244T190			0.33678	1.78446	0.0248374	244.117	189.601	1500.23	2910.97	1833.98	2890.45	1622.8	3668.42	1048.18	1842.72	580.507	2549.69	2378	2598.91	2051.46	5445.13	7686.23	5120.77	3125.55	3315.38	2514.41	2252.82	4417.93	4123.63	4122.43	3893.65	3984.08
M315T163			0.271986	0.711945	0.0248417	315.132	162.666	4162.66	4194.44	4967.75	2940.88	2176.79	2898.35	4816.29	2967.44	3655.93	2953.5	4945.94	1644.57	2731.8	1684.64	2912.48	2207.2	2113.93	2793.45	2054.48	2352.17	2576.19	2807.76	2744.56	2807.66	2887.11
M886T469_1			0.391041	0.931876	0.0248644	885.523	468.694	65683.9	57791.5	67489.3	65854	62204	63129	62189.7	67952.7	71958.4	64421.5	59209.1	62913.3	63447.5	60866	54345.7	52770	63518.1	58571.7	64436.6	64405.7	50823.3	52308.8	50837.2	48075.7	50152.5
M103T377			0.748401	1.13681	0.0248978	103.038	377.141	42012.5	35285.4	39125.9	36827.1	39053.8	35319.4	31182.3	32782.4	42311.7	43482.5	45445.5	41064.2	36490.5	51201.7	42550.2	34010.2	41090.5	45999.4	48606.2	42552.8	38173.5	38468.2	37311.5	38467.5	38670.3
M113T432			0.651974	1.1879	0.0248982	113.07	432.161	18163.2	15937.2	17158.1	15935.4	13091	24972.8	14516.5	16662	19774.8	17049.8	19338.4	18253	21497.3	19596.3	21103.3	15617.5	24172.4	19830.9	21979	24429.4	18662.1	18682.8	18682.4	18998.9	18775.8
M177T399			0.269407	0.738528	0.0249064	177.038	398.704	2381.44	1821.39	2116.7	4287.23	3852.57	3835.61	3388.09	4232.97	3676.29	2034.21	2160.87	1962.98	2646.23	2740.47	2141.86	1726.82	2658.55	3203.37	2056.27	2059.63	2058.41	2123.35	2034.18	2123.58	2177.77
M299T40			1.33663	0.56995	0.0250218	299.137	40.1965	26544.1	9797.51	20112.5	69313.3	66854.6	53515	49267.8	69440.9	71297.6	35243.5	27871.3	15519.9	60003	25333.2	29974.5	18673.1	18691.4	29413.8	16295.4	26891.6	17705.9	17719	18205.9	18203	18215.3
M648T230			0.318925	1.45902	0.0250798	648.318	229.706	3107.07	3831.42	2976.39	1796.5	1945.36	1901.46	1434.58	1050.53	1703.74	2784.13	4271.72	3803.89	3549.41	5361.76	1976.46	2099.38	3085.67	3014.93	2738.28	2971.92	3226.39	3619.4	3116.21	3298.39	3598.26
M115T279			0.475183	1.33762	0.0251343	115.053	278.877	6216.87	2611.59	6182.26	6053.38	5726.29	6221.2	4979.5	5162.12	7548.44	5057.05	3711.85	8671.51	8694.52	6610.27	6152.93	5012.3	9157.97	7232.51	9233.18	10106.8	6793.38	5482.28	6938.39	6626.16	6604.36
M314T456			0.403273	2.07978	0.0251427	314.122	456.47	5676.69	1484.36	2377.81	1055.54	769.238	1260.28	1823.14	783.279	550.732	2104.28	3407.31	6143.87	4415.8	7806.47	1152.39	3796.18	3514.14	2226.33	1850.66	2884.51	5240.1	5075.89	4989.6	4990.13	4988.01
M156T313			0.26081	1.1855	0.0251782	156.075	312.898	4877.41	3615.47	4712.2	4007.29	3579.01	3685.22	3187.75	3753.42	4755.01	3553.53	3602.34	4298.28	5188.98	6272.87	5178.79	4715.11	4726.54	4008.04	4855.66	4248.91	3234.8	3066.05	3093.28	3134.71	3092.11
M410T284			0.142094	1.32148	0.0252333	410.251	284.012	907.594	1158.74	792.986	643.616	697.774	706.883	574.548	374.679	734.023	525.183	766.535	981.704	1151.22	1014.82	895.675	1325.18	585.809	840.223	871.365	971.188	1575.34	1493.28	1487.94	1742.39	1455.87
M86T94			1.18239	0.746013	0.0252439	86.0591	94.218	66782.9	50637.7	60459.2	86569.9	67387.7	42280.8	60841.5	54234.4	44753.6	58692.8	46202.2	24267.8	70614.2	44199.8	44091	60065.2	31266	52139.5	24911.4	44360.6	43350.4	41234.9	38617.3	46085.4	41232.4
M624T215			0.187996	1.47306	0.0252604	624.347	214.911	600.858	840.307	1007.37	754.33	371.91	651.723	519.871	953.722	822.853	854.529	1044.27	1047.93	656.852	2006.24	568.111	784.987	1071.75	1153.01	1168.48	1365.85	340.544	395.269	419.535	381.982	382.07
M625T176_1			0.242897	0.748492	0.0253022	624.727	176.442	5708.03	5969.79	5630.11	5430.48	3599.24	5596.04	5973.95	4852.34	5737.32	2813.8	2883.67	6413.83	2735.91	4094.39	2656.99	4172.32	3368.84	3688.52	5591.98	2799.47	3479.95	3498.2	3439.78	4405.36	3691.47
M141T32			0.313091	0.64175	0.0253252	141.017	31.634	2635.05	739.927	1634.42	3959.44	4473.09	2822.75	3201.35	3167.3	4791.3	2927.66	1759.34	2395.41	2623.98	2766.43	2584.72	1588.12	1245.55	2475.38	1053.47	986.199	2006.51	1850.22	1587.56	2199.74	1886.45
M141T452			0.360633	0.743107	0.0253796	141.112	452.344	5120.56	11298.8	5498.25	8798.56	7334.79	10361.9	10895.2	11382.8	11131.5	11976	7321.63	6056.63	5619.94	4923.1	8979.16	9901.08	4088.38	8067.39	7462.06	7282.83	7274.94	7252.12	8702.59	8944.61	7156.65
M156T79			0.439971	0.644523	0.0254202	156.137	79.293	4825.64	4299.47	3997.47	12631.9	6484.86	5559.63	5209.32	10879.8	7549.1	4317.62	4210.52	3086.39	3419.6	4454.57	3710.88	4361.42	4843.02	5022.16	4879.07	4392.86	3499.85	3617.45	3487.03	4140.95	3491.77
M318T420			0.187125	0.77997	0.0254237	318.047	420.039	2203.05	1725.67	2172.67	1694.01	2140.27	1757.41	2040.17	1573.32	1283.91	2458.16	1753.92	574.435	1344.86	1093.53	1433.19	1737.56	1992.48	1718.59	1451.61	1757.17	1334.93	1321.61	1373.48	1189.48	1351.66
M175T93_2			0.571994	1.23739	0.025456	175.085	93.087	15222.8	8409.33	14150.1	12659.8	11134.4	12886.6	10217.5	9893.24	12955.2	8798.49	11365.2	13613.5	15713.7	15528	10262.5	11904.7	15144.8	13729.9	18106.3	18573.8	12762.1	12743	12490.7	10043.3	12741.9
M177T32			0.415038	0.633662	0.0254708	177.038	32.186	5236.19	2178.13	2972.19	5298.57	8022.57	4930.1	2398.27	5865.6	7750.18	5287.6	3139.65	3468.75	4038.39	5685.07	4223.03	2688.62	2607.85	2661.26	1630.61	1501.45	3374.27	2883.35	2884.61	3043.56	3044.36
M243T314			0.486563	1.22337	0.0255198	243.099	313.726	11349.4	10509.2	12104.5	9424.37	8779.04	8906.14	8804.98	7443.22	7691.28	8069.45	11817.4	11682	16562.6	12441.3	9338.66	8874.2	9694.68	10274.8	10891.7	12295.8	7704.08	7324.91	7377.85	7325.19	7325.81
M168T109			0.496534	3.05183	0.025637	168.112	108.866	2136.76	813.026	1769.4	1082.21	1354.81	592.723	1731.87	1460.4	1268.12	1340.87	2169.98	10199.1	1862.96	2031.59	1929.87	10937.3	1311.27	5231.51	1900.45	3778.88	1504.31	2530.14	2531.65	2527.01	2531.55
M167T339			0.138135	0.806619	0.0256422	167.079	338.73	1839.79	1561.18	1814.15	1725.27	1521.8	1560.62	1534.92	1372.67	2196.3	1952.11	1256.73	1072.02	1873.38	1229.26	1195.55	1029.76	1139.55	1300.48	1625.28	2054.09	1126.52	1133.15	1230.83	1487.98	1143.33
M809T377			0.198814	0.805974	0.0256442	809.403	376.957	2541.42	2641.11	3837.62	3631.23	3607.33	3194.85	3355.95	4004.52	3307.84	2392.35	2902.31	2709.84	2434.55	1786.88	2986.07	3009.65	1969.3	3382.97	1767.71	3256.36	2783.46	2787.26	2819.59	2855.25	3069.2
M328T37			0.349534	0.849914	0.025662	328.319	36.704	11400.6	10335.5	14525.5	10378.1	13293	11832.5	12576.8	10699.9	14295.4	14669.7	12248.1	9249.07	11822.5	9299.75	11550.6	7296.03	11233.9	12454.6	11176.7	9064.04	11869.1	11867.3	12183.2	11762.8	11710.6
M695T224			0.192306	1.68541	0.0256924	695.465	224.205	755.212	1039.63	687.644	438.844	341.835	509.219	629.285	483.779	609.524	600.48	650.888	742.415	751.704	783.574	2120.23	596.462	603.038	1587.56	1294.72	1142.73	441.267	468.033	627.468	498.35	474.949
M586T311			0.0884096	0.818895	0.0257839	585.553	310.861	756.37	752.703	907.769	672.106	902.324	719.988	816.578	725.448	569.651	856.839	615.018	532.335	520.287	410.943	806.063	483.694	776.109	675.09	619.588	849.801	546.293	561.656	546.354	561.35	552.916
M385T46			0.281902	0.767951	0.0258172	385.233	46.4735	4308.3	3831.27	5617.96	3995.61	3563.44	3165.38	3491.39	2828.5	3064.19	4550.68	4206.94	1348.11	2437.05	2980.29	3510.31	2503.97	2986.11	3473.39	3628.02	2427.97	2992.66	2805.56	2806.95	2806.02	2851.52
M608T70			0.681156	1.91345	0.0258872	608.382	70.2055	4498.83	7389.22	5342.82	4962.38	3825.78	6481.84	10361.9	6162.55	8997.65	6705.13	10588.9	5444.9	7981.92	8295.99	19256.2	30024.7	12002.8	8468.27	6963.78	14826.4	6561.5	6321.41	6413.85	7044.12	6545.84
M972T468_1			0.45917	0.784975	0.0259039	971.671	468.322	12940.9	12347.4	11921	14697.8	12333.2	8046.33	9829.24	10387	7040.16	7899.33	6726.59	8792.51	6304.1	11508.5	7734.25	10168.5	8607.51	7158.74	9720.19	7618.7	14033.6	13419.4	13090.7	13056.6	12734.6
M366T414			0.222561	0.647904	0.0259946	365.984	414.325	1420.07	1841.41	2440.09	2484.65	1844.87	2005.88	1312.33	2026.89	3876.52	1501.1	874.943	1287.31	2163.18	1665.12	926.223	156.151	1133.26	1568.14	1866.25	1805.9	1185.3	1530.57	1583.2	1527.29	1589.96
M599T47			0.415876	0.539812	0.0260039	599.283	47.2615	2580.89	1268.91	1520.49	7120.56	4616.09	4727.18	6091.06	7731.65	9166.34	2730.65	2120.55	3268.95	3659.92	2733.14	1808.06	3142.12	1661.51	1752.26	1840.94	3682.68	2883.99	2965.97	3052.16	3055.32	3218.78
M744T117			0.185402	1.61967	0.0261154	743.831	117.12	642.303	878.032	1111.54	361.566	1082.27	1016.45	504.104	545.112	114.172	997.125	1745.5	1021.23	1900.86	1130.18	1174.08	1746.97	918.716	649.388	508.123	951.904	959.777	1031.83	943.165	1080.55	938.764
M556T195			0.567843	1.41576	0.0261343	556.351	194.718	6920.71	10862.7	8097.52	10784.5	3311.95	7944.94	3116.33	9533.66	5627.37	13060	16337	10981.2	11577.2	12517.6	8373.14	6077.61	12175.7	13314.6	11047.7	9811.02	6146.44	6821.04	6657.92	3695.73	8237.5
M587T26			0.305424	1.47467	0.0262218	587.187	25.736	3499.31	1484.26	3362.37	1560.35	1327.96	1897.22	1323.3	2065.69	1169.59	3229.99	2434.45	2967.31	4670.84	2248.55	1466.95	3220.97	3871.29	3179.4	3852	2938.45	2542.44	2480.18	2544.52	2542.7	2394.12
M684T549			0.398207	0.517423	0.0262267	684.251	549.055	3053.15	4201.02	3954.56	1969.17	903.523	7855.36	9009.8	8428.42	8893.24	8688.83	1763.19	1378.57	2714.82	3597.91	3240.64	2014.96	1872.75	3340.85	7146.14	2401.06	2455.09	2410.2	2486.11	2554.79	2486.27
M493T321			0.154411	1.40771	0.026234	493.19	321.031	683.468	722.613	592.021	470.318	636.699	564.207	407.616	279.925	492.96	650.989	497.813	719.412	545.354	577.34	818.673	893.407	860.351	516.756	1312.16	1002.28	632.217	870.996	800.4	801.456	647.203
M934T199			0.284798	0.757977	0.0262455	933.627	199.156	6126.91	6018.13	4930.38	3129.94	3455.43	5380.38	5921.32	4255.71	3717.85	3900.75	3095.98	2410.79	2764.85	5616.23	3267.59	2739.51	4317.77	3637.96	4182.6	3467.93	5052.08	5031.77	3812.85	3968.8	5147.48
M132T44			0.627122	1.33066	0.0262859	132.043	44.003	12783	6472.19	12900.3	10437.8	7740.46	12485.8	10220	10945	11078.6	8632.58	11301.8	21921.4	16325.3	11724.8	8349.9	11766.9	14080.4	12935.8	11756.7	17820.7	11445.9	11691.9	11502.2	11691.2	12595.4
M236T28_1			0.160036	0.80594	0.0264193	236.014	27.71	1758.28	1339.71	2202.06	1745.09	1639.71	1687.24	1571.11	1623.26	1709.04	1699.33	1583.1	625.363	1230.93	956.217	1177.25	1761.09	1644.02	1384.68	1529.49	1788.57	1238.55	1232.33	1201.19	1239.65	1239.7
M156T503			1.1171	1.42461	0.0264914	156.075	502.675	54761.3	36726	25890.1	48237.6	24980.1	44422.4	13677.2	24239.8	58842.9	9050.74	53965.6	39422.9	57773.1	60842.6	43807.7	35883.1	46693.2	43832.2	53293.3	50035.2	2028.49	2518.91	2726.93	3025.18	3898.92
M507T414			0.165532	0.604026	0.0266979	506.966	413.786	756.039	528.37	881.908	872.27	775.159	815.128	556.179	1394.58	1880.76	685.876	475.421	586.288	785.871	580.631	299.56	42.7725	581.592	746.345	712.104	714.001	518.316	518.343	517.528	531.32	531.196
M530T157			0.391031	1.2352	0.0267134	530.321	156.913	4385.26	4419.35	5513.11	4793.03	4794.2	4853.99	4847.13	4991.93	7196.02	6068.44	8283.93	4453.85	6036.68	5255.19	4941.15	5631.03	7572.99	6501.05	7530.85	7853.98	4365.91	4510.74	4806.25	4103.47	4514.15
M247T336			0.387598	1.29352	0.0268522	247.057	335.63	4499.14	5391.64	6045.41	2634.78	3989.79	1383.84	4957.85	3708.59	3995.55	4528.34	5415.9	5569	5353.65	5979.05	4350.73	3891.14	5044.34	4747.54	6389.25	6468.34	3952.69	3707.24	3939.21	4007.36	4008.61
M261T738			0.15488	0.758615	0.0268652	260.934	738.364	1264.81	1438.83	1871.81	1443.24	1339.35	926.944	1334.12	848.977	758.639	1044.03	803.046	1396.14	806.51	1040.13	1026.8	812.256	823.957	991.186	875.522	733.236	2697.41	4022.27	2566.92	3263.44	3365.76
M961T468_1			0.234899	0.906043	0.0268725	960.517	468.296	8797.18	9889.39	9808.46	9424.2	10380.7	8439.75	8590.66	10191.8	10201.6	10192.6	9151.15	8108.79	8092.29	9236.11	7858.81	7416.74	10565.3	9302.2	8189.68	8983.32	8262.06	8246	8951.52	8240.03	8423.25
M557T46			0.597911	0.353295	0.0270395	557.369	46.3225	6680.56	696.698	9578.69	8404.29	4915.04	1735.61	540.554	16575.7	8812.19	9483.01	1180.42	1048.87	1279.72	6371.2	576.085	8822.29	833.169	882.213	700.338	2125.67	1444.73	2852.23	1528.28	1269.34	2569.67
M431T224			0.590331	2.69546	0.0270408	431.094	223.601	3357.92	3750.98	3799.13	764.664	604.583	695.902	896.597	709.745	755.445	2926.46	815.561	7227.99	3232.47	4307.72	2921.18	5317.56	2165.54	4875.27	3832.49	14527.1	3541.13	3478.52	3479.25	3588.95	3402.47
M269T28			0.108166	0.812757	0.0272449	269.016	27.648	1029.4	618.324	1042.82	926.951	753.832	876.165	815.036	793.565	964.369	758.071	923.346	466.551	661.698	592.948	569.644	968.654	691.854	559.06	738.277	800.228	684.47	721.881	722.385	721.596	697.825
M204T343			3.42252	0.152958	0.0272596	204.131	343.397	40021.1	46036.6	23841.3	66042.5	62021.6	395629	60989.4	88699.1	521595	417777	50399.2	9097	32943.3	7969.81	34219.6	26707	31297.6	19391.3	23648.8	27819.1	23297	22050	22595.8	21742.8	26947
M508T314			0.153678	1.26978	0.0272761	508.361	314.47	862.41	875.577	979.617	635.342	576.526	789.627	557.135	413.147	589.054	616.223	639.767	1048.43	1057.18	784.854	688.773	809.982	936.293	717.872	965.633	1105.91	722.497	742.641	778.384	722.209	860.739
M281T355			0.166649	1.298	0.0273476	281.073	355.056	1326.91	958.787	1335.78	1373.59	722.629	668.427	955.479	717.654	933.005	1288.57	1264.07	1429.86	1470.5	1200.59	751.131	1543.62	1604.56	1615.88	960.16	1504.18	1487.82	1525.33	1552.22	1685.93	1532.76
M370T320			0.210236	1.60258	0.0273712	370.168	320.082	880.102	906.964	1023.08	526.009	454.555	489.15	636.584	345.231	514.009	469.365	516.837	1873.82	1076.01	1312.26	462.997	776.191	765.519	928.065	837.836	1458.63	877.101	787.619	844.74	881.427	878.643
M445T414			0.26357	0.627636	0.0274297	444.966	414.458	2069.34	1692.05	2791.69	2588.42	2383.89	2185.08	1601.48	2781.38	5175.31	1878	1138.67	1365.66	2476.1	1665.83	976.878	207.853	1617.36	1973.03	2018.32	2343.24	1457.61	1549.18	1512.28	1669.38	1514.42
M307T303			0.163834	0.843846	0.0274725	307.025	303.406	2701.87	2857.78	2390.26	2674.38	3106.2	2163.13	2658.2	2507	2409.37	3312.05	2363.32	1797.87	3040.06	1591.37	2368.43	2074.47	2199.59	2048.17	2797.12	2317.98	2466.7	2466.93	2443.42	2431.25	2314.34
M206T325			0.314529	0.647076	0.0274795	206.022	325.368	3902.63	4163.21	4089.16	2703.65	2328.16	2305.83	3761.44	3011.74	2300.61	2133.78	5053.02	1218.84	1949.55	2399.33	1836.63	1094.9	1051.32	2112.04	1586.66	1563.08	2043.01	1835.94	1996.78	2040.21	2040.58
M447T26			0.130165	0.839137	0.0275291	447.146	26.355	2253.42	1724.01	2389.99	2311.93	1448.67	1967.16	2090.57	1429.73	1697.63	2010.43	1581.31	1544.05	1605.9	1557.4	1502.73	2242.14	1532.74	1534.52	1596.07	1518.25	1875.51	1953.5	1713.8	1714.41	1715.13
M310T270			0.137679	1.29742	0.0276781	310.163	269.96	1030.27	832.815	638.452	741.185	725.631	718.275	723.173	711.201	565.855	839.565	1077.14	933.503	1201.73	1611.59	930.953	910.207	705.895	810.281	773.199	810.466	908.184	939.554	733.516	938.193	940.347
M421T237			0.0891155	0.855173	0.0277138	421.06	237.444	659.432	575.348	596.451	777.488	864.692	526.434	659.937	674.721	650.295	659.806	732.188	551.933	598.046	550.041	549.535	484.776	556.977	489.622	679.265	489.902	618.845	645.733	622.411	543.869	608.587
M403T314			0.159518	1.33927	0.0277246	403.06	313.647	768.232	855.447	708.621	960.232	603.809	671.416	854.318	1148.29	318.112	738.052	723.023	1131.63	1264.09	1385.04	1004.56	786.499	826.642	1184.6	1261.97	645.928	630.728	601.794	601.763	601.744	607.87
M190T274			0.0970342	0.816228	0.0277625	190.154	274.495	720.719	907.422	1077.95	887.798	669.688	602.044	1009.78	1100.94	794.61	1011.25	997.13	813.596	756.436	680.661	651.378	580.101	613.588	667.206	752.942	655.246	638.634	655.877	743.575	639.189	639.002
M499T46			0.221687	0.83228	0.0277692	499.375	46.161	4246.14	2905.89	5411.8	4144.38	4827.12	5414	5354.65	4313.94	4129.89	4667.54	4265.41	3553.31	4639.28	3162.93	3673.01	3141.01	4549.48	4245.18	2751.92	3816.76	3638.11	3290.19	3373.61	3186.21	3290.32
M302T370			0.335619	1.53815	0.0277895	302.119	369.736	2400.3	2722.49	2551.03	1798.66	2508.41	2437.56	1720.89	3070.39	2459.07	1803.92	2387.4	1867.98	1386.9	3403.57	6462.74	2486.11	4438.42	3799.41	5225.8	4646.23	2141.73	2145.95	2141.78	2163.78	2262.36
M174T276			0.134961	0.647399	0.0279918	174.012	275.647	814.933	635.065	812.392	673.034	727.936	371.92	653.813	322.616	322.977	815.474	522.43	196.353	241.109	94.1433	422.648	841.992	385.571	437.97	405.965	433.427	659.844	659.71	682.758	669.658	660.133
M198T418			0.800568	0.575476	0.0280276	198.087	417.86	13606.2	16395.9	19433.7	25204.8	18482.6	5800.49	13782.2	10026.7	4716.13	20158.7	9193.65	5689.89	8414.33	20626	7496.79	3047.57	5574.67	10463.4	11382	3056.2	9228.82	9129.63	8459.74	9230.28	9229.24
M780T118			0.427936	0.489398	0.0280536	779.577	118.415	8409.01	4990.03	5864.07	1533.73	3892.16	539.834	3745.72	2140.42	7423.27	10731.9	1846.77	2390.45	1356.1	2545.43	3190.92	2978.92	1675.01	1494.21	2832.59	3802.33	9118.93	9036.28	9574.86	10049.3	8730.97
M463T48			0.357593	0.833789	0.0280826	463.339	48.0955	11528.4	11458.6	13124.9	14626	11669	13905	14535.5	13179.6	16225.8	12510.2	13707.3	12357.1	12025.7	11352.2	6926.23	10045.1	13031.1	10609.3	7023.41	13618.9	9145.04	9313.15	9312.78	9516.06	10042.7
M166T137			0.28527	1.33091	0.0281063	166.085	137.078	2534.49	2612.66	2262.68	2117.77	1463.05	3553.26	1700.15	1510.93	1634.29	2230.21	2325.08	3636.93	3774.33	2732.66	3188.59	2755.19	2219.44	2062.93	2199.3	3879.16	1616.02	1614.48	1617.89	1781.43	1674.38
M701T41			0.348597	1.66224	0.0283003	700.553	40.798	1953.12	1998.3	2870.11	1872.62	748.573	1913.75	5028.34	1991.78	1058.72	1516.9	6762.14	1900.64	4620.74	3345.79	2974.8	3256.43	2015.54	3535.09	2602.58	3813.78	2703.28	2814.26	2391.51	2702.19	3493.3
M365T382			0.578818	1.91954	0.0284669	365.103	382.384	5704.36	6935.11	7675.75	1338.72	1332.96	3848.72	5363.81	1380.42	1703.22	3289.16	3731.87	3018.86	5527.41	10017.9	8487.36	5332.36	2974.14	15539.6	10442.4	8968.97	8656.13	8394.59	8724.79	8725.23	8724.24
M177T595			0.302186	1.58179	0.0285134	177.06	594.875	924.47	1499.78	2289.18	1546.48	929.181	1395.91	1321.01	1328.58	1790.54	1039.09	1096.4	993.747	2321.2	2627.36	2724.69	1014.84	2549.59	2431.57	4284.49	2202.82	813.552	809.258	806.224	907.849	823.525
M211T287			0.238281	1.46122	0.0285461	211.106	286.598	2974.29	1291.22	1603.1	1344.03	1207.06	1124.91	1407.86	798.669	629.254	995.896	1426.2	2748.72	1923.44	1445.19	1509.13	2683.28	1438.3	1915.41	2233.66	2222.38	2101.2	1717.11	1869.86	1918.57	1868.1
M227T273			0.246159	0.806504	0.0285839	227.101	272.546	4056.55	3192.57	5541.33	4498.84	4622.1	4836.16	3586.26	3887.18	4473.51	3119.61	4278.45	3591.07	3025.96	4798.82	3967.24	3094.33	2524.84	3037.37	2705.47	2699.66	6558.57	4636.5	4634.34	4623.29	4924.19
M359T340_1			0.242732	0.694669	0.0285857	359.122	340.319	3333.33	5002.07	4514.59	2956.36	2045.25	4039.61	5442.7	3302.68	1556.82	2551.59	2089.72	1624.69	1543.99	2123.29	2477.14	2589.49	2479.11	2847.57	2725.49	3635.8	3817.78	3821.14	3814.94	3840.23	4691.07
M232T136			1.09099	2.42516	0.0286338	232.117	136.499	6277.7	16090.8	8197	8456.79	4820.29	13839.1	11282.6	21380.1	1663.03	6241.42	3864.03	18326.3	6963.47	48590.9	58033.5	16230.5	19528.2	16895.8	34457.3	15378.8	3578.19	3699.48	4513.49	3800.18	3614.18
M239T459			0.183645	0.57659	0.0288911	238.965	459.387	992.699	714.82	1352.47	957.615	945.823	1116.11	1004.15	1796.18	1740.69	2945.72	621.146	632.269	516.82	450.897	523.117	423.973	1388.04	662.842	1325.17	1277.9	767.147	766.418	789.571	738.347	841.071
M584T766			0.331056	0.5735	0.0289067	584.47	765.895	3258.34	1867.23	1811.85	1963.92	5295.69	1632.37	1795.22	4498.77	1417.28	1764.27	2322.17	1390.14	1652.74	1886.93	1662.65	954.811	1707.95	777.779	997.714	1159.5	2335.46	1750.62	1289.71	1908.25	3279.72
M229T371			0.793116	0.760747	0.0290067	229.153	370.908	33552.6	23279.9	31045	32061.2	39528.6	39821.9	60982.8	34580.6	46569.9	31958	28322.7	20512.8	37667.9	36250	27138.2	21585.9	23482.6	30324.4	32299.2	26464.5	20950.4	22477	23206.5	22778.9	22780.5
M404T173			0.265148	0.601425	0.0291021	404.262	172.732	1385.97	991.923	1283.96	1549.88	1759.89	2096.78	2196.35	1948.69	2729.68	650.294	375.56	269.677	565.916	1212.23	1092.37	1844.85	1367.98	2072.97	799.556	378.594	915.291	882.978	822.432	869.024	875.148
M443T482			0.146981	0.835355	0.0291227	443.332	481.711	1880.42	2253.64	1792.28	2123.17	2525.29	2022.72	2224.39	1753.94	2114.64	2041.84	2244.03	1493.42	1961.11	1181.56	1233.43	1816.52	2046.58	1305.55	1967.16	2069.5	2932.45	2898.94	2980.56	2694.89	2932.61
M884T476_1			0.214008	0.832365	0.0291338	883.932	476.411	3644.21	2924.28	3842.02	3262.11	4299.7	3283.21	2644.22	2815.11	3902.57	3335.33	2957.17	2438.5	3954.87	3257.64	3369.88	2558.57	2565.47	2512.96	2441.1	2204.9	2746.91	2728.55	2728.39	2728.38	2793.09
M326T215			0.266845	1.45661	0.0292004	326.195	214.857	1994.12	1742.66	1851.92	843.178	832.707	793.187	786.999	837.244	788.284	1883.93	2049.81	2613.13	1319.77	1787.79	1290.19	1176.57	1541.89	1537.85	2142.9	2535.43	1412.17	1345.77	1394.03	1412.38	1424.69
M847T119			0.676433	1.57816	0.0292375	846.598	118.632	7136.78	14046.6	10654.4	9000.22	11078.6	7108.3	8848.88	10162.4	7646.37	9545.31	12645.5	14431.9	11784.5	9298.31	8833.51	16178.4	28502.9	26362.4	13973.7	8273.49	17762.5	18824.9	11326.2	18865.9	18872.9
M540T302			0.272835	1.42488	0.0292794	540.21	302.055	948.446	1629.56	1097.8	2091.2	1288.21	1727.78	1130.57	2399.15	1682.98	1132.63	958.311	2139.37	1081.24	2455.15	2005.94	1766.09	2809	2578.53	3080.35	2682.07	783.217	659.666	836.857	655.125	658.512
M475T137			0.212896	0.653855	0.029435	475.281	137.423	2169.2	745.87	1005.35	1650.05	1383.97	1411.24	1892.73	1720.91	1303.58	1097.66	1278.87	484.738	1623.08	803.511	1054.44	338.251	782.308	1860.02	503.201	674.382	108.122	108.412	113.558	146.578	108.106
M219T94			0.294464	1.17823	0.0294865	219.094	93.579	6118.22	3661.54	5815.62	5585.32	5965.74	4856.53	4545.53	4080.55	4949.35	3516.71	4841.8	6369.59	5925.75	5875.42	4559.46	5320.8	5983.29	5930.13	6392.58	6646.71	4942.55	4566.48	960.833	4515.26	4951.79
M271T42_2			0.435267	0.734548	0.0294971	271.168	42.478	7804.97	6831.87	7688.88	7718.4	7198.6	4375.47	6771.85	5224.01	6236.66	7084.13	9506.13	3549.96	6265.03	5638.02	3633.67	5621.68	2189.74	5585.04	4112.88	3064.73	5440.54	5403.09	5405.57	5541.58	5729.8
M360T301			0.511881	1.41291	0.0295104	360.148	301.476	3205.39	6103.9	5639.06	8684.97	4121.97	5989.45	4069.23	7760.76	5176.73	4173.02	3814.51	7229.27	4010.02	9321.46	7494.53	6398.11	9793.85	9319.92	11518.2	8703.37	1296.35	1272.84	1296.82	1324.35	1447.67
M189T599			0.503977	1.2359	0.0295138	189.134	598.942	9969.62	8003.16	11303	10105.5	10521.1	8839.92	5877.53	7756.6	8208.81	10538.5	9092.07	9356.34	12376.7	11470.4	10466	8171.74	11427.8	10204.2	14770.8	15283.6	10006.7	10714.7	10697.2	10716.6	10717.2
M907T109			0.157623	1.26733	0.0295277	906.601	108.599	876.135	900.178	1004	790.508	1013.36	1188.98	1629.05	1131.97	1229.18	929.323	1265.6	876.527	1441.19	1247.5	1928.52	1630.06	1007.03	1405.95	1414.64	1334.15	3138.77	3150.03	3146.87	3269.55	3570.73
M332T366			0.3363	0.733315	0.0295831	332.093	366.014	9685.86	4112.43	3969.48	5155.17	4993.16	4289.51	6206.41	4798.68	5287.51	3883.91	4333.8	4481.49	4056.45	5224.81	3954	3554.57	2744.97	3693.55	3366.39	3002.55	5228.82	5179.26	5141.67	5057.4	5179.26
M367T301			0.683276	1.75858	0.0296054	367.147	301.405	6671.21	6064.53	6246.32	5918.84	5707.86	7686.18	4100.48	13142.8	4932.69	4477.4	3801.51	13119.5	4121.35	23844.5	10217.3	5793.02	14163.4	12561.9	16010	10584.2	2376.59	2149.93	2971.69	2553.21	2338.69
M137T186			0.188217	0.740889	0.0297574	137.07	185.548	1581.64	2511.94	1277.35	1954.21	2057.79	1805.48	3020.69	1513.99	1671.61	2356.66	1747.91	486.354	1609.2	1378.57	1950.03	1926.76	1608.19	1532.39	1337.04	1057.12	1751.52	1795.66	1736.64	1952.49	1753.03
M188T604			0.615471	1.43793	0.0297623	188.138	604.299	14306.1	10001	14427.3	14586.5	10302.6	10749.2	6233.65	7465.49	7380.66	7338.84	17336.4	7377.04	9840.8	18369.4	13322.3	14384.3	24906.9	9885.65	17294.4	15090	15756.1	15663.8	14918.4	15756.1	15664.5
M633T310			0.0683531	0.842638	0.0297649	633.116	309.533	770.574	459.993	599.187	571.172	613.844	764.918	622.648	506.534	690.422	613.048	553.202	580.691	620.257	437.018	605.265	440.401	419.512	441.661	632.775	503.974	613.454	597.968	602.808	603.546	663.885
M133T595			0.880222	1.48887	0.0298185	133.096	594.975	13277.4	18725.5	15817.4	23068.4	11683.1	15503.5	8929.51	12475.9	11078.2	13702.6	10667.7	11945	19089.2	29980.5	24121.2	13849.6	22505.9	21626.8	38825.9	22174.6	12493.1	13718.3	12187.6	12494.8	12650.8
M356T356			0.123306	0.845993	0.0298917	356.119	356.438	1395.91	903.33	1239.16	1144.24	1022.57	1028.15	820.295	960.319	963.531	934.395	943.644	764.549	870.029	995.915	669.864	797.841	1101.56	886.039	796.833	982.122	885.285	885.506	894.491	872.314	929.381
M432T275			0.229712	1.81343	0.0298994	432.235	275.326	672.854	1040.89	452.744	954.736	392.555	825.424	410.932	607.795	873.951	684.577	506.268	581.875	2224.47	456.052	1028.79	1859.64	1152.16	797.35	1518.59	2417.3	424.695	548.86	656.355	548.842	524.678
M268T165			0.35671	1.50339	0.0299145	268.102	164.951	3471.35	1745.73	2291.68	2533.49	2979.09	2727.84	1692.18	1646.23	3273.69	2229.11	2321.14	3424.55	3538.45	2328.49	3440.21	3895.37	3627.45	2363.3	4525.7	7504.26	3141.08	3349.33	3319.97	3349.36	3349.41
M314T386			0.139781	0.79171	0.0299297	314.206	386.439	1285.61	1404.5	1696.44	2086.07	1486.56	1947	1727.88	2589.09	1960.58	1567.18	1395.54	1269.36	1771.36	1435.22	1302.64	878.246	1862.63	1054.7	1357.9	1725.95	4058.61	4218.82	4415.33	4049.4	4229.66
M743T312			0.23244	1.37199	0.0299328	743.157	312.36	2057.71	1872.69	1817.57	1493.45	1186.58	1365.38	1232.7	1186.12	1380.43	1373.64	2210.64	2255.95	3668.23	2548.93	1559.48	1411.91	1627.79	1505.25	1997.74	1747.62	998.401	972.356	998.721	945.059	1005
M243T260			0.33162	1.74986	0.0299472	243.133	260.372	2281.5	1454.49	2484.27	733.408	667.198	871.051	668.445	868.002	756.422	1448.99	689.34	4004.72	2118.21	1263.96	1571.4	2219.57	2153.67	1410.5	2338.59	3637.42	1865.25	1805.18	1822.69	2146.19	1801.52
M468T209			0.664138	0.531356	0.0299699	468.341	208.7	14611.2	14814	33565.8	5672.49	11109.5	8398.65	9481.91	9667.99	8093.7	12535.4	5259.37	9369.48	7020.5	7846.32	4090.16	6190.28	9338.2	5097.48	7536.98	6238.56	16046.2	16808.9	13226.5	16548.6	17895.5
M556T467			0.337699	0.724505	0.0300119	555.968	467.44	4269.29	10643	9991.12	4997.42	8848	3428.32	7095.32	8437.23	7597.41	8910.37	4324.15	7235.01	3867.39	4302.48	5008.2	5638.53	4250.16	5602.49	7102.25	6440.2	9262.59	8210.95	9283.59	9256.6	7427.67
M696T113			0.256219	2.5037	0.0300241	696.435	113.106	402.284	1257.56	645.687	422.584	196.067	812.723	1078.82	307.615	444.353	434.903	1145.37	438.177	830.202	837.23	3775.8	3228.74	1449.33	891.528	413.168	2019.14	979.639	934.476	1009.56	1008.41	1008.18
M737T133			0.769396	0.717484	0.0300981	736.572	133.404	29368.1	32006.7	45515.6	35471.8	25551.5	35321	24878.2	42188.7	32861.6	54886.5	21630.4	16621.6	42648.3	23325.5	13066.9	19448.5	36170.4	18738.3	28877.9	36367.2	41665.2	41222.1	39209.9	39815.2	39813.3
M199T32			0.288708	0.64066	0.030159	199.02	31.624	2329.05	2589.12	1105.34	2204.57	4187.69	2513.6	937.142	2517.33	3568.48	2794.78	3075.05	1047.65	1270.05	1694.09	2457.69	898.275	1082.83	1316.44	1700.05	1312.37	1506.5	1609.14	1530.15	1985.8	1522.38
M533T161			0.936418	0.077528	0.0301965	533.284	161.072	3986.16	940.581	1465.63	14492	972.067	814.671	23489.2	39935.4	33618.3	1651.02	817.701	794.68	588.894	936.386	954.936	1114.88	1235.29	956.283	755.049	1255.08	822.171	927.202	843.458	721.804	842.98
M556T232			0.335682	0.794289	0.0303066	556.395	231.692	5060.04	4490.98	6194.2	7133.33	6116.7	8627.56	7621.73	8859.2	8990.67	5237.48	4634.53	4760.89	5043.58	6652.72	5015.76	4895.47	6833.55	6593.43	5346.29	4499.03	5138.54	5295.79	5113.98	5308.68	5137.1
M150T144			0.247913	1.3963	0.0304198	150.065	144.161	1845.17	1588.2	1906.7	1676.04	1236.96	1817.13	844.181	1204.13	720.431	1666.47	2219.07	2620.63	2951.52	1625.17	835.117	1972.08	1706.17	1387.56	2333.72	2602.92	2120.4	2120.75	2097.05	2149.68	2176.62
M548T24			0.36224	1.41877	0.0304432	548.173	24.191	5036.97	917.889	3450.54	5081.26	2429.86	3892.92	2976.31	5285.52	2270.79	2968.3	3571.08	5188.82	5758.03	3437.63	3026.01	4837.08	7198.42	6229.58	4338.76	5093.06	3770.01	3616.45	3502.96	3706.35	3618.71
M570T26_1			0.252694	1.44202	0.0304838	570.159	25.9555	2702.72	1159.46	2717.51	1167.94	947.594	1300.05	892.794	1562.99	918.01	2283.17	1566.86	2575.36	2747.57	1960.71	1195.29	2426.2	3045.18	2743.14	2366.33	1944.12	1968.78	1832.32	1968.77	1908.63	1957.49
M727T327			0.168327	1.19231	0.0305423	727.225	326.996	1511.91	1304.15	1743.05	1683.95	1759.53	1306.92	1691.95	1257.39	1578.18	1644.31	2035.21	2367.14	1339.21	2010.33	1958.03	2234.56	1754.93	1674.43	1802.46	1282.23	1938.22	2421.25	2025.73	1962.13	1989.98
M749T205			0.256369	1.31495	0.0306768	749.443	204.996	2538.83	1897.57	2342.49	4435.36	2987.76	2741.88	3482.03	2864.39	918.906	2648.79	4787.02	2620.6	3381.71	4464.13	3608.21	2982.11	3157.89	3192.35	3826.61	3296.22	3680.76	3628.89	3639.18	3479.88	2918.64
M449T46			0.299254	0.860964	0.0306812	449.359	45.9735	9657.77	10014.9	11046.1	11000.8	11509.1	11117.9	10893.5	12376	14985.2	11801	9034.07	9841.98	12420.2	10571.5	8098.48	10418.7	11742.7	9171.91	7274.44	9922.46	7901.74	8007.44	7902.83	7243.7	8184.48
M823T309_3			0.169882	0.822023	0.0307083	823.167	308.847	1894.66	1550.77	2025.91	2121.1	2057.18	1447.88	1894.2	1799.71	2440.03	1657.08	2157.32	1496.09	1129.44	2006.07	1174.28	1340.77	1425.86	1870.14	1475.66	1451.16	1450.64	1484.92	1614.3	1439.73	1450.16
M953T469_2			0.351389	0.908427	0.0307471	953.021	468.918	26701	25627.1	30462	34419.7	27427.9	29109.8	25133	28703.8	31117.6	27342.1	23561.1	27486.1	24937	25990.3	24691.9	22114.3	28460.9	28410.1	27663.6	26535	22339.7	22495	22263.4	22259.5	22812.1
M143T283			0.834376	1.66061	0.0308342	143.117	282.974	18193.8	13049.4	27967	19999.1	12435.2	20918.8	20243.7	6815.5	14445.1	8506.25	44730.2	15473.5	11912.5	36732.7	22611.1	49337.8	22975	21647.3	13783.6	30768.2	54537.1	54773.4	54638.5	54773.6	54977.6
M149T302			0.246441	1.53731	0.030841	149.099	302.399	1655.51	1062.57	1288.23	1085.1	1046.88	1210.67	579.22	852.26	803.015	2109.78	2502.7	1939.31	3024.03	2044.05	1358.25	440.358	1362.84	1393.79	2272.9	1637.9	1082.24	1085.24	1090.02	1153.68	1212.19
M157T632			0.234559	1.59204	0.0308426	157.096	631.716	719.885	1366.06	744.576	1664.39	1068.83	1456.43	883.272	1834.85	290.267	1215.43	1183.62	1150.94	1217.78	3315.77	2742.84	1421.27	1686.71	1421.67	2424.05	1336.29	1029.94	969.319	1117.72	646.102	969.74
M789T125			0.59746	0.467696	0.0308557	788.519	125.189	13549.6	6311.43	19472.1	3930.52	6761.2	2676.91	6636.99	6261.12	1469.63	10183.3	3310.97	2608.68	3236.91	3901.39	2690.07	4517.06	4397.97	4529.49	5666.91	1271.34	7140.89	6714.66	8391.87	6726.55	7107.25
M522T49_2			0.270496	0.633691	0.0308681	522.283	49.3925	2998.09	1883.96	1750.62	2143.66	1127.6	4046.7	4469.13	4563.56	4670.39	3124.34	2042.44	1507.47	1587.78	1136.76	1083.99	1998.88	1313.2	2545.27	3186.41	3101.55	3378.25	2847.84	3466.2	3467.04	3381.35
M465T287			0.127845	1.40221	0.0309124	465.226	286.908	519.438	221.53	583.133	360.312	350.807	430.391	460.924	405.767	291.318	498.537	859.908	524.311	650.615	463.105	809.668	209.942	487.374	464.064	556.299	754.858	263.593	285.88	259.111	259.11	259.074
M980T210			0.69807	1.21386	0.0309531	979.575	210.285	19978	20120	25799.4	26049.8	25498.2	18201.1	24813.8	16307	18570.3	29309.8	24329.9	28354.5	24709.6	34802.8	18590.8	25611.4	32521	28887.4	23622.8	31259.5	25248.6	25246.5	25487.2	24875.6	25429.4
M513T37			0.3584	0.727404	0.0309881	513.256	37.384	6791.65	7864.43	10837.2	9846.99	5359.26	7582.89	8318.18	5363.17	6083.45	8662.66	6936.86	2614.64	3477.34	2414.88	6441.46	6681.54	7745.22	6568.66	4530.33	8388.18	4873.59	5050.16	5484.05	5568.25	6194.81
M140T279			0.895111	0.815989	0.0310661	140.067	279.289	59354.2	53144.8	59169.8	68412	70921.1	69507.9	65434.9	70573.7	78323.8	82782.6	67617.4	34175.6	37965.4	35746.9	70375.9	60959.6	59002.9	55521.3	71342.1	60227.3	46456.8	47968.4	47342.9	47350.1	49526.1
M338T451			0.274404	1.38475	0.0310674	338.19	450.803	2043.56	2579.56	2493.81	2534.44	1475.49	2688.83	1705.46	2967.69	1651.92	1936.19	2352.08	3354.66	1809.75	4976.88	4451.88	2460.43	3177.95	2873.86	3211.76	1901.87	1521.23	1700.73	1521.8	2218.72	1702.43
M302T396			0.560009	1.63132	0.031091	302.119	396.066	6987.19	3215.12	6712.82	8021.01	2051.02	5589.11	3068.56	9027.44	3323.43	2474.02	3225.15	4261.1	5097.41	11074.6	5891.15	10984.5	6961.58	10478.7	11974.3	12384	5012.11	3543.09	4991.15	4995.98	4609.42
M358T227			0.579424	0.720624	0.031197	358.257	226.852	12090.8	10512.9	10509.2	14089.2	15168	10972.4	14777.7	12822.5	9700.92	13488.4	19324.2	6771.53	12165.6	9376.31	8992.68	4173.03	7381.2	9007.03	6013.88	6247.08	8698.83	8737.6	9029.48	8776.87	8737.61
M312T175			0.28023	1.53698	0.0311991	312.047	175.212	1179.18	1335.86	1326.31	1788.55	1676.62	1471.57	3398	2592.38	1202.31	2766.2	1757.38	1633.29	2742.43	4409.96	3770.54	3804.86	1546.8	3809.9	1724.59	3598.69	2059.97	2603.79	2596.47	2107.89	2850.06
M381T383			0.191257	1.48612	0.0312593	381.077	382.682	1006.81	850.355	1073.11	525.709	453.084	851.27	624.607	413.232	479.659	802.224	529.207	853.58	892.018	1356	1054.61	657.912	758.646	1866.89	1289.62	1263.32	989.719	916.86	1011.02	1010.89	1016.59
M297T275			0.381248	1.59536	0.0312933	297.179	274.844	3322.27	3340.33	4485.58	1429.91	1410.61	1854.78	1130.62	817.514	1579.85	1828.55	2023.12	4716.28	5292.16	2787.35	2201.29	3227.5	2242.6	2759.96	3483.14	5088.36	2942.11	2690.21	2867.82	2927.26	2927.01
M294T387			0.186484	1.27096	0.0313349	294.06	387.179	1222.99	1468.59	1440.76	905.045	1086.66	1081.59	1067.53	1592.83	514.488	1377.59	1223.17	1469.85	952.345	1851.27	1542.94	1271.46	1660.87	1641.65	1898.26	1432.19	598.831	551.063	590.624	618.798	597.051
M292T337			0.39646	0.672245	0.0313374	292.033	336.978	5203.39	4580.67	5232.8	3784.33	5962.29	3429.25	4639.04	3452.86	4993.52	3444.34	7502.66	2134.16	4117.93	3324.95	2686.38	2427.39	1274.07	2741.35	1822.18	2033.42	4341.13	4150.89	4016.19	4149.68	4214.79
M466T28			0.150748	0.792878	0.0314658	466.065	27.709	1556.58	845.165	1754.5	1616.8	1460.14	1408.83	1264.67	1402.91	1186.9	1480.56	1441.54	634.708	1173.18	839.88	793.927	1366.19	1367.51	944.198	1048.58	1472.38	1003.04	1029.55	1003.49	1029.03	926.784
M130T249			0.40605	0.633036	0.0315451	130.048	249.306	3603.42	3277.59	2463.57	9173.5	6820.41	4483.7	6121.12	9067.06	8262.17	3449.36	2856.14	3369.68	2960.3	3977.64	2854.66	2300.65	2645.72	6305.52	3874.71	4761.95	3363.27	3477.64	3477.42	3477.58	3409.1
M643T41			0.230029	0.584223	0.0315707	643.321	40.723	809.019	424.289	805.932	2947.25	2180.72	1320.53	1554.84	2696.09	2298.8	1088.63	606.361	1037.76	1225.5	705.685	1297.17	861.44	800.873	1337.69	747.253	801.497	886.223	975.654	1031.16	977.678	1080.37
M849T152			0.128619	0.756881	0.0315986	848.836	151.805	876.639	901.124	983.218	736.407	835.441	1090.18	760.23	443.285	1249.41	687.148	909.802	310.433	615.438	716.025	579.197	804.698	458.585	716.203	741.455	629.402	876.241	1026.75	922.721	873.917	919.748
M333T477			0.673896	1.04747	0.0316432	332.95	477.064	66287.6	59482.3	65338.5	64964.2	63917.2	64728.3	66025.9	61344.4	71113.2	70748.9	69067	68611.8	67913.8	63893.9	66843.3	71829	69156.5	68230.1	68348.2	71098.2	56949.5	56193.8	57441.1	57000.9	57440.9
M457T45_2			0.285222	1.24727	0.031698	457.364	45.141	2964.78	3745.13	4085.93	4118.73	3891.02	2024.8	4656.05	5044.6	2917.34	4766.74	5660.06	3000.63	6021.8	4873.01	3911.09	5059.41	4891.78	4337.51	4648.35	5261.09	4220.07	3306.9	3538.85	3529.16	4032.46
M196T350			0.206572	0.837546	0.0317309	196.096	349.534	3382.2	3174.49	3396.9	4709.5	4283.61	3905.47	3649.08	4751.13	3566.03	4605.44	3215.41	2825.67	2996.56	3552.12	3397.31	2306.85	3268.17	4278.47	4320.76	2857.97	2469.29	2507.06	2468.73	2492.67	2382.09
M360T411			0.239052	1.44988	0.0317949	360.103	410.842	1164.41	1651.35	1221.62	1792.88	1177.96	1272.32	1343.7	1496.2	591.022	997.365	1269.44	1593.54	668.604	2715.95	2021.6	1254.59	2995.32	1759.1	2224.4	1923.72	848.168	739.834	869.832	928.303	859.633
M444T200			0.415245	0.650987	0.0318565	444.364	199.959	4303.52	4316.66	2971.47	4454.85	6676.33	8062.37	5270.94	9831.19	11188.5	4464.75	4672.3	3676.48	3979.7	4765.74	2892.16	1606.07	4771.88	4270.92	5294.84	4132	3905.22	3645.45	4406.29	3254.92	3905.72
M493T313			0.361124	1.29978	0.0318942	493.127	312.937	6382.87	5346.82	5822.31	4376.71	4148.8	4122.36	3812.46	3501.34	4007.7	3725.34	6668.34	5965.68	9442.99	6898.15	4328.73	4111.25	4567.16	5657.41	5300.67	5870.28	3098.99	3123.52	3134.07	3014.91	3123.67
M181T114			0.426002	1.82646	0.0318953	181.107	114.106	3464.9	1204.4	2503.16	1231.8	1844.09	3724.7	1807.65	1213.24	2482.39	1465.06	1609.19	3104.59	2416.17	4093.49	2306.61	2510.21	4285.04	4913.49	3781.21	9228.63	1345.7	1217.86	1427.93	1298.62	1297.9
M970T212			0.338348	1.50231	0.0319442	969.591	211.665	2399.59	2149.3	4371.09	2202.62	2165.17	2219.07	2095.24	1531.77	1750.64	4305.66	7388.63	4186.38	3598.69	3967.3	2109.28	3476.52	3898.63	3191.48	2747.5	3279.09	2707.13	2706.92	2659.16	2889.26	2626.39
M844T469_1			1.27937	0.920436	0.031956	843.516	468.654	447846	366236	388906	418158	398852	383070	401743	397318	427152	420082	378289	407720	378260	421290	321295	298786	392776	374398	378060	376306	317822	331678	322621	317788	318027
M525T177			0.620379	0.700537	0.0319654	524.558	177.355	14518.2	14028	31645.6	12309.5	23426.2	9302.55	24206.8	20809.2	14823	21914.9	11271.5	16918.2	20821.8	13575.4	10388	10675.4	13095.2	9984.17	11462.3	12797.1	13714.5	13627.7	13415	12107.5	13853
M356T420_1			0.147283	1.28206	0.0319995	356.002	420.079	853.719	576.132	720.246	617.6	701.142	617.568	877.389	686.531	386.899	655.714	973.429	916.681	1183.89	909.336	646.1	653.117	519.781	698.888	1048.78	1030.75	502.759	516.897	477.738	516.783	541.815
M553T45			0.286822	0.699817	0.0320552	553.479	45.29	3089.69	3285.78	2835.11	3006.72	5498.46	1559.95	4715.66	5354.64	2839.71	3461.8	2158.66	1514.09	3163.83	3364.67	2915.07	1350.68	1816.99	2644.58	3422.21	2595.94	2237.62	1539.54	2213.64	3017.26	2783.19
M61T18			0.486017	0.580296	0.0321087	61.0471	18.4985	7344.38	2334.41	9703.04	10584.3	8972.9	2211.97	4975.7	3461.91	5865.42	5688.99	5179.58	4369.57	2734.99	2519.43	2406.93	7923.63	2558.77	2622.73	2505.39	2660.01	3652.87	3243.76	4933.82	3253.46	3213.25
M241T339			1.05433	0.690149	0.0322034	241.153	338.898	44937.9	24268.8	31995.9	66203.7	45862	63977.9	40321.3	43050.7	80396.7	34535.9	39883.7	22653.5	36032.6	30762.6	27917.4	21985.2	29880.6	30794.7	31585.2	56705.6	27666.5	27660.9	28194.1	30494.4	27664.3
M717T344			0.235638	1.40144	0.0322165	717.181	344.095	1439.52	1559.64	1243.18	1871.36	1284.21	1457.92	1395.42	2074.4	359.757	1249.11	1371.61	2114.31	2034.52	3257.74	1813.5	1108.55	1607.01	2233.31	2423.99	1563.82	949.411	949.418	942.738	949.526	917.896
M479T45			0.20794	0.782989	0.0323152	479.402	45.475	2541.49	3009	3201.26	2946.62	3610.02	1777.03	2893.92	3750.3	3191.07	3669.82	2276.6	2196.67	2327.41	2871.2	2120.21	1106.44	1734.99	2813.97	3003.59	3500.95	2385.3	1974.71	1974.62	2052.47	1966.84
M433T45			0.35819	0.863429	0.0324899	433.328	44.56	15372.8	12123.5	15961.5	15612.5	14532.7	16691	14398.9	18183.9	18218	17441.2	16625.2	13143.8	17151.2	16203.5	11911.9	12149	11527.1	12442.8	11143.2	14586.7	13639.3	13403.9	13748.2	14796.2	13839.4
M273T341			0.406728	0.719138	0.0325043	273.107	340.969	11387.3	3924.48	9447.86	7848.08	4647.61	7401.86	7712.51	9029.98	7406.62	5217.07	7780.46	5570.73	5326.08	4394.28	2259.09	5026.13	6141.94	7637.07	5368.77	3728.47	8069.33	8069.42	8002.5	7846	8036.44
M154T141			0.483417	3.15078	0.0325334	154.096	141.013	2074.44	1650.94	2042.17	907.834	600.941	1388.15	1360.22	1371.08	1502.29	1129.57	2108.84	10094.5	1393.83	4788.42	520.969	12777.9	2076.24	5856.5	1224.87	3355.92	1501.24	1505.12	1620.17	1501.5	2183.51
M560T181			0.447677	0.670924	0.0325343	560.045	180.733	8208.07	13257	3895.54	4708.79	12469.8	3519.55	6539.85	7663.34	10483.1	8152.25	5593.15	4553.73	4196.96	6025.03	3662.43	4450.26	5363.33	6119.57	6682.4	6287.21	4272.87	5761.72	4333.25	4303.29	4702.99
M294T397_3			1.55252	1.56778	0.0325641	294.153	396.925	42027.9	64944.5	54022.2	49979.3	19385.7	48629.5	13348.1	59759.3	23094.2	38937.8	37151	55580.6	49069.7	120617	93368.2	57603.5	61890.2	29045.5	71181.3	73753.5	32287	47762.6	51051.6	43872.3	43832.7
M228T273			0.391847	1.32382	0.0326371	228.097	273.312	6517.84	3572.31	4972.89	4467.12	3407.25	4382.87	3405.09	6345.32	6103.53	5900.78	4926.48	9590.65	6222.9	6470.61	4912.43	8857.22	6492	5522.94	4126.74	7844.64	3516.25	4790.86	4986.2	4973	4978.54
M296T39			0.653322	0.864425	0.0326385	296.257	38.692	45748	46671.7	56580.9	40942.3	48242.4	48592	44420.9	35461.6	38534.8	59222.6	45647.9	45046.2	34961.3	40072.3	43065.1	41831.1	36872.8	44088.8	34290.5	35578.1	38766.8	41531.7	39594.5	39062.1	38761.6
M587T42			0.304197	0.730241	0.0326853	587.446	42.126	3258.59	3228.89	5889.68	4821.03	4495.25	2858.74	3026.17	4608.15	4488.64	4858.7	4329.4	3284.4	2430.98	4765.44	1314.53	2974.72	1805.43	3842.69	3728.87	1853.26	2585.21	1458.71	2573.24	2787.99	3179.59
M709T17			0.217507	0.754798	0.0327166	709.364	16.8085	2518.18	1146.37	2236.2	3277.98	3701.75	3032.86	3457.24	2809.02	2930.64	3415.12	1715.04	1384.18	1735.61	1727.6	3070.16	2860.53	1639.15	2168.19	2498.89	2731.52	2720.59	2566.89	2653.52	2571	3732.6
M160T37			0.57556	1.59267	0.0328637	160.074	36.698	11885.2	3794.69	5687.48	8130.23	5224.03	5190.53	7158.76	7664.61	6466.18	4235.9	4596.23	17851.1	8985.04	19606	6382.23	8980.31	11520.3	9063.42	8546.7	8689.19	6639.28	7519.62	7291.27	7304.44	8630.78
M217T50			0.671307	0.917331	0.0328896	217.105	49.637	129780	94983.8	122629	122172	133034	113972	117200	121393	111278	116298	107832	112123	111740	99446.4	122041	116525	108925	104246	93338.4	108748	66268.8	101606	104618	108087	107981
M126T191			0.330447	1.33777	0.0329888	126.065	191.246	4220.28	3369.45	2855.07	3917.45	2031.26	3090.61	5023.37	1621.22	2275.57	2653.54	4843.35	4856.23	4760.11	3643.4	3618.64	5567.63	2692.16	2773.22	4927.66	3865.8	8398.24	8396.16	9317.87	8174.19	8179.33
M673T891			0.171927	1.76192	0.0330132	672.523	891.393	417.45	546.57	485.853	631.544	497.7	390.37	360.914	511.358	99.7961	438.796	519.046	1707.77	521.803	521.389	653.818	934.923	364.434	1352.33	509.889	632.429	617.68	595.975	597.456	674.946	597.116
M652T108			0.298564	2.0136	0.033019	652.407	107.904	778.895	1729.21	1441	817.682	496.31	1678.62	1924.42	903.496	1071.95	1093.2	1949.34	1134.21	1767.41	1277.3	4618.08	5829.64	2128.17	1661.39	1037.36	2628.96	2867.88	2044.16	2038.41	2163.33	2043.91
M460T366			0.245732	0.876603	0.0331312	460.201	365.712	10341.7	9430.83	9806.54	9852.08	12162.1	9607.76	12486.6	10254.6	7845.72	10897	8192.94	8419.76	7019.34	8169	10743.5	9345.58	10268.8	9538.35	8903.83	9412.92	10647.9	12753.6	12794.8	12795.5	12554.7
M419T45			1.00302	0.663088	0.0332098	419.313	44.723	14614.6	42066.1	40773	42156.6	43344.1	36836.9	41908	50167.1	17377.3	42007.9	29751.2	18204.1	25142.4	43471.1	14481.6	11802.2	35922.9	42459.5	11920.2	13017	31264.7	35142.4	36464	35012.1	37469.2
M276T407			0.74499	2.17567	0.0332358	276.118	407.098	10454.7	2486.06	12338.6	3294.65	7616.87	1945.03	1931.61	12699.1	3950.83	1733.56	2365.02	11969.1	2258.87	26592.2	22273	12593	3164.9	13581.7	16326.9	16045.6	5345.58	3223.74	2928.72	2931.56	2915.71
M248T89			0.170052	0.733057	0.0332825	248.184	89.372	2200	1291.89	1941.4	1749.87	1011.74	1784.83	1416.76	1030.24	983.023	1473.6	828.341	901.105	1238.27	1104.15	768.392	1143.63	1107.74	1153.9	734.579	1930.22	1377.41	1548.08	1448.6	1456.36	1379.49
M778T124_1			0.280804	1.42395	0.033359	778.155	123.846	1075.6	1541.96	1492.83	868.901	1456.37	480.124	1921.81	1721.1	1576.63	2658.55	2338.94	2453.5	2221.15	1669.56	1594.51	1595.66	2592.93	1412.61	1762.03	3424.86	2193.54	1156.39	2225.51	2170.31	2211.12
M613T518			0.346015	0.599573	0.0333859	613.157	518.422	7020	2275.75	5983.7	2882.99	3225.5	4144.4	2479.3	5408.12	6380.72	8062.68	3795.93	1636.69	2436.32	1193.96	1827.11	1646.27	3177.91	2564.41	3624.66	6794.18	1803.97	1741.26	1783.65	1764.72	1784.02
M290T48			0.258764	1.2462	0.0333934	290.137	47.6745	2889.11	2124.53	2294.23	1867.03	3003.87	2125.46	2248.4	2353.09	2571.91	2835.95	2469.28	4927.5	3260.7	2876.94	3203.65	2496.91	2840.22	2734.3	2428	3062.2	2871.97	2833.12	2591.49	2871.47	2871.06
M238T214			0.19141	1.4833	0.0334932	238.133	214.222	1013.55	679.585	1096.86	1244.5	1062.01	1211.1	658.032	792.637	1061.11	643.015	717.64	787.124	1616.46	2603.17	819.688	1272.58	1486.87	1883.48	1161.26	1687.35	1222.51	1374.79	1131.9	1369.64	1318.85
M320T417			0.150125	0.746263	0.0335579	319.872	416.658	963.074	1009.48	1258.76	1951.77	1479.67	946.383	1080.68	1081	1585.44	1129.46	900.067	918.404	1344.47	1229.07	810.638	265.662	839.681	1022.89	1020.63	966.125	1374.87	1260.29	1129.68	1259.82	1224.77
M317T511			0.718152	2.08211	0.0336039	317.13	511.139	2419.09	8378	2936.96	9264.2	4212.02	6497.12	3011.83	7620.97	1367.43	4174.97	1175.17	2425.43	5717.66	18670.4	16878.6	4251.35	12027.9	11583	20629.3	10502.4	2863.55	3999.73	4307.53	4033.31	2510.68
M272T48			0.267958	1.57121	0.0336047	272.129	47.6775	1352.26	1123.75	1032.63	1220.09	1433.96	1370.52	925.09	810.032	1141.36	840.007	1123.09	1990.11	2002.65	700.923	1746.33	1253.53	1898.88	856.32	2547.77	3556.03	1108.25	1080.63	1208.58	1129.39	1430.23
M225T83			0.351645	0.654358	0.0336122	225.06	83.116	4580.62	2915.9	3264.38	5102.21	5046.47	3148.14	5188.83	1743.43	1746.54	2965.25	4742.99	2090.34	2905.43	2735.9	2615.01	2121.23	1668.18	1262.46	2277.74	942.446	1936.22	2625.98	2530.94	2618.04	2530.77
M593T47			0.337363	0.827289	0.0336819	593.475	47.278	12031.9	9880.26	9622.16	11446.9	11867.7	9609.91	8326.29	10489.9	11098.6	10906.4	8475.7	10628.2	12821.6	7540.85	6962.41	6258.36	9800.65	7539.65	10803.5	6266.03	8246.42	8921.98	8374.76	8222.05	8373.1
M807T190			1.21731	0.527265	0.033763	806.567	190.12	21077.6	17464.6	22013	25828.5	27341.8	24550.8	50836.3	71694.3	83006.8	22426.6	18792.3	12098.9	24712.3	14606.7	17693.7	25368.1	17718.9	21541.6	19678.4	20894.7	42680.3	46184.1	41909.5	48170.8	37014.7
M477T214_1			0.248969	1.4636	0.0338534	476.83	213.79	1257.2	1626.53	2126.94	876.331	809.59	766.305	1046.15	571.213	853.444	1794.68	1206.56	2431.7	1778.45	1861.36	748.601	1657.12	1841.49	1803.65	1275.05	2561.73	1972.8	1283.15	2047.86	1742.5	1751.25
M120T397			0.111949	1.11863	0.0340732	120.01	397.157	1191.32	1190.43	1120.05	1172.05	940.745	1263	1124.46	1034.31	1344.7	1203.81	1293.51	1142.46	1358.64	1463.21	1604.58	1316.98	1226.16	1089.13	1252.61	1211.88	1379.9	1451.55	1360.84	1360.65	1360.33
M162T437			0.667386	1.2798	0.0341287	162.111	437.465	20158.6	11441.3	16323.1	17493.7	14986.8	15406	14545.4	13436.1	14083.2	21669.2	18901.8	16323.8	20622	18374.9	25690.5	12790.9	19193	19711.1	32401.9	20173.7	14825.7	17564.3	17540	17553.9	17062.5
M665T19			0.289445	0.758284	0.0342271	665.326	18.803	5508.09	3552.59	5445.96	5708.65	5102.15	5165.29	5239.24	4232.78	5697.12	5262.85	3629.46	1519.58	2361.81	1506.69	5209.48	5567.59	4664.75	4334.77	5472.74	4340.96	4346.13	5505.33	5221.6	5623.81	5431.96
M466T275			0.184031	1.67971	0.0342318	466.221	274.832	448.019	1076.52	368.969	837.003	306.385	675.878	265.172	404.955	553.091	369.436	484.418	376.42	1449.83	488.02	785.548	1162.61	864.578	617.523	1067.64	1615	429.597	423.132	423.12	458.142	422.956
M853T462			0.224852	0.9322	0.03427	852.962	461.63	24831.2	21060.3	25898.7	25075.4	23841.1	25213.5	24438.5	21461	25014.3	22909.5	24396.1	23253.9	21462.3	20721.4	24208.4	20280.6	22455.4	21246.3	23992.1	21472.6	22042.8	22473.9	22770.4	22769.2	22484.9
M467T478			0.11426	0.952513	0.0342863	466.909	478.175	5601.25	5601.05	6245.3	6228.58	6259.45	5603.51	5701.17	5858.6	6112.12	6144.84	5900.34	5870.4	5437.16	6025.81	5730.45	5172.54	5780.21	5432.56	5549.8	5637.99	5415.16	5372.18	5463.79	5287.84	5372.04
M398T38			0.479513	1.48021	0.0343377	398.308	38.048	2215.4	5292.6	1814.49	2613.8	4329.26	6539.28	5314.18	4877.95	4021.86	7015.64	6140.65	4153.94	6774.5	4190.5	6565.15	5437.54	10324.7	4207.69	10565.7	6820	7208.78	5543.07	6688.69	7126.81	7264.98
M304T373			0.393537	1.6485	0.0343519	304.099	373.108	1825.22	3210.84	2015.43	2497.72	1298.7	3376.39	1534.64	3021.49	497.394	1751.09	1023.53	2612	1434.47	3191.11	5046.42	2457.95	5406.85	3141.07	5486.41	4866.36	627.337	704.19	719.167	720.235	720.491
M395T26			0.131142	0.800596	0.0344172	395.388	26.454	1768.28	1968.36	1963.79	1807.87	1403.9	1591.25	1732.43	1630.24	1570.24	1914.54	1414.73	973.208	1403.24	1105.63	2428.13	1470.91	1629.16	1132.56	1467.06	866.432	1559.24	1442.69	1503.27	1562.43	1560.07
M437T56			0.24258	1.71867	0.0344773	437.232	56.4545	644.629	1047.74	765.234	1184.55	582.422	914.507	1755.83	997.268	1027.75	1129.5	1319.6	1032.65	780.544	1364.71	2026.85	4058.59	1760.4	1391.59	1192.28	2344.44	1228.74	1101.69	974.1	1847.95	1105.51
M729T40			0.386846	1.58126	0.0346619	728.584	40.1515	2047.18	4534.72	2327.21	1282.68	1880.73	1771.94	7992.2	2084.44	1955.43	2255.4	5427.66	2857.87	5832.28	4015.58	3397.32	5355.81	5337.05	4406.19	4540.56	3313.66	4231.94	4168	4308.94	4341.69	4231.29
M327T467			0.27795	0.611981	0.0346643	326.945	466.838	2745.8	5140.87	4545.36	3185.94	1979.35	1623.33	3757.69	2504.38	3381.76	3165.07	1558.58	1974.63	1276.87	2990.03	1268	5416.44	1440.07	1096.1	1227.57	1353.2	5833.25	3870.25	4171.42	3847.82	3869.98
M99T145			0.371531	1.26689	0.0346717	99.0541	144.576	6474.98	5437.85	6309.97	6069.28	4625.69	5036.89	4246.7	4157.71	3546.6	4854.06	4688.85	5676.73	7749.15	7928.93	5994.59	5528.53	4512.45	8350.11	8734.41	5143.32	2918.45	2941.19	2916.16	3579.65	2914.32
M277T434			0.1824	1.21744	0.03468	277.103	434.197	1568.59	1639.93	1309.02	1763.22	1544.18	1809.46	1512.42	1165.53	1239.36	1295.16	1397.51	2204.61	2025.15	1453.72	1182.59	1598.8	1915.26	2415.68	1934.96	1946.98	1713.47	1850.54	1673.57	1674.57	1697.14
M534T199			0.83869	2.64478	0.0346898	534.389	198.693	7208.48	2166.39	3468.38	2024.6	3026.22	6843.81	3506.25	10048.8	2921.35	7168.35	1552.02	31058.8	2948.12	2304.23	7109.53	20227.6	14637.2	26591.3	16578.1	4954.35	5048.02	2150.51	5092.81	5102.07	4723.2
M132T371			0.920232	1.56209	0.034715	132.065	370.995	5543.18	10963.9	5947.05	11573.6	10257.9	26254.1	23342.1	18368.1	20304.7	16626.5	15591.2	12128.1	30431.4	20831.7	37805.2	11157.6	22679.1	22629.9	35628.1	24151.5	24101.5	12660.7	19355.4	16870.5	17323.5
M444T88			0.222323	0.904122	0.034777	444.377	87.7205	11056.1	10642.7	10588.7	10181.8	10184.2	8347.27	11080	11311.6	10122.5	11785.7	10185.8	10306.8	8700.24	9065.15	8926.3	11482.1	9326.1	8897.48	10342.3	7972.24	9754.14	9759.97	10875.4	10103.9	9409.34
M849T44			0.196347	1.38456	0.0348126	848.513	43.8885	1013.53	1253.45	1004.18	608.716	710.03	575.966	1137.56	707.824	778.886	1289.31	871.199	1037.63	1438.97	1437.82	1529.19	871.374	1028.61	1310.6	894.398	2151.24	1358.03	1132.15	1144.86	1135.31	1214.71
M242T35_3			0.202565	0.822214	0.0349971	242.246	35.264	3974.1	4735.44	3522.74	3190.35	4285.91	4625.06	3985.13	3748.68	6392.54	4125.66	3391.09	3236.46	3408.27	2599.47	4247.48	4204.41	3042.02	3938.44	3988.6	2958.25	2767.46	2632.09	2870.97	2630.64	2632.25
M693T468			0.254939	0.864698	0.0350509	693.024	467.647	8762.01	8222.28	8016.11	9166.68	9035.42	8687.08	8305.8	9210.22	8821.15	8654.04	6753.86	8991.17	8757.68	9899.14	7710.25	6052.08	7247.28	7369.07	7990.63	4354.47	7934.22	8013.26	7868.51	7841.08	8015.32
M862T469			0.325827	0.750407	0.0350769	862.334	468.637	4747.6	5203.99	5369.07	6691.95	4668.43	2779.36	3391.86	4093.42	3639.76	4556.63	4316.75	4439.31	3941.7	4234.88	2965.89	4278.42	1153.88	2150.15	3510.05	2883.88	6339.38	6335.03	6341.19	6343.76	4995.74
M120T136			0.289855	1.26662	0.0351288	120.08	136.388	4858.39	2386.01	3698.07	4691.56	2576.99	3700.27	3205.14	2449.82	2368.49	2318.02	3647.68	4203.87	4968.41	3556.26	3515.3	3636.46	3608.89	4655.21	3654.79	5405.13	1670.47	2235.57	1746.4	1834.49	3279.78
M334T65			0.341166	1.36065	0.0351915	334.235	65.1765	5153.9	3867.73	4966.61	2968.35	3095.76	3865.2	2790.41	254.852	2958.6	4303.31	3859.65	4554.65	4092.41	3664.67	6331.14	4777.68	3653.67	4876.87	6392.9	4364.29	2582.25	2630.87	2581.34	2852.73	2630.05
M513T827			0.0914813	0.795892	0.0352269	513.416	826.728	691.94	672.531	720.769	710.334	699.4	654.928	649.463	504.717	824.121	668.911	119.808	488.324	602.606	531.204	626.263	688.583	668.542	696.151	593.941	394.344	687.278	668.615	575.633	684.672	685.654
M174T616			0.533218	1.63515	0.0353754	174.122	615.883	5402.8	6044.98	4704.99	6697.6	3483.86	5190.24	3598.44	5744.4	2806.09	3747.87	3281.7	3951.8	4238.24	14217.3	11724.3	4481.69	10114	6500.43	12214	6817.69	4696.21	4617.79	4838.86	4751.98	4618.49
M344T350			0.260559	0.693708	0.0354197	344.205	350.163	2925.55	1290.17	3082.54	1951.12	3452.29	3901.04	3477.26	3167.62	4431.46	1526.48	3076.07	2370.28	3220.74	1976.13	1611.83	1066.38	1342.42	2187.28	1619.7	1789.28	1557.79	1515.45	1479.4	1558.73	1561.06
M426T431_2			0.245807	1.20583	0.0354273	425.891	430.892	3643.26	2739.69	4540.59	3489.06	2471.81	3228.83	2586.05	1867.37	2781.13	2522.66	3848.57	3104.98	3505.59	4587.13	3283.85	3550.25	3572.25	3440.67	3598.12	3527.23	2966.49	2964.35	3042.85	2944.56	2944.39
M758T708			0.465228	0.643552	0.0355523	757.645	708.015	8153.47	8215.53	4218.34	9047.57	7918.39	5846.02	4059.07	9084.37	4784.48	2772.73	1910.22	3063.17	3396.71	8021.68	1935.18	7402.32	3190.26	4174.24	5423.44	2734.43	7920.8	4208.38	8395.58	8393.89	8375.87
M462T39			0.72397	0.72159	0.0356237	462.268	39.328	19470.1	16681.2	19827.2	30156.6	30863.4	28546.3	24227.7	41710	39041	22330.3	6213.61	12792.4	20544.2	19405.9	26236.2	16481.8	20737	23470.3	27569	23438	25093.8	24940.9	25281.2	25278.8	25278.5
M127T369			0.691826	0.708828	0.0357203	127.096	369.074	25929.1	10133.8	26393.6	16771	25513.7	20809.7	21880.5	9227.16	27745.9	21691.6	17101	20544.9	11281.4	15169.1	10301	22082.1	17900.6	12566.2	4971.64	14168.7	22803.5	14154.6	22919.6	21731.7	21739.9
M607T40_2			0.317845	0.64073	0.0358129	607.249	40.133	2483.43	804.321	1690.93	4902.66	4851.63	3901.55	2358.57	3006.08	4803.92	2811.6	2181.05	1816.28	2422.16	1065.46	2912.13	2679.89	1194.09	2826.53	1154.91	2003.96	1984.72	1810.54	2114.64	2111.25	2003.82
M104T325_2			7.6938	0.799627	0.0358198	104.107	325.138	3691363	2413464	3545597	2552289	4841414	2866439	2405601	2636361	2739512	3031653	2732949	1713174	2558840	2336719	2273397	1960005	2600361	2966033	2554491	2871521	1.92692e+06	1.91677e+06	1.96111e+06	1.92688e+06	1.8995e+06
M72T287			0.514344	0.663466	0.0358768	72.0801	287.451	9982.36	6566.37	9603.05	19347.2	10887.8	14620.6	24615.2	14835.6	10187.5	9177.33	12646.6	11056.6	11504.7	8734.61	9438.76	4873.6	4580.99	7783.55	7964.64	7549.04	12091.8	11999.9	11703.9	11928.4	12000.2
M970T153			0.119913	1.27655	0.0358825	970.345	153.259	821.999	624.629	729.331	571.647	414.33	811.029	464.947	338.763	547.982	581.234	1064.83	594.953	820.193	813.862	639.448	545.141	667.5	937.243	691.486	764.485	694.755	695.655	659.528	599.895	707.39
M787T36			0.302335	0.694527	0.035999	786.511	36.405	4769.3	4103.24	4650.15	7187.19	3641.35	4858.95	7980.52	8396.49	3580.95	4571.15	2546.57	2281.49	4329.66	5156.02	3517.42	5507.53	3395.59	2338.24	2265.79	5985.08	4863.39	5541.07	5568.92	5116.26	5537.35
M285T191			0.412907	0.563493	0.0360909	285.187	191.346	2514.39	1058.64	1975.47	4566.9	5356.07	5416.16	6647.72	6190.15	6703.25	1937.68	1345.08	818.804	2490.6	2846.4	2050.52	1542.83	1435.08	5660.72	3689.5	1993.67	2150.12	2152.15	1759.82	2097.54	2150.01
M410T214			0.216242	0.716509	0.0361146	410.288	213.513	1933.29	820.488	1417.56	2495.5	1910.27	2077.62	2041.39	2054.05	2031.57	1829.86	2600.36	433.065	1571.95	1674.9	1208.44	1014.03	761.692	1337.21	1446.86	1286.84	1598.89	1396.93	1535.2	1291.88	1501.15
M960T468_1			0.418344	0.939664	0.0361937	959.515	468.295	64900	57478.1	65333.4	66230.3	61196.1	62543.1	60653.7	60210.3	68143.3	65058.8	60076.2	62900.7	61072.4	66133	56364.5	50179.2	58112.8	59023.6	59269.7	60498	58468.2	59277.1	59046.7	57056.9	58797.3
M683T430			0.0989129	0.837218	0.0362101	682.537	430.087	913.334	970.219	857.706	1162.04	958.36	762.677	1099.09	829.53	800.548	895.943	959.22	809.449	481.981	748.896	866.193	987.799	652.066	865.907	823.504	548.791	723.389	739.272	775.4	682.966	811.231
M211T185			0.180598	1.32017	0.0362557	211.106	184.757	1362.97	1217.63	1777.97	1148.84	1325.89	2309.9	1298.32	1475.8	739.077	909.006	2306.3	1686.58	1273.91	2124.99	1496.48	2201.99	1461.55	2077.51	1181.72	2097.6	1677.55	1678.01	1624.55	1625.91	1785.58
M464T431			0.153594	1.16284	0.0363642	463.847	430.929	1728.35	1380.18	2107.55	1728.19	1458.77	1620.22	1456.47	1184.19	1465.13	1293.81	2106.89	1723.38	1623.68	2294.22	1669.75	1811.47	1698.32	1609.63	1599.45	1797.51	1697.05	1610.02	1633.54	1697	1706.52
M763T116			0.33401	0.665836	0.03641	762.541	116.454	7644.99	7828.37	10393.5	3907.21	2490.18	3733.8	4876.48	3811.31	5695.8	7279.04	3520.16	6301.76	3044.81	3614.91	2947.81	4991.26	2984.97	2782.03	4169.17	4035.63	5227.49	5309.18	5642.68	5910.72	5309.04
M269T42_2			1.1621	0.633341	0.0364717	269.127	42.41	57300.2	70926.4	95660	45896.9	26737.2	42282	83414.5	31770.9	45987.7	46832.6	75713.4	20160.9	35273.5	17232.4	41002.5	30304.3	24185.4	47145.4	25175.9	30122.4	37726.8	37730.1	37096	37305	39361
M243T43			0.401568	0.705075	0.0365685	243.136	43.067	7186.07	6013.24	9111.14	4790.9	5792.43	4765.12	5721.92	3670.66	5722.36	5122.69	8590.35	2499.89	3449.97	4566.77	3156.51	5747.02	3014.44	4082.6	3164.41	2549.45	4819.46	5006.49	5002.13	5006.57	4554.68
M645T480			1.08792	0.343034	0.0366027	644.845	479.649	30301.6	21987.6	38609.8	31304.8	511.539	574.128	32854.7	42936.4	52082.9	616.945	456.476	566.625	32301	32486.3	471.289	17460.6	665.028	398.712	700.391	862.873	37542.5	35475.4	37371.1	37706.7	25213.6
M997T178_3			0.258425	0.648218	0.0366216	997.415	178.015	5420.53	2812.68	2461.1	3719.2	1864.52	1683.17	5115.25	1544.17	3790.56	4295.31	1471.14	3531.56	1438.44	1685.35	2029.82	3393.32	1375.05	1771.29	2447.03	2057.95	2708.35	2409.08	2587.1	2408.44	2621.85
M614T418			0.300633	0.530355	0.036638	614.314	418.265	1931.39	2178.25	2977.43	2777.54	2510.86	401.329	1989.29	812.998	365.911	2451.34	1343.41	634.688	693.845	2774.2	973.275	236.561	733.444	1157.41	968.564	241.205	671.624	803.568	836.638	835.181	833.934
M706T309			0.165545	0.622559	0.0367384	705.612	308.885	948.538	461.401	747.833	583.251	853.399	373.013	765.315	445.902	974.497	742.462	1133.18	299.02	666.388	594.085	293.655	375.875	192.095	302.888	150.606	285.131	678.443	631.295	631.152	649.187	650.101
M271T35_1			0.332494	1.49039	0.0367448	271.116	35.321	1464.34	1488.47	1776.06	1488	1889.72	2028.88	3971.22	1190.96	2269.35	2420.9	2309.73	3608.35	4556.87	1296.6	3846.22	2055.57	1620.45	3661.43	2761.41	4073.07	1685.84	1918.37	1634.36	2631.92	1733.33
M387T301			0.158333	0.732315	0.0368839	387.16	301.407	1303.85	1156.55	903.145	1386.57	1684.06	1160.58	863.24	1662.07	1911.55	1661.06	656.03	796.148	1238.42	802.374	684.891	494.267	1013.29	1319.06	1431.1	1591.77	221.552	209.408	210.766	293.951	188.748
M506T203			0.785319	1.35393	0.0369431	506.32	203.415	18612.8	19051.7	19827.2	20122.9	14133.8	20680	15146	16322.1	25281.8	19182.9	43515.2	23264.3	26375.1	20822.3	14064.9	18564.1	26884.7	23909.7	37193	20434.2	15351.7	22942.8	19189.6	19212.9	21103.2
M173T93_1			0.874739	1.37945	0.0369498	173.07	93.0305	24838.2	14320.2	22223.9	20781.3	19143.1	19845.3	17536.2	22118.3	12731.4	18467.6	15847.6	24555.1	20624.6	32292.7	19504.2	24808.7	25885.5	26401.4	24407.4	50534.6	24524.3	25466.3	24261.7	24526.5	23529.2
M484T205			0.662227	1.48193	0.0370517	484.279	204.836	7652.81	9359.63	11620.4	12108.3	19412.8	11663.8	19864.1	10647.8	8398.17	15588.2	11568.1	16903.4	11950.4	32394.3	20746.1	12804	17618	30820.6	17657.9	14728.6	12861.3	11740.1	12338.2	12847.7	14118
M198T238			0.42898	1.49756	0.0371378	198.159	238.305	4847.28	4678.29	4985.62	4975.21	4902.59	4524.01	4629.49	4327.11	3064.55	5094	11774.5	5070.97	10757.5	4685.16	4190.89	5286.75	6504.75	4408.52	11578.5	4672.34	4652.57	4776.34	4597.7	4637.91	4667.98
M115T595			0.537114	1.41001	0.0371395	115.086	594.827	5711.45	8296.97	8019.52	8735.49	4914.39	6464.91	3213.17	4915.69	5276.9	5358.86	4937	4714.4	7909.65	11419.7	9256.73	5267.46	9764.59	8862.44	14255.5	9492.47	4922.2	4923.6	4924.4	4926.34	5693.76
M225T44_2			0.654355	2.05944	0.0371417	225.184	44.213	2754.09	3791.52	6619.3	3000.46	3282	13741	2949.46	2926.19	3546.3	4913.68	3427.89	4324.78	16038	10425.8	16561.7	1572.25	15696.3	15588.6	2540.04	11697.2	8678.59	5550.39	5365.96	11015.7	3307.81
M560T27_1			0.283108	1.43789	0.0372083	560.283	27.078	2355.23	941.01	1983.91	1929.87	1102.51	934.596	2096.8	1978.6	3170.53	1288.73	3513.02	2334.79	2364.65	1981.66	2627.11	1725.55	1699.9	2141.5	2840.43	4339.58	2285.12	2540.72	2828.95	2802.61	2801.14
M196T404			0.13603	0.785465	0.0372505	196.096	403.95	981.92	859.335	1265.98	1714.88	1387	1611.69	1571.45	1974.62	1190.5	989.316	1364.95	999.274	1321.64	1253.71	1085.51	928.337	821.971	1042.33	918.835	903.897	1530.21	1285.72	1814.75	1319.96	1537.5
M580T186			0.141377	1.25238	0.0372863	580.321	185.894	914.973	649.856	903.348	973.072	883.618	854.071	782.29	1261.52	704.807	794.622	811.446	1269.5	1538.31	1360.34	835.444	1134.83	711.947	1009.04	1087.13	1165.45	1068.45	1132.21	1196.91	1081.65	1129.88
M224T45_1			0.615716	1.3884	0.0372919	224.037	45.2325	16814.9	10211.8	9877.07	9031.13	9331.52	9180.63	6646.41	7946.74	7859.14	16206.6	9617.45	18354.8	24371.4	11675.6	12463.6	13788.5	16359.5	9470.33	13833.2	13218.4	8955.15	8640.98	8978.66	9024.34	8909.15
M189T42_1			0.34684	1.69005	0.037307	189.09	41.6905	4980.08	4976.43	3076.74	2032.64	3833.54	1980.42	2413.22	2327.2	2069.91	2254.07	4792.69	2728.96	2246.45	2144.21	4074.69	10942.6	5726.61	7344.45	5260.18	5346.47	4082.97	3938.56	4333.53	4140.96	4082.09
M310T39_3			0.51115	0.0884853	0.0373615	310.279	39.383	225.899	8932.93	132.65	3385.95	11377.6	154.319	6519.74	220.8	264.3	1522.39	418.511	300.013	280.489	264.026	268.851	244.57	289.538	233.647	238.881	358.181	2490.03	1168.47	1151.37	2488.8	928.833
M302T335			0.289843	2.43586	0.0373711	302.084	335.243	605.456	818.645	709.087	704.902	919.784	961.767	769.738	764.247	940.273	789.133	3757.3	616.964	422.06	538.391	4235	3009.83	1105.11	1039.14	673.704	4048.08	686.485	670.757	647.57	662.837	674.013
M872T468_2			1.0347	0.853664	0.037398	871.991	468.28	103454	94234.3	93220.1	125867	99754	76039.3	90629.5	81500.3	78074.8	84089.5	82466.8	88831.6	69432.9	101548	68707.2	94663.1	70520.9	73353.2	73907.9	67798.2	116526	115387	114629	110546	115392
M590T194			0.984974	0.746089	0.0375359	590.378	194.199	74606.5	55071.9	48826.7	35960.8	43502.4	47148	43075.3	26396.2	37324.5	56606.9	56995.3	36779.7	44377.8	28084.2	21220	26928.3	29677.6	34397.4	39337.6	31759.2	43955.9	42585.7	43917.9	36766.5	43928.2
M396T305			0.214779	1.84723	0.0376633	396.138	304.774	506.088	750.921	465.775	554.03	480.938	425.135	485.267	414.186	411.205	692.564	687.272	2527.11	861.901	1272.5	479.159	435.132	758.039	944.762	1027.42	586.652	496.443	415.05	412.017	431.379	414.641
M276T422			0.513085	1.31854	0.0376858	276.143	422.375	7495.92	8797.3	8011.86	6720.88	5144.81	8734.28	5692.94	9382.83	5102.01	5636.56	4659.27	8605.01	7546.41	13557.8	11474.9	6162.28	8679.72	10081.2	10690.8	11788.7	4766.09	4817.15	4864.4	4870.15	4869.5
M547T430			0.0848843	0.823376	0.0377347	546.622	430.207	686.882	680.574	611.476	884.505	645.569	545.307	905.475	534.255	549.929	700.783	621.948	526.675	397.751	540.304	625.951	756.621	433.844	552.161	613.234	484.983	573.695	572.301	593.033	592.739	592.682
M387T452			0.261976	0.751227	0.037771	387.056	452.047	4353.1	1913.14	4268.65	4031.28	4233.47	2502.58	2632.15	3548.03	2274.38	2457.22	2104.47	2335.05	2113.48	2791.07	2230.88	3826.44	2855.22	1990.66	1697.66	2255.1	3448.33	3401.82	2884.95	3395.45	3118.38
M664T35			0.340877	1.47818	0.0378614	664.388	35.391	1638.07	5495.9	3390.28	1237.88	1313.83	3086.29	3628.75	1724.26	3286.2	3256.43	5587.15	2373.93	4287.06	3251.93	4410.38	6611.63	3029.2	2861.8	5198.12	3863.41	4549.62	4549.56	3661.98	4549.7	4394.81
M191T355			0.203218	0.727515	0.0378616	190.991	355.03	2075.84	1758.08	2720.6	1438.57	1995.91	1844.15	1945.99	1935.22	3773.22	1925	2271.8	1074.19	944.889	822.415	2058.29	1611.06	1741.25	1639.15	1375.17	2039.76	1368.47	1388.28	1369.12	1373.61	1454.53
M302T212			0.099341	0.83596	0.0378961	302.231	212.344	807.119	1154.3	832.294	1216.55	1037.18	1361.65	1122.48	882.783	906.255	1109.88	946.718	657.506	942.207	1027.59	844.362	654.222	659.182	1033.14	1017.13	937.418	817.305	816.798	693.572	820.996	712.481
M250T186			0.291734	1.35404	0.0379977	250.037	185.894	4918.29	3059.1	2724.59	4937.13	2042.88	3328.98	2073.26	2695.16	1199.31	2818.18	3301.99	5371.11	3751.88	3996.91	3024.89	5618.34	3979.94	4307.22	2937.43	4056.45	2856.38	2860.99	3026.94	2746.25	2782.32
M259T407			0.330301	1.23207	0.0380126	259.139	407.059	6699.64	5042.55	6143.81	5580.5	4771.9	6678.92	4382.28	3635.83	5563.21	6042.22	5683.6	5478.73	6563.52	7507.41	6060.17	9182.41	8060.76	4394.86	6023.69	8242.82	6262.12	6511.98	6511.45	6510.92	6173.32
M253T28_1			0.265124	0.806412	0.038068	253.041	27.657	5772.25	3088.49	6100.36	5891.24	5115.9	5307.9	4777.54	4529.65	5408.07	5319.06	4935.49	2174.22	3370.44	2945.19	4236.3	5695.06	4778.83	3796.51	4073.82	5371.52	3743.25	3527.75	3821.41	3822.07	4200.2
M156T93_1			0.207782	1.27957	0.0381208	156.067	93.3295	1722	2058.23	1723.84	1943.37	2104.23	1947.85	1903.35	830.459	2888.26	1442.39	1677.71	2344.22	1740.79	2534.64	2617.38	2833.61	3285.33	2412.4	2531	1776.72	3321.61	3273.95	3207.15	3026.35	3209.38
M749T476_2			0.242023	1.14405	0.0381947	749.448	475.644	2794.84	2842.63	3137.13	2816.75	2977.77	2909.42	2901.08	2929.28	2869.43	3536.21	3656.14	3928.19	2576.81	2778.42	3117.41	3309.03	3573.13	3327.46	3195.63	4532.57	2630.49	2631.32	2767.4	2699.93	2545.69
M518T45			0.256023	0.881536	0.0382723	518.417	45.428	8067.55	7989.45	11571.4	11540.2	11208.3	11000.3	10776.3	10884.7	10772.5	11346	9895.31	9443.57	10857.5	10226.6	8198.65	7888.2	9538.33	10103.3	7258.3	9289.6	7592.4	7539.91	7263.96	7592.01	7570.81
M115T50			0.646596	0.404186	0.0382788	115.093	49.9835	20621.3	1537.52	2715.23	12776	13634.6	3781.84	13035.9	1976.73	2215.16	10856.6	2767.84	4959.19	4393.99	2149.59	1332.75	2388.92	2702.36	2265.65	8365.36	2282.78	2949.54	2660.3	2536.3	2580.28	2538.96
M147T93			0.477996	1.18161	0.0384632	147.054	93.038	12944.7	8808.8	14440.8	13170.8	9983.05	13037.4	10169.2	11712.4	9123.27	9292.61	11082	15561.3	14683.5	12954.3	11627.9	13509.8	13145.2	12065.1	11093.6	17424.4	12394.7	11983	12638.6	12679.5	12402.6
M791T179			0.61272	0.868216	0.0384835	790.573	179.309	52230.6	54987.8	51379.5	58991	59119.1	55587.2	52541.5	53190.7	55842.1	54452.9	31923.4	46987.5	57966.9	45756.8	49306.2	28933.3	52591.6	54563	56686.7	51347.1	40677.7	49036.3	49089.8	49092.3	47315.7
M784T91			0.241922	1.76181	0.0384861	784.487	91.413	837.715	1555.88	1451.61	824.705	666.355	957.219	1099.57	1111.1	1348.37	1179.51	1447.01	663.789	1288.74	1096.89	4631.75	2927.86	2469.27	1574.25	1346.68	1990.09	991.202	1007.39	1104.88	1028.92	1010.06
M475T25			0.381458	0.624793	0.0385784	475.329	25.346	9177.62	4418.34	3576.13	12182.1	4406.44	11309.3	8111.21	3000.9	4499.34	10767.6	3262.83	7273.76	6409.71	2932.77	3961.69	4426.61	4687.62	3940.78	3444.71	4300.31	7008.42	6787.87	5579.34	7567.38	7004.15
M643T309			0.319294	0.782329	0.0386344	643.104	309.08	5783.98	3737.97	5349.09	5145.49	5299.87	3603.21	5181.14	4060.45	6620.18	4956.83	6664.03	3153.97	4963.73	4715.85	2873.92	3462.46	2839.37	3747.18	3135.1	3356.03	4364.88	4312.37	4311.69	4551.25	4311.94
M841T469_1			0.363752	1.44331	0.0386386	840.938	468.694	3195.36	2388.91	2921.36	2988.42	1630.09	2574.72	3169.12	2577.53	3426.59	2889.91	2697.67	5462.81	2525.99	2397.91	5966.66	3170.05	5969.45	3228.9	2428.02	6221.69	4622.81	2971.2	3988.43	3884.08	4457.56
M817T43			0.419795	1.55701	0.0387372	816.637	42.8795	2061.44	4442.19	4446.56	1246.2	1344.09	1919.44	8216.89	1310.03	3781.99	2738.47	6628.25	2851.31	4137.47	4758.39	3083.51	5561.1	5341.85	5684.07	5756.39	5254.83	4272.5	4331.05	4331.09	4360.77	4378.18
M162T92			0.363874	1.2502	0.0388278	162.074	92.301	6343.5	4551.62	6096.13	5498.8	5217.64	8248.56	4628.49	4389.36	2956.91	7062.56	6708.52	5335.81	8981.14	5944.93	6689.39	5362.49	8260.45	6940.63	6382.5	8147.02	4043.37	4046.06	4020.08	4931.36	4536.82
M126T224			0.164246	0.896335	0.0388839	126.065	224.135	5101.63	4330.43	4183.77	4880.82	4332.6	4195.12	4483.07	4272.33	4992.06	4518.62	4204.22	4033.67	4261	5398.43	3619.43	3540.9	4464.78	3498.71	3856.35	3717.92	5105.96	4947.73	5032.46	5008.89	4711.49
M139T418			0.456512	0.620525	0.0389102	139.014	417.802	5265.34	6048.96	7709.81	8368.26	6580.32	1907.82	5279.4	4625.6	2177.97	6485.46	3238.14	2275.37	3268.79	8364.86	3162.05	1368.51	2565.22	4597.63	3722.72	1223.6	3816.37	3851.14	3816.89	3816.5	3979.16
M344T396			0.610036	1.56672	0.0389229	344.132	395.923	7714.99	5090.94	7850.29	7028.85	3532.64	9943.88	4495.31	9542.66	2554.24	5490.88	2761.79	6494.9	6674.98	12997.5	14068.5	6108.18	14982.5	12438.4	7613.76	14946.3	4568.62	4704.98	4611.22	6800.47	5129.31
M145T303			0.355307	1.52701	0.0389937	145.075	302.584	1303.23	1534.11	2167.54	2518.58	1750.5	2398.52	1966.64	2202.92	3953.9	1949.94	1785.58	6815.03	2802.15	2393.35	4347.98	2035.32	3947.05	3105.95	3021.5	2952.2	1916.61	1597.48	2216.93	1964.19	1685.22
M136T377			0.365603	0.839679	0.0390082	136.047	377.137	10333.2	8316.06	11945.3	12418.3	14219	14285	13825	12529.9	15308.5	12185	11552.9	8237.66	8593.17	6761.74	12698.3	12050.7	10918.2	11288.3	10966.3	12199.2	8577.98	8584.26	8585.01	8840.93	9575.46
M221T44			0.451979	1.30901	0.0390376	221.09	44.294	11207.6	7355.57	576.589	9379.27	8436.51	8167.39	9442.05	8067.39	9364.24	6990.95	7983.31	9788.2	10686	11788.7	6942.47	10228.5	13919.2	9643.77	10503.3	11912.4	11382.6	10891.4	11566.9	11777.3	11719.5
M343T383			0.218987	1.75665	0.0391129	343.122	382.604	1062.82	754.434	1109.7	457.813	566.253	709.488	680.357	401.923	466.545	684.054	600.946	537.643	1938.89	1632.96	878.299	512.829	532.807	2078.85	1147.95	2248.11	945.607	947.775	1073.67	935.016	1043.98
M598T147			0.175685	0.77164	0.0391981	598.312	146.526	2014.35	2425.62	1735	1790.3	1826.51	1595.72	2330.81	1729.96	2722.27	1583.55	2568.14	1225.14	1232.93	1481.89	1857.21	2047.13	1191.53	826.544	1589.81	1222.7	1282.75	1220.9	1282.51	916.408	1219.34
M50T42			0.306893	1.48509	0.0392008	50.0147	42.249	1694.01	2492.07	2199.42	718.253	1968.01	2781.34	1417.12	644.659	1681.84	3965.59	3510.28	2938.23	2398.39	1868.25	3747.91	4374.55	1548.58	2015.3	3528.44	3121.88	2692.8	2693.08	2206.67	2372.64	2373.61
M498T337			0.140089	0.876101	0.0392603	498.301	336.57	1961.3	2258.75	2200.02	2343.99	2138.61	1731.71	2231.94	1821.23	1411.82	2079.15	1576.3	1669.02	1633.38	2166.11	1604.59	1582.06	1852.04	2071.28	1730.24	1793.41	1618.64	2066.85	2182.24	2073.59	2177.68
M290T178			0.232996	1.2922	0.0392845	290.101	177.827	1410.16	1909.14	2211.74	2043.53	1080.42	1786.2	1823.68	2373.3	989.498	1857.81	1604.9	2396.56	1725.37	3106.36	3310.91	2003.46	1862.19	1954.48	2271.9	2358.59	1530.23	1505.98	1607.4	1505.67	1420.43
M731T464			0.236005	0.811737	0.0393568	730.967	463.8	3006.87	3284.28	3114.97	3764.81	5797.91	3788.8	2818.9	3601.31	3319.18	3895.8	2893.49	2407.52	2429.65	2940.86	2433.57	2656.83	3696.93	3460.67	3640.19	2981.72	2961.62	3730.65	2954.6	2945.52	3137.84
M284T287			0.163653	1.44716	0.0393798	284.123	286.69	1013.65	738.519	667.569	670.007	1026.43	593.219	506.852	508.266	195.551	1248.89	1383.95	1109.76	945.531	1362.1	1565.84	1163.09	610.487	778.393	888.794	566.654	1726.1	1575.1	1515.59	1510.24	1515.04
M378T411			0.44166	1.4713	0.0393909	378.114	410.985	3943.52	5517.88	3904.46	5690.32	2831.42	4189.43	3996.35	5039.98	945.194	3462.78	2592.16	4696.74	2570.86	8905.09	6371.65	4492.87	9104.58	6244.39	6764.29	6404.95	2761.79	2822.67	2815.42	2822.57	2811.87
M145T93			0.651878	1.17144	0.0394192	145.075	93.35	28059.5	17546.4	26729.6	24090.5	26961.4	24311.4	21194.3	22432.3	24024.7	17417.5	19730.8	29666.3	27016.3	28399.6	20766	25510	31277.1	27079.3	30113.3	33114.7	25815.7	25814.3	25930.8	26333.5	25831.7
M314T393			0.12731	0.764252	0.0394283	314.158	393.42	801.665	701.564	912.533	1157.88	991.059	1333.51	879.243	1433.9	1535.46	893.95	499.249	693.502	967.161	870.125	990.376	560.384	1220.24	710.424	761.545	859.214	1193.72	1374.27	1117.88	1118.57	1116.83
M455T405			0.220836	1.40673	0.0394336	455.195	404.971	1038.19	1233.56	1267.23	1797.53	1274.64	1595.67	1201.97	2102.83	591.402	1522.11	986.085	1934.54	1443.82	3246.56	2413.62	1340.78	1774.18	2297.08	2323.61	1406.61	978.886	873.302	872.87	833.612	855.268
M539T45			0.325148	0.748818	0.0395051	539.437	44.56	6991.54	6402.46	10408.8	8614.66	5891.01	9229.8	9810.27	10004.3	10501.5	11098	4425.52	8438.51	8805.72	4524.21	2877.53	5057.47	8738.05	9589.81	4538.27	9613.95	6561.84	6566.84	6553.14	3797.88	6564.91
M956T213			0.976235	1.40832	0.0396229	955.575	212.864	19218.6	24236.6	33492.2	18064.6	15327.9	13869	17222.7	9593.06	12422.3	28726.7	24990.5	42133.3	27255.1	25795.5	12983.4	21937.7	31839.1	22312.9	24011.3	37382.6	26611.8	26942.6	26815.6	25139.1	26934.4
M67T617			0.143619	1.24719	0.0396543	67.0535	616.666	714.626	812.192	966.561	993.156	902.905	626.208	685.244	629.917	837.786	556.571	757.591	907.692	916.713	1359.44	779.365	615.222	1068.48	896.786	1187.03	1146.44	1096.79	1038.89	1033.32	1038.63	1204.77
M639T405			0.225665	1.68714	0.0396619	639.229	404.546	658.029	933.451	615.367	1207.99	604.644	976.163	855.069	1660.65	300.852	608.308	556.625	1360.77	660.59	2787.32	1911	901.697	1265.98	1628.67	2270.54	863.429	414.615	420.086	414.639	414.641	444.632
M388T53			1.3483	1.66674	0.0397435	388.252	53.2895	28511.2	31045.4	31884.9	25696.7	18025.3	34767.9	53531.9	33251.3	47563.6	36250.4	48203.1	29488	41361.2	41498.2	62181.6	134810	58112.8	44155.4	32490.5	75271.4	37923.7	37080.3	38986.8	38229	38296.1
M731T32			0.530976	0.576829	0.0397542	730.538	32.3895	3387.38	2880.59	2117.83	8848.01	9379.03	5361.82	9039.67	7694.9	15924.6	6777.33	2533.32	1297.1	5306.05	3607.44	3209.82	4805.43	4826.13	5108.12	5320.79	5177.83	7563.21	8155.87	8214.34	6910.48	8341.48
M460T276			0.127061	1.66318	0.0397573	460.097	275.722	482.326	510.068	557.077	349.834	301.296	342.957	224.635	257.179	394.211	372.77	333.475	510.73	997.157	379.6	436.055	1440.63	540.994	672.348	417.781	578.589	500.936	497.036	551.815	784.46	502.514
M280T458			0.42787	1.37124	0.0397676	280.092	458.35	4464.41	6661.29	4443.36	3487.28	8596.49	4063.87	4271.93	5359.99	4426.66	5674.64	5622.37	11422.5	9281.56	6152.6	8508.76	8712.17	5814.53	4571.04	5345.14	5119.7	3423.34	6872.63	6856.2	4986.47	6893.5
M983T176_2			0.245842	0.741305	0.039877	983.407	176.348	1370.82	4460.23	4732.07	2524.84	4420.35	5026.85	4927.11	3996.3	4289.13	4232.01	2703.28	2299.55	3928.6	2875.78	1760.63	3899.33	2041.04	4109.68	3908.04	2111.22	2447.94	2974.88	3427.45	2457.05	2436.19
M800T314			0.254887	1.27819	0.039917	800.085	313.865	2781.37	2434.12	2191.73	2560.04	2018.67	2223.12	2680.83	2864.1	621.279	2003.42	2272.91	3488.8	2939.9	3944.89	2714.49	2080.19	2412.24	3277.44	3188.58	2284.71	1612.33	1666.58	1612.47	1633	1612.46
M830T115_2			0.324367	1.35829	0.0399196	830.03	115.136	3951.28	2874.07	5005.99	5135.29	4740.74	3940.18	3834.97	1843.84	3269.94	1895.25	4221.97	4592.7	7357.04	5538.72	2838.19	3055.67	5632.57	6477.97	5696	4155.26	6886.35	6789.2	6792.39	7155.88	6788.27
M336T476			0.256686	1.3593	0.0399197	336.038	476.207	2911.03	2693.02	3276.25	4089.53	4310.76	3071.03	2848.19	2376.75	3340.87	2733.88	7362.85	3621.73	3376.36	3769.19	2417.15	5221.59	5715.96	5087.52	3147.32	3304	5640.76	7083.53	5652.03	5293.94	5282.24
M612T10			0.658467	0.751357	0.0399347	612.18	10.088	21303.9	28703	41848.8	47341.5	40128.1	26938.4	30894.7	30113.7	31150.4	25779.4	27335.4	29985.2	25538.6	2780.19	30507.6	19334.1	26179.3	27982.2	27116.1	26832.7	31407.2	33481.5	23451.8	36092.7	33688.3
M124T450			1.06731	1.52107	0.0399399	124.086	450.073	14404.8	10334.3	16641.6	18395.3	22607.6	19601.9	17170.9	30788.4	46699.1	27105	35958.9	18290.5	42406.3	27488.5	38374.2	9012.59	37308.4	34883.3	41616.1	54999.1	2456.79	2758.93	2478.24	2576.23	2450.44
M426T216			0.187681	0.744349	0.040138	426.296	215.576	2664.14	1868.93	2540.77	1599.84	1541.59	1815.31	1498.3	916.198	1271.72	2044.72	1419.08	1862.54	1521.06	1518.71	642.397	1160.59	1071.92	1189.45	1090.64	1744.38	1256.28	1382.6	1350.19	1383.06	1497.67
M949T184			0.141208	0.749642	0.040269	949.097	184.261	1306.72	1053.53	1050.24	1534.34	1521.77	1641.32	1320.52	1818.8	2054.68	1017.94	1128.1	1015	1225.74	983.913	968.716	273.583	995.848	985.934	1396.9	1761.03	385.9	440.761	396.812	385.408	385.507
M166T254			0.396279	1.38054	0.0402776	166.085	254.356	4560.84	3992.39	5099.08	2373.56	2245.66	2849.21	2695.16	2582.22	2783.27	4100.36	2714.05	6355.16	4586.57	3196.91	2954.64	4951.87	4506.16	3754.66	5692.96	7233.71	4348.6	4309.71	4413.1	4195.69	4344.67
M899T469_2			0.217888	0.814637	0.0403119	898.688	468.903	6138.15	4727.01	6004.18	6980.58	4322.21	5549.45	7724.81	6581.64	6013.43	3588.84	4658.96	4366.35	4207.5	4278.15	4401.33	3689.07	4609.94	4200.98	6145.17	6390.32	4169.4	4301.46	4170.38	4853.65	3810.49
M817T26			0.256831	1.46117	0.0403119	817.239	25.793	3229.22	1043.72	2805.43	1531.32	1139.06	1818.98	886.553	1780.54	747.712	2446.24	1773.77	2576.08	3460.39	2141.51	1103.84	3324.61	3609.69	2399	2602.88	2474.57	2420.29	2287.26	2257.12	2247.97	2247.73
M334T39_3			0.473451	0.607353	0.0403279	334.274	38.699	5429.74	3428.4	7199.82	9222.76	4340.58	14792.7	6006.82	9402.96	5833.7	14975.5	6132.6	3171.66	4225.78	5035.75	4300.95	3324.1	6641.74	9421.85	2973.14	3745.08	4133.06	3590.26	3567.53	3889.28	3584.46
M159T432			1.51989	1.1767	0.0403626	159.076	432.151	105264	87721.5	99978.9	88634.6	76915.3	133147	79342.4	102200	118945	96565.4	108380	99942.1	125501	110316	112151	85415.2	138845	111078	126560	145232	99686.8	100011	101424	100010	99637.7
M898T310			0.133758	0.878898	0.0404138	898.089	309.553	2189.81	1673.92	2431.51	1648.01	2237.53	1928.97	2167.01	1777.75	2119.19	2245.03	2375.63	1647.97	1662.81	1508.63	1746.12	1736.68	1871.34	1816.51	1719.63	1860.63	1602.66	1596.99	1624.46	1707.62	1603.22
M458T251			0.188044	0.751161	0.040461	458.344	251.003	2706.48	2331.68	2635.07	2459.03	1318.88	1859.72	2423.5	1628.46	3184.49	1430.98	1368.84	1044.53	2187.4	1383.44	1480.45	1534.02	2007.24	1881.15	1075.67	2546.49	1946.06	1886.71	2023.05	1930.84	1953.24
M123T218			1.31452	1.5245	0.0404799	123.09	218.045	39273.9	49505.2	34583.1	74116.9	26421.2	59638	47558.5	16775.1	23358.1	56807.5	53423.8	19728.7	47148.7	114026	87458.3	66217.8	57667.8	64573.4	91581.2	50718.2	49207.3	48258.9	49132.9	49115.4	36759.3
M692T18			0.229514	0.773076	0.0405854	692.337	17.798	3045.54	2780.32	3822.04	4343.83	3361.85	3692.1	4080.45	3358.03	4097.32	3439.87	2649.44	1029.52	1813.31	1220.17	3801.37	3908.51	3246.55	3316.73	3541.9	3319.74	3641.36	3457.09	4040.97	4037.54	4036.64
M831T475_2			0.135613	0.8828	0.040611	831.45	475.332	2995.94	3150.83	2709.78	3547.7	3623.75	3365.34	2524.08	3013.47	3726.53	3237.18	2375.53	2662.78	3368.74	2748.59	2710.33	2320.86	2765.34	2689.94	3183.46	3330.99	2506.85	2389.26	2435.67	2439.08	2711
M960T468_2			0.330203	0.937967	0.0406149	960.016	468.282	31589.5	28471.2	31515	33088.8	32904	29373.7	27562.4	30858.7	29580.2	28809.9	28155.6	30937.6	29605.5	28844	25110.4	25675.7	29773.7	29661.2	29881.6	27265.6	28305	28608.2	30899.7	28301.8	28590.5
M293T319			0.163887	1.39667	0.0407172	293.062	318.721	786.689	598.685	1010.21	660.525	469.056	557.813	478.211	398.942	384.333	797.004	527.095	860.582	867.778	711.647	750.515	1071.18	719.725	724.953	776.862	1567.26	608.243	700.307	700.443	699.759	674.844
M802T476			0.155032	1.11797	0.0407894	802.429	476.445	1659.99	1218	1601.74	1603.52	1622.1	1585.58	1701.51	1893.4	1802.14	1874.89	1730.71	1612.57	1637.35	1768.04	1902.3	1676.74	2239.84	2002.5	1886.41	2060.39	1550.35	1389.1	1490.53	1452.85	1452.76
M404T415			0.187086	0.659252	0.0408012	403.94	415.102	1173.11	1175.56	1820.08	1759.64	1633.09	1229.66	900.933	1220.55	2937.01	895.897	860.886	950.922	1471.14	1112.28	734.613	50.8142	946.095	1147.71	1244.05	1202.5	1239.13	1240.88	1305.72	1081.74	1199.36
M280T450			0.845357	1.43454	0.0408981	280.137	450.293	13457	18076	16488.4	21152.8	9509.81	20481.1	12194.1	27869.8	9499.15	11459.6	11413.1	19696.9	13545.8	34291.8	31491.2	17022.5	17831.6	26656.2	29522.8	28323.7	13043.5	13050.4	13301.4	13699.8	13048.4
M320T414			0.244369	1.45282	0.0410315	320.144	413.714	1558.39	1319.86	1149.82	1087.08	1252.49	2507.63	1458.21	2492.7	1046.43	876.106	1103.56	1722.46	877.445	2591.38	3117.46	2188.67	2518.41	2370.55	3135.38	1801.95	864.979	949.062	1046.71	1047.61	1241.85
M997T468_1			0.322438	0.829794	0.0412002	996.502	468.28	10065.6	8068.28	7039.97	10201.3	8217.66	7100.14	7125.74	7583.52	6189	6269.51	6435.2	6632.96	3461.08	8395.58	6322.49	7700.01	6518.62	6556.63	6860.64	5725.17	9527.94	9527.01	9208.84	9877.46	9403.19
M311T389			0.517954	1.25518	0.0412305	311.122	389.277	10204.1	7123.69	10992.5	9481.39	7652.99	10747	7283.01	9847.9	10567.9	7051.68	6616.18	10364.6	12127.4	12438.9	9723.11	11153	12936.8	10074.2	10736.4	17990.3	8930.99	8740.96	9011.1	9059.42	9012.81
M486T431			0.168903	1.18934	0.0414638	485.903	431.246	1275.77	1438.07	1123.8	1311.37	1177.87	1850.72	1230.7	1612.94	1634.89	1395.99	1586.16	1476.89	1928.1	1705.8	2036.6	980.993	1830.69	1496.55	1776.05	1894.9	667.236	955.292	946.242	735.868	949.536
M516T146			0.164077	1.15725	0.041532	516.205	145.995	1850.64	1880.39	1855.5	1606.46	1857.34	1557.52	2006.13	1197.87	1553.61	1485.19	1884.7	1896.99	1878.33	1925.96	2438.19	1986.21	1269.03	2014.25	2101.19	2105.59	4140.12	3657.08	3660.11	3744.72	3745.03
M481T286			0.170551	1.64469	0.0417166	481.204	285.524	409.268	966.899	297.453	1291.42	283.386	806.55	274.017	352.702	416.118	595.47	629.626	444.696	1300.55	476.752	582.665	1610.6	1044.54	935.038	986.956	1352.26	711.513	740.294	741.742	820.103	687.226
M270T25			0.699301	2.9581	0.0417394	270.097	24.52	4098.97	2956.03	4828.55	1409.11	844.662	1243.03	1223.59	681.573	740.373	3677.25	1161.52	13907.5	11154	1210.9	2720.49	4071.78	3671.31	2361.43	5724.03	18217	4680.95	4680.73	4856.9	4751.94	4683.34
M331T534			0.701796	2.02705	0.0418028	331.146	533.7	10839.3	10997	5709.18	7207.11	10477.8	3192.83	3876.67	3983.33	3845.97	4100.06	2779.48	6157.3	10498.5	32261.2	14348.9	11335.5	4984.35	17102.7	22332.9	8395.36	4007.99	4539.64	4610.96	3913.8	4006.4
M709T215			0.169113	0.84826	0.0418525	709.363	214.858	3880.84	3444.43	3592.09	4242.55	3832.62	3503.47	4244.7	3382.65	3281.16	3884.4	3169.32	2010.82	2374.29	2087.47	3658.22	3678.51	3627.65	3248.87	3726.01	4049.54	3620.47	3805.59	3822.71	3893.78	3893.11
M346T411			0.162274	0.610362	0.0419601	346.045	411.255	848.514	711.052	1238.27	713.996	1086.56	750.312	636.868	1423.08	2401.15	920.36	502.296	725.53	750.552	759.763	315.729	167.077	715.872	615.573	779.027	1217.87	341.582	298.122	354.455	354.503	358.402
M408T41			0.267673	1.53276	0.0419995	408.178	41.213	3095.69	1233.71	3427.3	1480.8	1765.42	2163.63	1567.13	627.128	1468.5	565.736	4266.23	1758.29	2707.09	2152.99	2960.51	1512.2	3412.15	2146.06	1815.71	3931.24	1862.45	1650.68	709.62	1639.24	1499
M144T403			0.437539	0.694701	0.0420199	144.046	402.977	5919.06	5531.58	6630.59	10867	9335.31	5226.56	10534.2	7871.84	11477.2	6983.33	5374.5	5585.5	6190.59	4476.74	5392.99	11988.9	2489.83	5039.97	2499.37	6799.42	15561.9	15493.2	15957.6	15561.8	15493
M281T387			0.42681	1.7493	0.0422222	281.143	387.105	3131.05	3537.94	4250.77	2726.18	2293.66	2767.52	1783.32	3332.74	1105.87	3036.96	3505.16	3773.2	2279.43	12407.8	5494.47	3153.43	3999.45	3375.88	6405.52	4526.53	2762.45	3446.96	2592.33	2334.98	2372.19
M339T513			0.346227	1.82174	0.0422671	339.112	512.58	1091.4	2216.78	1913.52	2413.87	1294.52	1277.51	1181.05	2259.07	788.423	1144.94	1091.29	1609.92	815.324	4391.45	3645.81	1842.61	3176.34	3383.51	6549.99	1878.42	1165.12	1248.46	1247.83	1250.44	805.646
M440T271			0.117645	0.79311	0.0422731	440.175	271.323	998.844	1531.12	731.744	751.202	1191.66	1250.46	635.446	1508.19	1110.7	1088.05	953.312	898.992	905.449	962.638	697.425	930.901	797.413	859.222	725.568	832.625	1008.76	1018.22	1013.29	1230.44	1009.18
M466T420			0.207376	1.19735	0.042294	466.073	419.882	2639.4	2347.52	2611.15	2692.39	2568.02	2204.37	1984.38	1796.08	1916.23	2071.81	2490.23	2426.42	2850.85	4127.74	2447.07	2020.97	2939.47	2697.66	2858.6	2478.16	3455.32	3386.95	3367.63	3386.88	3333.06
M281T37			1.23189	0.87613	0.0423386	281.137	36.718	267588	286402	221648	311373	253079	336337	276186	253557	245040	258808	182340	198058	244205	226532	307134	219912	246558	265235	255673	228681	213026	207168	207214	215779	207226
M968T468_2			0.333559	0.772427	0.0423451	968.329	467.676	9232.39	8005.56	6120.04	7798.21	8085.21	11284.8	7915.62	12289.2	7488.93	6731.35	7917.33	4430.92	10014.3	4791.74	6918.51	7096.39	4437.62	4629.43	6260.57	9121.92	6136	6136.95	6332.51	6879.31	6309.92
M143T630			0.201936	1.46435	0.0423515	143.081	630.033	866.403	1274.48	686.631	1179.67	765.788	975.351	754.704	1329.58	741.98	936.82	866.806	1384.43	1139.69	2248.85	2202.22	761.595	1103.21	1104.69	2203.88	912.659	906.263	969.838	960.027	908.829	911.526
M986T211			0.349408	1.44152	0.0423931	985.62	210.969	3382.93	3562.65	5493.74	3189.45	5653.94	3238.23	3481.38	2072.46	2487.6	4246.94	4744.23	7118.78	7348.55	7791.08	2347.04	7823.44	4803.81	3667.49	4273.29	3143.63	3783.39	4679.52	4864.97	4863.08	4684.41
M157T304			1.0753	1.57547	0.0424527	157.096	303.655	17325.7	35526.6	23578.2	22475.2	10211.6	15729.6	12161.8	10449	10139.4	14758.3	14712.3	13666.7	23999.3	24617.2	26827.6	12996.2	47648.2	30487.8	42845.6	33740.1	13892.7	14374.4	15164	14587.6	14589.4
M295T441			0.251093	1.59015	0.0425424	295.094	440.569	1381.64	521.04	1588.23	810.791	731.168	949.046	832.722	978.627	834.007	1030.41	964.064	2137.34	1561.47	975.822	1064.08	1335.88	1865.47	965.12	1113.4	3374.56	1170.77	1188.31	1224.31	1307.19	1222.38
M471T431			0.0988197	0.820999	0.0425853	470.711	431.084	627.747	1073.77	814.802	1454.83	899.678	1172.33	1293.79	1046.65	996.543	919.819	897.194	618.807	728.667	893.04	933.849	863.426	972.998	929.05	927.117	692.115	858.905	889.599	742.557	912.359	888.724
M668T41			0.335227	1.56961	0.0426104	668.487	40.872	1487.68	2255.09	2618.34	1728.26	1119.28	1549.54	2993.18	2252.17	639.97	2482.5	3193.79	2513.03	3740.79	1850.12	1304.8	3525.27	2537.59	2657.27	2305.31	6392.49	1345.74	1391.77	1142.71	1439.47	1345.45
M361T736			0.811817	0.507716	0.0426652	360.983	736.346	11125.7	27658.7	6030.99	35990.6	34018.7	15016.7	5164.62	5881.55	21761.8	18148.5	7183.38	21958.9	4094.99	10687.5	8428.79	5640.02	15583.8	4104.77	4280.95	9830.9	7771.9	14794.1	9523.23	11598.9	21673.7
M204T70			0.301242	0.537181	0.042764	204.046	69.932	1535.2	680.678	812.988	2951.49	2391.41	2969.93	2323.49	2915.76	5391.71	826.453	1757.05	745.145	557.395	1722.89	2321.7	1203.92	1106.89	913.171	1045.52	873.56	2249.42	2402.85	2456.3	2455.38	2502.09
M503T416			0.174689	1.39137	0.0428375	503.331	415.968	1176.84	957.572	1458.94	1871.85	1221.39	1145.09	891.066	1286.55	1316.58	1528.11	1500.39	1064.9	2965.99	1592	2459.02	1605.24	1351.83	2731.92	1349.45	1264	1428.05	1993.53	1412.15	1444.08	1427.28
M281T79			0.323786	0.615993	0.042858	281.078	79.374	7536.41	2049.2	4026.88	3462.84	2134.14	1986.04	2093.81	3596.06	3025.05	2933.22	2002.17	2234.24	3135.29	2520.63	1593.37	1357.37	998.548	1698.84	3274.88	1416.13	3415.32	2712.58	2826.23	2580.06	2602.22
M833T151			2.47638	1.46817	0.0430803	832.584	150.961	105414	115020	124244	143252	176276	117706	129435	208830	261292	208149	242102	131295	397618	173994	100590	172484	261554	321494	328225	204474	294545	312484	294598	298731	294587
M520T91			0.577759	1.9274	0.0430831	520.33	91.404	2998.69	5557.36	3532.78	3360.34	2282.33	4866.16	8453.69	4617.8	6367.78	5649.5	8025.43	3798.2	5320.96	6395.13	11312.6	25093.6	8703.32	6359.27	5192.57	11709.9	5905.32	5903.42	5906.26	5930.92	6436.09
M657T156			0.268783	0.866091	0.0431435	657.065	155.937	11419.1	8719	8750.28	8421.18	8317.04	7263.99	8442.1	8039.68	10629.1	10907.1	7748.83	7608.57	7308.18	10193.9	9331.06	8220.53	7476.95	7280.16	6732.7	6834.2	8634.27	8446.98	8270.22	8630.54	8631.13
M891T118			0.296365	1.29873	0.0431982	890.635	117.819	4419.5	5463.67	4371.69	4520.48	6831.01	4451.83	7134.23	4127.65	2562.93	5117.43	8326.53	3635.89	7771.69	5945.67	3805.55	7489.84	6825.9	7984.59	6297.24	5555.25	12761.4	12508.1	13509.3	12631.3	12630.7
M302T269			0.379702	0.667526	0.0432389	302.083	269.37	6048.82	3677.73	5520.27	4897.38	6406.54	2237.31	2583.99	6356.95	4819.95	3699.11	6777.04	1159.56	2905.68	2265.82	4317.55	2058.2	4191.78	1614.58	2583.24	2998.35	3457.5	4729.29	5158.52	5171.31	4826.13
M954T468_3			0.618199	0.883589	0.0432612	954.496	468.298	43946.5	44939.3	41585.8	49632.6	41246.2	36051.8	40308.3	36880.9	35105.8	39611.7	40314.2	39832.8	34002.9	47693.6	32944.7	38759.8	31944	32706.2	31917.6	31545.3	51407.5	51396.7	51393.2	50688.6	47774.7
M872T468_3			0.70535	0.861605	0.0432817	872.493	468.256	49531.2	48414.8	45319.5	60099.8	50146	37878.4	49998.8	40275.4	38281.3	43664.4	42250.4	48495.4	36538.5	51973	35639.5	43659.3	33562.6	37128.2	37100.9	33100.3	59031	58635.5	60128.5	58151	59034.3
M679T24			0.267305	1.79774	0.0433128	679.208	24.399	1787.72	1016.5	2183.73	483.839	415.293	488.362	356.238	730.582	306.387	1675.47	654.132	1141.3	1919.79	911.805	1093.54	1570.16	2694.4	2493.49	3209.57	1289.86	1244.94	1093.77	1092.88	1065.93	1128.13
M998T206			1.83294	1.15292	0.0433136	997.622	206.229	165817	146659	193549	179870	186611	156667	162905	153801	190855	204270	185314	175503	187355	205773	158695	167435	266458	199201	230430	231083	177054	160149	158009	158011	160122
M755T156			0.345291	1.3634	0.0433295	754.535	155.932	2137.89	3046.69	3280.2	2335.37	2326.52	2174.45	2824.38	4154.45	4629.36	4696.69	4053.99	3368.53	6012	2776.69	2056.65	4127.02	5184.65	5457.74	5940.88	4113.49	4616.61	4518.14	5297.55	4514.2	4526.17
M316T304			0.46976	1.90331	0.043381	316.135	303.992	1977.08	4579.55	2859.91	1731.75	1193.3	3191.22	1157.64	3283.78	877.607	1846.36	1055.57	2263.18	884.013	3815.29	7251.01	1865.62	6928.42	4591.78	8221.33	6325.45	623.377	774.834	563.02	570.383	417.465
M257T23			0.563262	1.52289	0.043431	257.134	23.425	10581.6	7620.96	7993.23	2306.45	5959.14	4434.45	3053.98	5690.53	4657.02	15795.8	8845.58	10834.1	12207.9	6305.12	6999.68	8080.35	14718.7	12258.4	15781.3	7667.6	7771.63	7544.57	7620.16	7666.02	7666.17
M320T26_1			0.192986	0.714925	0.0434592	320.206	25.6885	2207.71	1936.76	1505.7	2327.59	1464.42	2373.82	3045.82	1846.43	2083.1	3440.18	2403.59	1135.55	2600.03	538.641	971.969	1176.55	1323.41	2145.07	1551.71	2047.37	3739	3580.6	3589.05	4264.38	3730.76
M123T483			0.293371	1.45441	0.0434933	123.09	482.996	2059.88	2087.86	1887.07	2782.16	1993.41	3201.02	1448.2	3087.59	1454.37	1804.95	1728.65	2153.49	1638.14	5456.53	4647.39	2241.3	3911.73	2922.28	4052.22	2963.76	1428.24	1530.78	1632.73	1531.8	1575.1
M160T607			0.246831	1.97366	0.0435132	160.107	607.182	682.644	1682.24	395.643	783.232	645.45	537.686	607.865	686.905	672.012	997.337	503.478	723.054	475.841	2071.81	3391.75	870.578	1502.22	1599.81	3036.29	1004.61	645.071	645.039	630.578	638.155	663.035
M527T616			0.137001	1.46291	0.0435447	527.249	615.848	368.078	195.333	527.49	464.793	466.082	610.78	243.324	342.637	688.582	282.996	503.57	174.83	695.67	726.266	609.802	281.565	836.416	625.607	828.045	847.944	183.435	181.225	195.149	172.885	199.479
M564T66			0.834137	1.92248	0.0437592	564.356	65.864	6114.85	11115.4	7761.87	8933.88	4905.49	9861.48	16503.2	9574.51	15850.5	11199.3	16734.9	7402.95	11955.9	13006.9	27580.8	52805.2	18456.3	12879.2	11083.1	23842.7	10124.1	9990.19	10235.1	10127.1	10297.3
M624T431			0.161048	1.20794	0.0437943	623.829	430.744	848.779	835.289	955.901	900.216	754.41	1155.37	708.972	1128.64	1139.04	1028.99	1147.5	955.346	1017.4	1000.37	1100.14	762.521	1567.08	1160.58	1272.82	1438	677.981	708.751	727.515	738.561	727.868
M347T590			0.229524	1.39307	0.0438189	347.119	590.319	754.502	958.464	1832.51	1698.17	866.982	1772.18	857.413	1450.42	871.29	1175.83	1072.24	978.437	1557.56	2419.87	2007.9	1036.59	2081.56	1459.81	2415.65	2018.45	669.054	640.892	813.956	686.254	691.829
M371T77			0.349114	1.59667	0.0439624	371.225	77.133	1314.66	1880.41	2489.03	1418.74	1128.75	2629.11	3558.24	2246.84	3463.21	2489.95	3456.33	2090.8	2743.76	2662.34	4002.59	7948.31	3484.23	2206.44	2428.19	5092.01	2820	2819.62	2883.02	2873.54	3013.99
M597T47_1			0.268932	0.489184	0.0440738	597.329	47.2895	1075.16	1270.76	1090.05	3717.56	2574.14	443.49	1167.84	4574.71	4235.82	1354.16	621.544	2123.53	831.076	1551.58	413.507	708.029	1097.46	680.865	817.492	1674.18	1021.19	1257.74	1043.38	1038.2	1452.89
M466T213			0.395568	1.45571	0.0441065	466.29	213.441	4657.17	3696.3	4101.87	3527.83	3580.62	3072	2811.11	2750.48	3283.25	4451.7	4520.19	9363.58	8234.95	6532.6	2438.12	5736.53	3216.79	4274.44	2712.93	5276.89	4396.24	4370.66	4171.66	2773.04	4396.38
M476T86			0.730161	1.91116	0.0441591	476.303	86.4205	4920.91	8125.19	5295.59	5219.99	3467.02	7800.04	14351.1	7552.31	10665	8762.19	14891.2	6486.15	8549.57	9690.91	16525.5	39494	15123.3	10036.4	7248.02	17507.9	9947.57	8596.64	8458.06	9556.47	9703.12
M589T47			0.201817	0.837833	0.0442407	589.443	46.58	4533.99	4407.71	6405.41	4759.76	4624.25	4095.03	5017.68	4743.68	4467.36	7169.32	3511.47	4268.72	5075.13	4583.86	3326.83	3639.72	4677.53	3834.29	3863.69	5298.26	4272.56	4771.49	4030.21	3840.76	4047.21
M222T111			0.456907	0.560318	0.0443419	222.057	111.239	4116.06	1419.21	2760.13	8010.69	8307.74	9115.02	6836.02	4695.2	10395.8	2475.75	6431.04	1680.85	2172.94	4173.07	7315.41	2663.35	2045.02	1448.12	2404.68	2237.66	8161.86	7133.61	7282.33	7279.42	7419.65
M353T590			0.19273	1.38987	0.0444076	353.128	590.363	881.65	763.381	795.737	886.269	755.807	1426.07	774.695	1333.65	528.133	846.304	742.134	781.182	833.031	1853.16	1366.52	767.369	1510.42	1298.24	1728.86	1616.36	731.699	723.075	751.389	829.895	751.202
M221T371			0.114332	1.20841	0.0444279	221.112	371.05	676.226	553.585	728.694	627.318	829.324	782.544	594.174	650.815	1137.48	934.911	1035.32	778.259	833.403	1101.77	1111.01	691.799	930.679	851.417	780.71	966.937	744.987	745.638	766.187	681.7	727.353
M461T222			0.372369	3.30024	0.0444437	461.106	221.896	1090.25	1373.35	1110.58	223.394	206.51	246.728	250.238	239.395	194.522	718.992	291.601	3202.07	735.748	1729.97	925.951	1632.83	688.704	1684.61	1181.65	6586.29	1322.14	1348.91	1321.52	1455.63	1329.12
M389T47			0.730877	0.714971	0.0444512	389.266	47.054	25549.1	15339	21682.8	21887.7	27493.8	22453.5	21964.5	38079.3	29092.8	21441.3	11861.6	7368.13	9688.17	23557.7	13581.4	30369.9	25490.3	14054.2	12238.4	26946.5	14556.9	17749.1	17950.2	17427.1	17432.5
M476T59			1.2222	1.91487	0.0445586	476.304	58.82	14131.9	21370.6	15675.7	14655.4	9711.32	20425.9	37016	21146.1	34067.4	25288.8	35900.2	16806.5	26363.2	29472.8	49205.4	111012	37734.4	27690.6	20995.6	53624.3	22906	22254.9	23179.9	23177.4	23174.5
M206T219			0.139662	0.797127	0.0445839	206.116	219.1	1206.58	826.785	936.535	1566.35	1500.38	1493.2	1940.5	1435.38	1309.56	2052.62	1389.06	970.327	1021.3	1286.25	1163.99	924.439	1027.18	1255.47	1353.56	981.741	1156.63	1154.97	1206.16	1415.4	1156.26
M99T300			0.241091	1.5095	0.0446154	99.0429	299.627	1535.06	1839.22	1388.15	1782.68	1063.8	917.87	1462.47	1373.3	1548.04	1252.86	1127.55	1556.5	4558.54	2888.23	1009.33	1893.92	1766.79	2173.28	2050.98	2354.7	1628.96	1097.32	1456.46	1479.09	1258.19
M522T486			0.237054	1.87424	0.0446783	522.2	485.792	1494.82	771.035	1798.53	232.243	237.109	262.258	317.814	186.388	200.49	529.76	319.973	1428.31	1035.99	920.758	516.8	1175.09	1007.45	1257.02	1548.58	2092.54	1069.3	1054.06	1041.18	1069.01	1069.28
M574T49			0.198176	0.853974	0.0447287	574.311	49.3875	4225.27	3965.19	4648.86	6374.03	5677.68	4909.33	6711.18	4081.1	4513.11	4374.73	4198.35	3619.92	4598.96	4602.17	4044.66	4284.35	3930.42	4082.88	3863.32	5030.02	7104.59	6860.91	6860.69	6860.57	6921.46
M370T399			0.201095	0.776334	0.0448028	370.096	398.847	1819.64	1195.91	1674.67	2887.34	2997.22	2858.59	2376.44	3113.29	2898.09	1668.83	1735.1	1707.86	1896.85	2343.48	1769.54	1314.66	1836.86	2385.26	1582.8	1663.71	1629.54	1660.08	1677.46	1676.18	1688.9
M758T895			0.20549	1.46824	0.0448626	757.646	894.737	1389.32	1594.03	1158.01	1402.68	831.9	1149.49	1598.67	1444.94	973.475	850.483	1289	1315.21	1461.54	3728.86	1126.87	2052.83	1723.51	2395.01	2022.21	1080.83	1310.71	1404.28	1303.43	1409.82	1633.55
M285T347			0.231839	1.49607	0.0449495	285.154	346.631	2630.7	2120.34	1849.23	974.456	1031.94	1111.64	667.792	656.86	685.308	797.432	1514.24	1767.92	2498.19	1268.38	882.538	2395.16	1930.8	1812.61	2844.28	1825.26	1629.84	1447.62	1439.61	1493.72	1495.8
M214T389			0.198274	0.724853	0.0449938	214.106	388.957	3607.84	1645.57	1296.74	2441.45	2049.08	1626.92	2767.68	2456.94	1921.19	1623.22	528.302	1523.55	2041.01	2348.91	1787.36	991.239	1531.71	1427.2	1432.51	1926.61	1294.09	1456.84	1497.09	1497.72	1498.89
M142T235			2.24133	1.43075	0.0451033	142.085	234.618	162048	60923.6	223270	106083	97775.4	122140	78947.4	101094	91212.7	119970	143729	177852	229421	163613	54106.6	142170	177971	118417	202350	254993	201921	183397	182538	201949	204672
M153T315			0.948153	1.22094	0.0452014	153.032	314.852	41321.9	41737	40713.1	49079.2	35631.8	40742.4	47189	53331.2	13900.1	35952.8	40552.4	50692.1	52926.1	60483.8	48689.9	40339.4	41762.4	57286.6	53009.4	42145.3	29730.4	29243.3	29244.6	29424.4	29023.1
M900T145			0.308351	0.810948	0.0452292	899.575	145.152	8106.71	6821.83	8112.04	8709.08	8293.55	7139.68	10854.8	6327.22	6499.85	7704.09	6794.92	7241.4	3002	8812.21	6969.98	8378.91	5364.75	6893.28	4969.16	5288.61	5778.24	4697.33	5690.26	5475.92	5645.76
M437T219			0.335092	1.7925	0.0453023	437.346	219.399	1171.37	846.127	1379.44	3538.3	1334.83	1160.02	1158.48	3519.31	705.536	793.803	1283.11	4425.16	1103.03	1106.39	2960.23	3489.05	1208.2	3913.35	3748.97	4738.48	889.829	918.825	907.643	918.866	987.165
M263T575			0.227267	1.57604	0.0453137	263.123	574.665	649.514	843.553	797.187	1419.98	701.719	1312.6	871.147	1844.88	508.447	807.968	811.24	865.751	857.996	1631.75	2708.81	822.175	1809.08	1755.98	2603.06	1511.58	510.414	536.105	494.779	496.374	499.014
M997T200			0.340836	0.826143	0.0454136	996.683	199.992	10212.1	6239.32	10053.4	10303.6	7729.82	12113	7777.56	9238.95	10145.3	7555.1	5326.29	6825.11	7077.65	8357.24	6684.08	6467.83	11068.9	7715.73	7731.55	8228.88	4047.17	5001.5	5225.95	5241.3	4979.92
M272T151			0.325114	0.786733	0.0454428	272.184	151.07	6855.1	6547.94	5299.1	7825.08	9918.42	5246.12	6460.16	7057.75	8005.36	8041.45	5992.5	7741.54	8045.08	5200.24	3541.55	3873.47	3771.07	4508.23	5611.96	7774.18	4965.81	4988.1	4730.25	4733.76	4729.94
M834T474			0.142669	1.37636	0.0455269	833.966	474.056	868.095	805.544	747.625	1202.86	738.502	639.027	937.846	486.237	1191.71	1032.43	1486.11	795.298	701.122	1002.65	2010.36	1107.02	1278.89	1662.73	828.855	1032.29	1141.12	984.668	1079.02	1078.67	1033.84
M531T49			0.479896	0.611203	0.0455511	531.307	48.544	14201.1	6297.11	16356.5	5865.33	2960.44	10924	10190.1	17190.9	14873.5	16985.9	2857.54	5369.57	11754.7	3982.39	3552.03	3902.21	14830.7	4669.47	10181	9705.24	8235.69	8971.29	8430.75	8526.85	8527.54
M163T42_2			0.833811	1.42177	0.0455591	163.147	41.688	25523.7	25211.1	33281.2	18642.7	26841.6	14962.7	21459.8	15202.9	19549.2	19417.9	46299.8	13879.2	40397.4	20145.9	48944.2	19951.2	33153.7	18423.9	36388	35337.9	17456.2	17688.8	18208.2	31136.4	17668.1
M416T275			0.176598	1.43354	0.0455774	416.251	275.261	1074.2	470.181	874.276	509.657	1005.33	617.747	442.146	1352.54	1795.07	795.588	1063.36	925.079	1259.98	1132.51	1876.67	1009.88	1415.23	1005.55	1989.91	1133.01	1100.49	1088.23	1261.7	1056.31	1056.79
M144T340			0.732831	1.71566	0.0456982	144.064	339.915	8070.48	8013.18	7332.66	11344.9	8784.11	8849.9	8318.1	4803.56	5682.26	4108.17	5826.35	9297	7463.03	13656.3	8667.9	4363.71	25638.5	21355.7	10042.2	22891.1	6493.44	5248.54	5241.06	5431.04	5439.82
M480T185			0.801153	0.256743	0.0457195	480.275	184.723	1729.85	3173	1469.42	4882.6	25657.5	6390.74	36673.8	16280.1	10669.1	2962.07	1570.67	1865.34	3898.66	3334.27	4013.97	1199.92	626.704	1133.71	7746.05	2823.76	5801.58	5910.06	6018.08	5729.07	5908.98
M521T196			0.659504	1.30086	0.0457402	520.755	195.891	11344.9	11759.7	11328.6	18087.5	15377.6	14604.2	19143.7	13765.1	9656.16	22294.9	28235.7	22997.3	15076.9	16238.5	17861	12849.9	21799	22828.8	12283.1	21527.5	18711.5	14011.7	14818.9	14858.7	12640.2
M746T179_1			0.367214	0.746978	0.0457849	745.557	178.847	8655.71	16241.2	8791.19	8876.23	8497.98	8683.28	8875.3	9098.04	8507.38	18794.1	5133.47	8223.69	9003.43	7741.39	8066.76	7057.6	7725.63	8000.14	9100.11	8395.65	8576.63	8571.27	8520.63	9578.81	13053
M194T450			0.224097	1.56833	0.0458354	194.031	450.265	1310.17	853.843	1594.38	854.298	1114.82	1470.86	697.517	1383.56	1587.33	1050.23	2108.73	1165.15	3587.14	3213.24	1946.79	417.541	1487.71	1260.5	1921.69	1581.25	296.372	296.635	304.069	342.656	296.399
M753T36			0.41389	0.651455	0.046026	752.542	35.999	6526.75	7655.72	4905.15	3527.81	6266.09	6481.33	15976.4	9486.91	7609.87	7542.9	4944.1	3812.23	6010.23	3245.23	7899.98	8054.18	4926.16	4342.64	4716	1546.12	7472.2	7546.64	6841.75	8321.27	7512.59
M552T48			0.304003	1.49235	0.0461001	552.33	48.025	1776.3	1693.72	1838.81	1889.34	1632.03	1818.09	1380.17	1841.84	1661.27	1797.29	1839.7	2077.21	3496.03	2235.63	2156.27	1746.83	1777.76	1828.4	2944.76	5758.1	1717.03	1523.82	1137.13	1531.7	1632.52
M238T110			0.328709	1.6561	0.0462369	238.132	110.105	1670.18	1213.8	2382.61	1515.02	2185.13	1436.68	2059.38	1492.34	1892.95	1024.43	1566.17	1850.95	2878	2746.69	2109.44	1670.96	4226.76	2138.2	2061.89	6693.41	1225.29	1233.65	1736.71	1225.01	1372.84
M68T595			0.188905	1.37038	0.0462854	68.0487	594.883	773.723	1401.61	1238.28	1329.71	942.542	871.29	666.732	582.514	909.998	717.338	984.146	774.12	1187.17	1691.01	989.075	866.097	1414.72	1741.53	2083.86	1196.08	713.29	914.523	1136.93	368.104	909.829
M361T389			0.199217	1.37794	0.046367	361.17	388.581	1793.81	1409	1320.43	1449.03	1359.46	932.882	590.261	953.837	1149.52	1287.27	1956.82	2211.41	2596.26	2504.58	1024.51	1105.62	1348.16	1424.21	1053.99	1648	1345.09	1341.68	1342.05	1277.68	1327.32
M247T36			0.502417	1.29248	0.0464112	247.24	35.704	6130.28	7662.06	9279.33	8073.54	7928.49	10018.8	8670.8	5903.79	9377.56	7674.19	6497.06	13061.7	14397.1	10327.5	7717.81	6582.3	16066.5	10278.1	9273.34	10125.8	6083	6095.52	6052.7	3300.12	5673.67
M272T387			0.435253	1.35268	0.0464166	272.078	387.147	6046.8	6006.96	6771.91	4504.47	3850.24	4549.97	3943.43	7326.91	2148.92	5656.8	4487.91	6044.73	4470.61	11461.9	7553.59	4718.45	7189.38	7209.29	8467.59	7121.52	2172.72	2115.71	2094.91	2138.73	2139.36
M282T35			1.48429	0.143296	0.0464172	282.05	34.503	58242.3	1612.55	42748.4	97853.7	2417.46	102935	1305.76	4796.74	6406.59	4834.03	3961.38	3621.05	6053.24	2245.02	3427.81	9306.55	5154.36	3621.4	5091.44	3824.24	38163.9	10300.2	38250	44857.4	4440.37
M947T476			0.145081	1.17143	0.0464621	947.446	475.625	1337.29	1110.35	1239.81	996.155	993.582	1095.97	1080.95	1019.44	1032.25	878.961	1377.07	1778.23	1478.08	1211.46	1377.44	1125.84	1050.83	989.711	1140.45	1104.53	1069.03	1048.07	1067.86	1055.16	917.551
M734T214			0.159161	1.30645	0.046483	734.493	214.24	775.493	1240.55	728.54	764.173	557.184	479.269	953.136	849.022	688.708	1105.99	900.922	939.519	935.653	1155.37	1307.45	432.261	1341.09	1409.49	1169.89	1045.52	466.449	404.331	476.917	488.665	462.192
M584T431_2			0.168276	1.21191	0.0465016	583.869	431.089	924.612	1045.75	1013.28	922.185	830.844	1542.81	859.213	1377.72	1455.07	1237.63	1346.73	1150.24	1592.35	1246.32	1442.78	862.628	1552.89	1286.19	1474.22	1630.03	746.132	704.603	636.996	704.397	677.228
M352T396			0.457718	1.81733	0.046686	352.206	396.4	4534.34	3848.91	5656.26	2911.97	2293	1944.68	2102.32	3556.06	1197.65	2081.69	1640.11	2761.94	4623.98	11783.2	10098.9	2536.17	3647.1	6900.85	3850.65	6907.56	3925.67	3588.45	3919.2	3624.7	4186.63
M767T116			1.50347	0.661976	0.046713	766.571	116.023	99169.4	87711.2	125534	80514.2	81127.6	52667.4	40800	89616.4	68301.9	182104	67454.4	54207	109500	28160.6	53810	64232.8	49782.5	68071.1	67022.3	38533.6	161062	161876	161063	161066	165432
M112T240			0.972861	0.851289	0.0468042	112.05	239.522	82841.2	76851.8	72920.8	94958.4	92747.5	74846.9	88148.4	79105.4	83508.3	62210.5	90587	51645.1	76907.5	93629.5	71461.4	56278.2	59920.2	62188.5	71889.4	53452.7	79646.8	79649.9	76660.3	79204.2	79655.3
M397T36			0.823969	0.861827	0.0468265	397.199	35.956	107155	131264	110411	137522	115474	151177	127072	114103	122615	118023	94137	93475.7	115203	93679.6	148286	100420	113296	119148	117695	68858.8	101099	97633.4	99860.6	102146	101096
M352T369			0.494406	2.06103	0.0468516	352.206	369.236	2277.51	4727.11	2607.47	2907.63	1388.35	2707.3	1963.73	4303.4	1285.29	1790.6	965.975	6386.16	2874.94	15286.2	6691.09	2654.97	3988	4309.16	5810.06	4534.3	1368.24	1658.62	1718.79	1578.93	1572.01
M442T181			0.939678	0.805745	0.0468979	442.058	180.814	72418.1	70865	75792.6	78162.9	75739.2	70208.5	114686	80855	125858	72090.3	49911.6	56574.2	56215.8	76383.2	51184.6	70818.9	72956.7	68139.7	79403.6	92559.2	78008.6	92746	74740.2	92605.8	92728.9
M158T266_1			0.11435	1.21913	0.046958	157.642	266.11	756.687	659.811	648.366	602.259	576.724	782.48	531.816	499.974	706.249	1032.46	1080.31	700.384	1036.72	703.538	574.308	777.897	886.326	887.956	897.024	741.738	607.039	607.003	709.004	606.998	651.155
M642T232			0.691063	1.5138	0.0469591	642.356	232.338	8949.39	14155.7	16690.8	10840.4	9116.03	8771.02	10511.4	8270.17	4582.52	12672.2	33439.1	18364.3	12815.8	20924.7	16576.2	13177.8	10592	11995	9081.96	11315.5	8685.86	8593.75	8534.02	8594.83	8685.45
M226T185			0.223638	1.24925	0.0469845	226.142	185.247	2553.13	2503.58	2456.85	1928.72	3325.84	3924.19	2934.83	3050.51	2535.5	2779.14	2848.41	2809.74	2085.14	4114.14	4031.45	4122.71	3169.45	4721.64	4358.58	2708.09	2742.93	2742.93	2742.85	2727.78	2618.54
M557T160			0.148985	0.825907	0.0470014	557.284	159.699	2012.37	1338.03	1586.27	2237.62	2250.88	2417.59	3039.06	2227.03	2316.29	1875.62	1720.66	1392.65	2394.34	1788.6	1644.79	1662.51	1666.36	1758.87	1491.29	2072.36	1859.17	1859.55	1847.74	1913.24	2115.88
M53T284			0.5173	1.34302	0.0471926	53.0016	284.031	12510.9	13705	12491.6	10629	10363.7	7416.26	9416.42	6708.95	8211.5	9946.58	10255.4	11389.5	25915.1	13590.2	11568.9	15768.9	10393.1	13293.7	11644.1	12363	15602.8	15704.5	15726	15687.6	21619.5
M565T439			0.257505	0.679308	0.0472244	565.135	439.109	4446.42	2154.16	3318.43	1656.91	2497.2	2800.64	2477.31	3025.24	2166.23	4228.3	3388.91	1242.12	3126.64	1471.5	1072.2	1188.84	1395.4	1885.73	1096.49	3676.43	1273.98	1298.12	1313.48	1741.01	1405.9
M515T220			0.143016	1.19764	0.0473918	515.341	219.875	1205.58	1038.19	599.58	784.391	1013.19	1049.29	1220.54	1008.93	736.684	1202.32	1473.12	1418.07	1469.53	1105	1009.81	1147.84	1003.58	998.065	1057.93	1124.22	1040.65	1073.61	1062.29	1070.39	1070.39
M170T286			0.496932	1.1898	0.047442	170.128	286.35	18522.7	17702.6	16894.4	19080.7	20753.3	15121.9	21804.8	16023.2	12336.3	18674.5	21430.3	22432	15948.8	22162.7	21641.8	30142.8	16648.8	23740.9	18363.5	17981.8	31120.3	30364.6	30400.1	30125.6	30349.5
M142T316			0.577928	1.3418	0.0474981	142.085	315.567	6633.34	10960	12156.6	10283.5	9879.24	6307.2	9231.6	10725.6	10450.1	14111.8	10773.7	14896.4	13577.4	15454.9	8064.42	11001.5	23530.2	12363.5	8569.78	16939.6	10497.6	10332.7	10982.2	10836.3	10834.9
M85T340			0.830028	1.21968	0.0475812	85.0751	339.829	29345	33638.9	33052.5	31437.4	27783.3	26411.6	26384.7	21019.2	18447.8	29217.2	29251.2	22731.1	38248.3	27048.4	28501	31033.6	37477.8	33416.6	47593.3	42230.9	37340.6	37719.8	39524.9	37349.3	37346.8
M373T160			0.437237	2.20568	0.0476529	373.271	160.283	1636.88	910.662	875.4	2070.97	1107.58	6181.49	1280.49	3783.64	5380.52	754.754	8120.89	3214.22	10404.5	4049.27	12787.2	1557.45	4585.85	2729.99	2382.34	3065.67	4276.99	4659.29	3951.16	3962.43	3839.94
M338T210			0.241885	0.684299	0.0478232	338.23	210.232	2277.59	1236.32	1648.73	3370.34	3059.43	1776.27	4858.78	2714.55	3219.04	2658.67	2827.26	1153.61	1279.9	2211.48	1590.18	1116.23	1087.52	1732.79	2504.74	2848.99	2602.27	2178.4	2754.63	2604.55	2511.5
M378T41			0.24983	1.60814	0.0478782	378.205	40.845	919.032	3806.37	1223.51	665.527	566.235	1865.14	452.616	1760.74	1863.85	1774.64	4192.22	1718.59	2236.93	2450.23	2531.61	2443.39	2693.58	2187.58	2953.21	550.209	1848.35	1965.27	1849.34	1854.22	1936.7
M643T231			0.713627	0.832173	0.0478869	643.283	230.996	55680.7	52506.9	49147.6	40921.4	44372.6	39407.2	46168.5	59111.8	40430.3	48451.6	41022.7	33279.6	27899.7	34882.9	51476.5	30905	42816.2	59798.2	33473.4	40725.5	44394.7	44789.2	45135.9	44667.3	44880.1
M227T35_1			0.423161	1.68308	0.0479664	227.126	35.2615	4944.99	3163.42	3076.39	2098	8616.03	2499.15	5096.64	2681.18	5456.89	2851.65	15721.9	4619.88	9108.15	5885.18	4797.43	6378.82	4546.36	4861.27	3623.34	8596.17	3485.18	3462.96	3542.52	3542.85	3651.83
M728T217			0.154974	0.745195	0.0481478	728.359	216.969	2468.14	1450.43	1434.01	1551.89	1550.63	1407.97	2314.94	995.238	1218.22	1406.13	1175.25	806.147	733.863	862.309	1515.83	1652.34	773.184	1035.45	1689.15	1528.78	1733.36	1830.53	1861.99	1861.69	1830.24
M339T37			1.75907	2.23366	0.0482634	339.288	36.769	8785.91	29683.3	19148.2	28417	33863.6	29349.5	30605.8	24248	47546.2	28755.8	34570.6	39815.9	43359.8	35584.5	21021.4	30896.3	61440.5	155184	158102	46352.8	29692.5	30431.1	29674.5	29663	33281.9
M152T93			0.256554	1.30177	0.04835	152.069	92.8805	3616.14	2902.68	3382.22	3526.95	3012.68	3160.29	2967.93	2293.78	628.852	3178.15	3150.03	2732.58	3656.89	3161.14	3446.4	5493.37	4204.98	3603.76	2706.33	5165.81	2917.3	2910.61	2910.56	3189.86	2912.08
M739T24			0.246213	1.50695	0.0485506	739.21	24.305	2638.5	310.589	1301.68	1960.41	1100.77	2177.95	1276.54	1945.25	794.307	625.953	1468.93	2801.57	2678.63	1681.72	1150.52	1707.5	2944.94	2419.41	1219.18	3223.71	1482.65	1344.96	1456.56	1526.93	1473.55
M432T82			0.793603	1.75008	0.0485714	432.278	81.547	7534.17	11078.2	8828.82	8137.15	5376.27	10990.7	19083.1	10687.5	14951.1	12351.1	18071.3	9198.43	13810.8	13087.9	21247.5	48917.2	18898.6	13973.4	9333.5	24252	14506.1	13644.1	14482.1	14475.2	12390.5
M700T39			0.282888	1.16428	0.0486094	699.592	39.3635	7038.96	6248.61	5871.89	4064.22	7133.11	8276.72	6788.54	6754.56	7385.1	6899.11	6799.25	7159.65	6323.53	9113.59	9045.22	8920.33	8538.84	7687.14	8031.63	5759.55	7258.77	5643.89	7234.97	6883.45	6847.17
M110T453			1.00517	1.51807	0.0486309	110.07	453.348	27108.6	16733.6	31655.3	15824.5	24077.2	32503.9	12638.4	28683.6	38224	23577.4	38994	24352.8	73731	55568	36218.4	8532.13	35010.9	27387.8	43922.8	37358.9	1405.49	1386.87	1455.93	1390.89	1289.5
M253T91			0.459501	0.716497	0.0486553	253.141	91.4155	12890.3	7129.4	11643	12195.6	10596.8	11050.6	8336.4	3982.72	2950.41	9101.42	6498.12	5669.12	7185.38	5968.93	6159.88	5194.04	5001.88	4322.18	9928.75	8468.04	7241.18	7173.25	7395.43	7394.39	8548.67
M51T271			0.23802	1.23036	0.0488563	51.0223	271.395	3124.3	2751.03	3503.91	2407.83	2324.2	2521.47	991.86	1661.49	2278.05	1962.54	2625.74	2850.37	3763.46	2655.47	2855.55	2560.93	2864.17	2495.81	3289.61	2985.26	2311.39	2312.36	2488.72	2382.89	2062.05
M664T431			0.121225	1.1794	0.0488927	663.781	430.744	790.395	939.108	570.407	889.749	461.564	763.884	741.172	850.027	920.687	891.409	1094.64	847.274	907.984	1129.03	866.692	754.931	958.289	735.843	1078.06	848.276	901.48	787.905	840.991	841.935	811.645
M381T486			0.250655	0.874847	0.0489023	380.898	485.734	6709.06	8377.41	6930.61	9354	7208.81	5946.65	7100.63	7177.96	7871.94	5683.49	6534.53	5529.17	7712.94	7329.14	5771.88	5724.31	5756.52	7102.69	6341.71	5501.53	7260.52	7372.06	7048.48	7810.88	7027.55
M323T25			0.866322	1.38384	0.0489051	323.08	24.7015	27261.5	20707.4	31089.6	13222.6	14903.5	14283.7	12339.1	19326.6	14094.5	30982.6	14822.6	27431.1	35169.1	18756.3	20343.4	25011.5	34599.6	34859	41141.8	22157.3	22963	22962.8	21878.7	22962.9	22963.2
M865T213			0.148511	0.841143	0.0489342	864.619	212.965	1586.79	1286.49	1646.22	1513.53	1847.03	1673.48	1571.91	1947.18	1962.08	1762.58	1212.77	999.414	1264.41	1681.94	983.234	1112.81	1710.2	1817.79	1871.97	1474.39	1177.6	1107.74	1158.94	1158.45	1139.52
M286T222			0.179179	0.745997	0.048951	286.088	221.82	3976.87	1592.05	1510.99	1924.72	1953.45	2115.85	2677.01	2057.52	2235.11	1678.86	1472.98	1461.39	1434.29	1266.03	2004.58	2326.6	1211.16	1225.78	1625.66	2176.42	2368.86	2304.93	2382.46	2198.26	2378.01
M246T389			0.177313	0.730915	0.0489561	246.079	389.277	1311.38	881.558	1022.67	1725.58	1766.4	1212.1	1313.73	1970.64	2030.71	1319.15	1088.09	711.082	859.015	1632.05	1299.23	917.596	1947.23	778.336	654.906	750.134	1210.02	1269.88	1327.55	1261.42	1274.63
M216T26			0.239238	3.0085	0.0490299	215.992	26.199	548.173	412.849	783.849	361.251	548.328	475.591	665.945	292.152	441.844	247.03	786.186	432.367	467.537	2905.05	924.828	1506.95	1024.98	4932.85	871.316	519.561	620.727	640.319	650.584	640.341	632.527
M195T160			0.205966	0.752293	0.0491841	195.085	160.103	2021.84	1568.72	3003.62	3400.9	2986.76	3611.01	2995.51	1484.47	2880.85	2119.08	2224.12	1476.51	1393.03	1915.03	1425.64	2530.81	2845.09	1585.45	1352.21	2866.48	2363.57	1848.35	1920.24	2124.99	2369.88
M447T180_2			1.01107	0.824496	0.04924	447.051	180.022	150766	152509	176601	188554	99343.1	178121	133581	172787	202360	191802	86886.5	149936	127583	105525	130520	114135	173889	130969	184067	153957	102271	101752	103707	109840	101690
M584T180			0.134225	0.759275	0.0492564	584.052	180.242	1813.01	1047.08	884.489	928.639	1098.33	968.466	1849.62	761.201	1105.06	1182.05	892.88	546.292	940.643	1039.98	748.614	603.088	1018.16	1023.46	883.605	1139.67	1218.07	860.424	861.509	901.754	866.692
M80T51			0.617954	0.797581	0.0494255	80.0486	50.735	27264	25702.5	21118.8	22004	21919.4	11493.6	23944.7	20979.3	14201.2	16673.4	23860.8	12484.2	15640.7	18884.7	19883.9	17882.7	13231.3	12377.6	13906	15592.1	22967.9	22871.1	22968.4	23319.2	23170.4
M534T47			0.127244	0.869347	0.0494275	534.412	46.605	2979	3545.68	3471.23	3824.76	3449.38	3921.61	3417.39	3592.22	3953.43	4047.87	2704.91	3215.67	3671.4	3754.86	4352.35	2353.08	3256.22	2715.23	2483.04	2965.82	2427.41	2748.41	2454.61	2737.12	2596.36
M155T595			0.320234	1.5304	0.0494288	155.078	594.909	1256.69	1926.09	2454.9	2378.6	1551.34	1823.01	963.793	1799.62	2313.59	1223.16	919.724	977.956	2729.19	3435.27	2998.7	1117.96	3544.74	3402.05	4898.36	3050.09	600.107	865.199	900.274	900.76	899.338
M232T499			0.104193	0.730502	0.0494709	232.14	499.059	509.947	623.36	530.578	805.769	651.857	1504.83	785.897	637.192	832.825	1191.48	741.199	478.339	536.591	636.808	670.735	502.125	503.468	533.238	622.99	672.386	778.376	877.773	866.943	925.38	1004.5
M211T72			0.59422	0.712695	0.0495433	211.106	71.909	16346.6	11531.3	14931.1	13910.6	15313.4	6583.2	6134.44	5599.84	9092.52	13306.6	13278.4	6658.25	6849.22	10285.1	6333.42	5720.1	10633.4	8880.24	5958.05	5759.92	7815.88	7811.69	8024.45	8519.16	8016.86
M455T481			0.0860414	0.85112	0.0495966	454.875	480.537	1038.58	743.212	1256.35	1040.05	850.689	1151.74	999.739	1249.39	1206.47	1093.15	1069.47	663.321	862.871	840.744	987.556	645.976	972.799	806.661	1093.01	1104.47	695.689	710.729	695.331	734.436	646.357
M185T314			0.144357	0.756295	0.049895	185.067	313.772	1128.64	1748.31	1738.79	1043.98	1427.8	1825.58	846.719	1823.25	1162.74	1625.55	776.215	1295.36	1064.1	620.1	767.644	1151.33	1405.68	1752.79	1393.77	641.986	919.481	858.505	848.165	1090.53	847.94
M236T339_2			0.22608	1.34537	0.0500135	236.148	338.608	1696.47	1567.73	2346.18	936.04	899.452	2526.76	1441.08	643.442	769.328	1447.99	1409.98	2177.53	2827.55	1908.42	1721.25	1772.29	1765.37	1844.82	1889.05	1888.14	2210.38	2211	2239.29	2210.75	2319.57
M429T316			0.110547	0.838964	0.050031	429.366	316.197	2217.48	1297.59	1781.71	1157.15	1300.89	1168.77	1386.67	1740.11	1401.55	1478.14	1119.34	1572.57	1086.46	1119.98	1280.41	1298.57	1279.18	1165.61	1389.87	1213.79	1397.33	1332.91	1359.3	1335.27	1436.18
M361T334			0.253489	1.47919	0.0500826	361.158	333.602	1423.95	1533.18	1438.01	1741.12	1084.99	1760.94	1103.59	1462.81	639.52	993.045	1025.27	2790.11	2525.17	3794.81	1414.05	1028.18	1250.71	1699.81	2086.86	1882.45	1740.56	1615.16	1562.19	1564.28	1340.22
M611T46			0.241637	0.867637	0.0500844	610.5	46.172	8130.84	7355.76	8713.75	7265.37	7707.92	6025.07	6735.12	5925.19	7036.03	8534.11	5254.54	7324.32	7750.34	6627.91	4338.97	5453.57	7348.06	6100.23	6213.01	7298.95	6243.95	6239.79	6701.56	6522.21	6245.65
M167T412			0.210399	0.775481	0.0501601	167.02	412.08	2751.7	2296.76	3225.16	3016.57	2880.51	3095.39	2786.95	3238.41	5577.12	2760.52	1965.53	2111.91	3204.41	2189.71	1767.5	1752.9	2415.58	2726.18	3171.69	3222.34	2260.66	2224.45	2044.18	2223.83	2260.95
M298T314			0.212503	1.2052	0.0504896	298.148	314.292	1928.49	2504.67	2415.77	2198.89	1769.23	1606.39	1504.53	1579.95	1696.02	1550.24	1799.58	2905.17	1937.71	3091.31	2096.99	1808.51	2433.7	2072.57	2039.65	2417.29	1693.96	1738.62	1885.32	1693.7	1741.41
M604T44			0.256876	1.20081	0.0505612	603.742	43.601	4224.4	3596.3	2991.1	6821.59	4970.32	4219.33	4209.44	4514.94	3759.71	3865.33	4038.5	5033.95	6538.8	6509.2	4373.61	4936.47	4809.14	5070.47	5129.69	5402.15	4351.89	4537.9	4538.32	4583.75	4623.61
M550T194			0.500835	0.787414	0.050579	550.328	194.218	15622.9	25723.1	18331.3	19802.5	26679.9	24536.9	17594.5	14453.4	16718.3	19520.5	10151.1	19642.9	15247.1	15733.2	17915.5	12525.4	17209	23604.6	7302.71	17351.1	13092.6	13498.9	12325.5	14765.1	13098.2
M524T431_2			0.177722	1.1789	0.0506919	523.863	430.702	1725.54	1309.4	2462.14	1813.91	1524.3	1944.81	1139.71	1594.19	1744.19	1610.73	1678.64	1531.52	1900.86	2403.72	2141.68	1797.51	2074.35	1902.37	2337.47	2118.74	1093.4	1420.41	1421.07	1420.44	1372.72
M200T100_2			0.547461	0.654982	0.0508088	200.127	99.641	16950.5	14099.1	8117.84	20694.9	9085.33	17078.7	15559.5	10014.4	7121.77	5279.43	17257.6	10133.5	4623.36	7880.91	4307.27	11306	6550.69	5219.36	6614.15	7325.88	6841.66	7022.71	7280.82	6838.14	8252.04
M696T475_2			0.314805	1.18599	0.050813	696.466	474.556	5453.7	5073.16	5263.17	4983.22	4989.09	5224.34	5242.26	5668.88	6098.12	6086.64	8194.72	5819.19	5460.32	6682.49	8388.3	5071.44	5368.49	4656.69	8563.32	5936.27	5112.68	4930.2	4822.42	4930.72	4985.64
M276T444			0.756717	1.7437	0.0508799	276.143	443.957	4213.15	8828.39	15265.8	16278.1	5777.36	7103.99	5941.82	11162.7	2833.48	5502.43	8322.79	19955.3	5742.9	17561.4	29017	9360.4	7917.25	12159	25576.4	8952.95	5725.5	7007.62	6180.11	6142.69	8643.35
M127T144			0.208054	1.42374	0.0509022	127.038	143.508	836.714	1462.22	986.329	1595.29	1159.98	457.108	1126.8	770.715	1399.84	853.951	879.701	1207.22	1685.61	1259.7	1191.42	1532.53	1243.41	1556.03	1578.08	3027.7	938.841	719.691	838.844	862.253	815.973
M156T632			0.209924	1.44816	0.0509319	156.112	631.686	839.307	1493.99	1297.32	1600.09	1048.49	1110.69	1053.2	1614.78	437.142	1037.54	925.421	1365.35	1056.2	2894.28	2585.57	1427.08	1593.31	1420.69	2351.53	1081.55	1005.14	1009.77	1481.06	993.366	1070.92
M961T212			0.30202	1.40451	0.0509787	960.608	211.549	2569.84	2818.7	3353.78	2228.44	1280.84	1311.88	1355.31	1693.17	1250.99	2386.02	2537.54	4629.92	2311.73	3752.3	970.28	2190.63	3038.88	2681.43	2911.09	3416.05	3501.23	3365.85	3171.23	3404.3	3461.7
M771T145			0.293237	0.83722	0.0510965	771.061	144.886	7035.33	8911.2	7653.68	6732.39	6502.89	5716.96	6355.11	5583.46	5514.36	6204.12	5106.31	5400.8	7853.1	6880.2	3130.14	5014.15	5030.48	6018.1	5239.95	5758.69	6679.98	6679.84	5160.53	6681.28	6677.22
M680T309			0.515695	1.36637	0.051143	680.142	309.084	7725.63	7944.81	8044.39	9880.5	6704.38	8849.56	6915.1	11349.6	3232.23	6499.69	6406.84	9217.85	7600.34	18560.3	12325.4	7002.38	10157.3	11305	13901.6	8933.12	4315.41	4196.64	4150.05	4197.11	4094.35
M196T632			0.229061	1.53664	0.0512135	196.104	631.78	548.653	1066.42	985.39	1418.22	915.097	1596.96	959.117	1971.96	879.661	969.523	818.579	1044.05	1116.75	2874	2874.68	874.924	1744.5	1889.77	2695.51	1448.14	703.177	702.823	704.396	631.361	602.965
M268T343			0.13052	0.800932	0.0512713	268.089	343.017	1023.09	1054.15	1245.27	1023.8	1738.91	1247.05	906.599	806.085	1485.39	1628.49	828.035	1089.92	710.224	960.473	837.2	1304.79	1022.87	1224.51	803.319	957.043	1635.26	1802.5	1846.99	1847.32	1828.34
M157T156			0.230582	1.48086	0.051286	157.06	155.935	1866.39	940.066	1015.48	3568.49	3036.03	2969.32	2096.86	1689.38	1042.65	888.942	3472.84	1888.01	4150.27	3271.81	2943.58	3638.62	2220.47	1007.16	3589.38	2122.45	1878.41	1525.48	1869.61	1749.18	1871.98
M908T10			0.175485	0.632668	0.0513889	908.255	10.3755	994.959	789.89	792.095	1509.19	1577.64	656.691	715.696	670.083	598.637	379.568	199.764	349.823	761.403	810.415	69.8296	878.14	676.104	732.286	313.303	703.301	817.94	851.787	627.124	849.427	850.583
M374T315			0.131862	1.28753	0.0513985	374.211	315.001	673.626	538.765	628.791	448.447	466.507	597.153	555.673	519.028	1060.54	559.052	891.083	800.227	1172.72	681.582	688.611	676.274	685.891	547.326	609.416	1033.3	440.496	453.308	468.169	505.637	452.301
M537T263_2			0.108207	0.777187	0.0513998	537.312	263.415	825.088	798.781	975.954	822.299	769.129	681.608	715.555	1574.48	778.186	758.057	702.389	446.943	506.131	557.93	890.555	808.995	700.541	767.282	684.441	695.654	879.166	907.874	1057.25	949.126	950.154
M473T37			2.03423	0.894446	0.0514121	473.263	37.382	1097141	825061	943505	1130351	988317	1206329	913329	879478	885216	1011551	781311	955568	866712	799895	938975	875116	805099	920030	1099450	795221	947642	904552	947578	956406	956425
M354T368			0.158222	0.694041	0.0514924	354.076	367.792	2208.16	926.487	1591.44	1153.02	985.662	593.326	1047.24	1046.85	1623.03	740.727	730.732	910.25	1184.64	764.671	809.121	486.121	642.413	762.129	604.75	1375.33	847.581	850.38	906.219	845.769	905.713
M287T523			0.197132	0.767556	0.0515512	287.145	523.321	1846.47	2434.84	1834	2631.63	1979.1	2129.91	1477.46	1132.38	1210.24	1403.44	1957.91	857.457	1973.16	1664.22	1430.81	1019.05	1109.62	1048.51	1461.16	1355.11	1506.54	1542.06	1506.58	1506.9	1529.55
M196T304			0.27027	0.728468	0.0515542	196.059	303.639	4461.58	2419.98	2640.94	4323.59	3407.2	3461.56	2438.16	3782.82	5478.85	5921.18	2648.68	2832.49	3614.45	2844.78	1044.76	2031.9	4809.69	3085.85	2068.27	2945.56	2641.64	2663.82	3659.43	2659.83	2656.58
M402T344			0.426875	1.42918	0.0515876	402.124	344.203	5283.68	4460.54	4569.8	4722.63	3115.64	4794.71	2570.64	5909.59	2988.34	4297.88	4294.92	5458.3	5478.88	11057.2	5124.72	2078.73	8980.06	5400.28	8065.89	5106	3025.08	3026.3	1872.43	3073.37	2858.61
M119T314_1			0.16171	0.799412	0.0516099	119.015	314.332	1154.89	1386.78	1431.22	2315.84	2205.31	1657.39	1582.88	2061.37	2251.39	1585.7	1696.31	948.052	1531.98	1802.07	1640.42	1152.86	1879	1194.03	1289.44	961.669	1224.66	1242.38	1242.42	1249.01	1248.85
M799T13			0.288739	0.713905	0.0516404	799.245	12.527	4798.23	1826.97	6464.51	7097.07	5475.92	3834.05	7304.34	4627.5	3647.82	3902.16	3746.39	4328.96	2130.94	2706.4	4639.72	4945.11	1491.67	2197.57	4160.02	4619.27	5103.35	6522.69	5407.98	5099.21	5113.48
M470T230			0.189281	1.25437	0.0517421	470.285	230.086	1429.38	1230.78	1392.52	1178.09	1111.84	1140.39	1304.66	1127.9	1483.99	1549.38	1980.22	2108.54	2454.08	1562.71	1184.15	1584.41	786.263	1437.43	1456.55	1688.42	1480.38	1396.69	1372.27	1403.5	1371.93
M424T94			0.272679	1.65113	0.0517518	424.303	93.687	1044.97	906.487	1077.38	1597.38	801.232	2996.14	2043.16	1295.95	1327.01	882.114	4594.16	3227.96	3390.2	2904.35	2329.49	1404.78	1210.34	1585.66	712.695	1709.67	2406.19	2451.78	2265.92	2460.04	2459.3
M64T171			0.219203	0.644497	0.0517704	63.6483	170.992	2772.65	3647.71	4397.79	1919.54	2239.33	2452.43	1476.05	4485.22	3224.2	3106.28	1565.71	2129.29	1083.58	1163.26	4533.96	809.823	1575.4	884.709	1662.58	3746.9	2645.21	2305.67	2600.43	1974.31	2686.47
M752T185			0.106519	0.836145	0.0518278	752.36	185.079	1369.22	1559.95	1734.04	1348.89	1274.51	1372.65	1875.21	1330.15	952.24	1498.16	1382.26	1161.18	1175.16	788.288	1184.31	1607.27	1091.08	1182.05	906.931	1490.89	1615.35	1962.09	1778.96	1781.53	2122.83
M956T468_1			0.161362	0.887883	0.0519072	955.501	468.296	5804.57	8398.01	8591.5	9143.37	8011.93	7925.52	9839.61	7415.13	8133.51	7396.68	6152.85	8699.9	7204.82	7987.04	6221.85	7894.88	6946.47	6712.18	7347.06	6449.46	9978.29	10105.5	10456.5	9975.47	9975.26
M557T180_1			0.278365	1.45098	0.0519449	556.551	180.089	4369.89	2149.73	2298.81	2569.75	5702.76	2106.08	2367.63	2180.94	1678.76	5384.07	5211.54	2684.77	3052.55	5194.4	7010.04	6381.13	3648.24	3509.99	4974.96	3034.63	4413.65	3813.01	3247.89	3960.46	3748.41
M968T469_1			0.40851	0.926503	0.0519728	967.525	468.776	63049.2	53816.3	64113.4	62163.2	58794.6	60158.1	57845.8	62389.6	69409.2	60797.1	58566	59215.7	59296.8	59530.8	52864.7	43759.4	62740.9	55086.1	61079.8	55376.7	45540.7	47808	47808.3	47275.8	47453.8
M299T276			0.129574	0.738923	0.0520726	299.089	275.967	1034.09	783.317	843.355	1486.32	1122.66	563.124	1497.33	1373.86	1569.44	1139.37	378.484	1000.73	939.619	924.992	395.774	1150.47	780.244	917.192	1293.76	651.976	506.029	617.812	591.163	607.942	607.547
M115T213			0.187106	0.795508	0.0522722	115.085	212.946	2824.35	4809.35	5379.84	3141.26	2852.7	2789.72	3576.25	2801.67	3668.4	3600.07	3192.14	2241.18	3540.46	2205.09	2460.24	2297.93	2964.69	2192.87	4010.82	3090.27	4063.69	3933.25	3929	3932.21	4811.38
M661T416			0.0973515	0.745368	0.052405	660.767	415.867	649.669	699.918	1089.49	904.152	707.991	736.6	892.077	886.532	1227.32	864.623	725.732	845.28	762.544	302.295	493.781	40.7752	722.326	939.919	837.257	783.764	605.956	689.669	628.306	591.01	606.027
M70T357			6.15096	0.603541	0.0524139	70.0648	356.786	1470582	176916	1598261	970842	1285535	1304576	550671	993275	1464164	1234480	1654818	301527	1402205	426702	341079	700575	306965	486562	214309	833964	1.09147e+06	1.13854e+06	1.04346e+06	1.01759e+06	1.04118e+06
M790T468_2			1.12121	0.853653	0.0524384	789.988	468.226	113752	107579	110080	131798	114153	79166.3	98398.2	86008	83898.4	92754	91710.5	107000	76887.4	116094	74264.1	98054.5	75432.1	77664.1	79523	72036.3	127662	128529	130022	127653	127601
M239T339			0.17211	0.753801	0.0526149	239.088	339.101	2104.16	1649.26	1946.05	4049.36	2004.5	3394.25	2591.72	1394.2	2276.18	2404.04	1600.84	2007.2	814.529	1900.86	1971.96	1891.5	1858.64	2203.45	1595.63	2106.21	1792.61	1817.64	1963.98	2540.69	1813.06
M626T148			0.174634	1.53467	0.0526158	626.306	147.929	671.709	976.532	934.31	1390.52	999.222	1104.74	854.1	1038	798.764	849.329	1117.35	920.269	833.11	1759.18	3345.11	1224.79	1576.42	1906.97	1276.01	800.076	673.538	628.804	529.034	579.555	579.645
M398T313			0.124358	1.26474	0.0526617	398.124	313.49	652.978	760.916	571.66	1078.29	578.57	685.818	515.502	700.719	753.311	827.918	670.842	780.01	1316.9	549.994	845.172	1208.44	951.246	731.563	918.169	1039.83	680.712	663.484	670.734	720.564	680.421
M482T365			0.215575	0.841031	0.0528573	482.183	364.848	4124.06	4289.67	3635.6	4080.74	5251.36	2852.25	4565.07	2991.04	3376.5	3751.8	3113.15	3612.6	3126.95	3242.01	3047.79	4855.31	2780.98	3058.27	2877.84	3016.45	4712.88	5761.84	5947.43	5955.2	5857.39
M263T372			0.251247	1.62479	0.0528991	263.123	371.659	1083.35	856.32	657.322	2151.69	1163.95	1193.82	1333.13	2117.16	1450.29	1092.89	1451.24	1120.47	1883.35	3666.09	3335.25	690.035	2475.1	1635.37	3894.5	1133.27	829.534	645.434	712.964	648.538	713.74
M754T346			0.431497	1.39637	0.0531632	754.218	345.673	4817.48	5370.89	4900.19	6786.81	4172.92	5669.71	5161.57	7288.8	1139.98	4038.22	4059.65	7286.78	5137.86	12173.3	7634.67	4098.82	6147.14	8144.57	8711.37	5511.84	3032.44	2928.37	2928.6	2953.63	2935.4
M165T184			0.0745921	0.890452	0.0532646	165.075	183.89	924.83	759.367	777.497	909.962	919.388	708.335	1020.42	782.626	932.873	811.929	878.384	657.819	822.283	890.746	831.353	600.029	703.859	727.562	663.844	835.017	874.392	807.648	808.086	808.214	825.02
M221T94			0.456852	1.2541	0.0532678	221.09	93.585	10376.1	6679.09	10454.4	10105.1	10147.5	9957	9634.57	5361.18	6120.65	6056.66	7617.78	9962.06	13298.8	11967.4	8394.38	9114.35	10077.2	10463.3	9490.13	16077.9	11025.6	10886.3	11105	12739.5	24777.8
M231T285			0.138545	1.32537	0.0533382	231.072	284.921	490.956	773.963	655.004	899.647	660.74	324.226	714.046	637.824	449.804	789.836	911.461	1001.18	770.535	1312.68	1058.48	1022.21	381.194	717.961	613.733	687.657	837.307	793.559	797.035	836.259	648.754
M702T179			1.66293	0.645698	0.0533639	701.557	178.895	74954	59438.2	76433.4	84713.7	80596.4	103417	83490.4	202045	196549	119159	39010.7	62189.5	59363.4	48522.8	39864.2	57328.7	115491	78797.5	123618	73681.7	177983	192709	178595	219931	169418
M367T368			0.671185	1.49332	0.053451	367.148	368.026	9945.28	8393.29	10225.4	14937.5	7195.09	9041.34	9077.23	15305.7	4637.11	7764.51	4729.56	22346.7	10672.3	23841.9	12842.5	6543.7	20872.8	17183	12396	12710.3	7966.1	7970.12	7972.05	8165.25	8402.2
M338T27			0.348013	0.915433	0.0534788	338.364	27.492	30092.3	30124	37131.4	30025.4	33344.4	28699	39862	30476.8	36171.8	38158.7	32161.4	29979.6	30782.4	29809.8	29721.8	28064	31204	29449.2	32054.8	32606.2	27039.9	24118.2	27109	27060.5	27133.1
M695T441_1			0.19074	1.26682	0.0535029	694.84	440.77	1877.96	1881.54	1638.19	1852.49	2149.49	1427.04	2066.75	1549.88	1560.21	1464.57	3209.31	2964.33	1586.82	1505.57	2207.14	1479.36	2761.38	2717.16	2159.55	1538.29	4540.57	3175.36	3462.88	3281.19	3144.39
M432T56			1.27937	1.7279	0.0535594	432.278	55.894	19711.4	27019.9	22477.2	20402.5	13131.2	28524.7	46862.6	30525	44614.1	35673.8	44403.1	22275.3	35241.9	34670.1	56640.2	127874	50917.7	35767.5	27564.1	63910.2	28709.7	28710.8	28712.8	28734.6	31360.3
M484T40_2			0.296655	1.41722	0.0536124	484.341	40.235	2325	2140.43	2085.66	2317.69	2136.89	1398.88	1753.46	1188.66	2346.91	4013.64	2866.58	4021.58	2819.16	1235.21	1979.19	1888.03	3557.62	4753.76	3140.48	4502.38	1610.5	1699.75	1563.68	1611.08	1698.93
M218T94			0.847937	1.1828	0.0536228	218.091	93.6735	43675	25613.4	43097	38682.6	37609.7	36580	33954.5	36734.6	38338.7	27361.2	31702.7	49353.8	43821.7	46847.2	31167.2	32575.5	54219.2	44173.7	43753.3	50140.8	43114.3	40477.5	43127.3	43221.6	36582.6
M291T40			0.41786	1.95961	0.0536481	291.267	40.074	1669.49	3623.77	3324.65	3649.82	2783.22	380.093	929.192	1232.2	1076.15	2622.02	1683.01	2245.65	3640.2	1631.53	5766.03	4636.51	3502.78	4732.88	2506.3	11376.5	3026.02	2979.96	2477.17	3221.31	3196.84
M467T345			0.766076	1.38724	0.0536697	467.151	344.897	16059.3	17782.9	15754.3	22329.8	13811.7	17789.5	15233	23189.2	4051.46	12730.9	12143.3	23518.4	17135.4	39558.6	23474.4	14255.6	20441.6	25155.5	26424.5	18091.6	9498.85	9390.57	9272.08	9271.05	9070.06
M513T468			0.442213	0.888614	0.0537957	513.433	468.004	37539	32156.6	37933.2	35334.2	33780.4	34407.3	32964.8	36689.5	39019	36837.8	33436.9	34819.8	34010.9	37220.3	31204	26236.7	36919.7	33098.1	18337.1	31651.4	29026.1	29696.6	30921.3	29636	29799.1
M331T32			0.478077	0.54242	0.0538161	331.146	32.261	4331.64	3053.67	6749.28	7667.17	13589.9	1786.52	4289.77	9380.59	1872.64	2944.63	2043	2141.46	4246.34	2005.35	4402.39	3713.45	3124.97	2837.47	2004.53	3675.26	5414.76	3971.53	6423.92	6407.29	9658.8
M774T167			0.209054	0.686063	0.0538306	773.556	167.283	1086.49	1299.1	1242.82	1388.78	1741.63	1562.01	1270.46	1849.22	3902.29	1779.66	1151.56	1004.14	1291.02	1090.31	1139.38	1083.47	1160.47	1522.92	1181.71	1122.1	1369.65	1369.14	1437.52	1534.5	1340.9
M100T371			0.164092	0.878495	0.0538914	100.075	370.945	4325.98	3727.5	3634.2	3812.91	4245.94	3151.87	5372.47	3528.88	3319.34	4651.19	3622.41	3565.65	3260.57	3767.67	3206.95	2929.38	3987.32	3651.25	3506.79	3439.99	3375.77	3375.97	3275.46	3351.25	3376.12
M256T276			0.123272	1.36848	0.0539102	256.117	275.68	593.233	809.365	564.442	673.859	461.418	456.284	412.27	396.783	381.535	497.007	580.375	514.087	540.55	1349.66	931.931	711.995	837.692	526.905	633.936	552.17	763.339	784.137	729.534	783.766	782.949
M170T313			0.314191	1.03474	0.0540495	170.128	312.805	18179.1	16907.3	18034.9	17703	17256.5	17468.8	19325.9	17829.8	18417.5	18047.2	19514	19152.4	17902.5	19404.2	17868.7	18408	18937.3	18012.3	17657	18536.9	18582.8	17515.5	18386.2	18577.8	18582.9
M223T45_2			0.559761	0.876254	0.0541135	223.168	45.095	43399.5	38309.7	50325	33452.7	40495.3	33974	37985.5	34373.4	43598.1	41324.4	41524.9	36201	41573.9	33654.1	22357.9	33678.6	32858.5	35932.9	33357.4	36941.6	30303.7	33066.8	30126.6	30649.2	30302.2
M202T237			0.255487	1.17524	0.0541386	202.106	236.931	3763.53	2765.13	5013.98	4389.32	4663.94	4461.02	4106.82	4510.95	4102.13	3921.45	4115.55	4860.97	6845.67	6063.04	4075.36	4281	3963.35	4702.02	4796.01	5302.54	4900.93	5142.49	4841.53	4840.84	4884.96
M379T23			0.143427	1.3773	0.0541573	379.109	23.47	417.958	378.806	496.28	767.475	795.735	1032.93	558.447	1048.07	858.107	537.76	858.466	542.344	1325.12	680.13	885.046	1087.18	1000.71	1212.41	1403.59	496.747	708.137	677.958	741.148	679.571	708.287
M913T468_2			0.903029	0.887442	0.0541884	912.994	468.296	93058.2	94277.9	89710.6	108982	101798	73285.3	89568.1	75097	76164.4	83341	85305.7	87431.1	73058.9	97651.7	69614.8	85392.7	70558	74789	74285.6	67548.6	105226	107208	105914	105217	105217
M665T214			0.98767	1.52655	0.0543339	665.346	213.565	15566.7	18458.1	28961.9	19437.4	17995.8	21315.9	16862.7	36409	25222	20011.4	15785.1	23777.4	14018.8	63047.1	52723.8	15687.2	38074.5	38198.6	42980.7	31914.8	10064.3	10079.7	10087.5	13411.3	10113.2
M707T180			1.09222	0.868956	0.0543745	707.073	180.08	131154	123917	111677	111516	192106	108060	127604	124583	147558	118866	122542	104117	120798	109760	116852	97809.9	121925	109098	116330	107838	128242	123500	128549	123435	114775
M277T385			0.52782	2.06883	0.0543865	277.147	385.043	3379.02	4243.5	4289.25	3984.48	2777.81	3416.29	2862.77	3733.95	1776.63	3211.48	2290.15	6058.37	3953.3	19015.7	14978.4	3647.89	4449.13	4331.84	5210.38	5733.2	3230.65	2840.39	3392.28	2966.74	2967.96
M761T416			0.0926818	0.761625	0.0543956	760.725	415.685	560.584	490.827	714.444	504.378	572.547	687.513	538.251	630.568	962.304	631.324	511.415	528.132	654.683	452.105	366.013	46.1701	507.835	735.645	536.063	454.645	339.613	317.163	369.174	348.737	340.376
M426T109			0.488726	1.98112	0.0544463	426.318	108.717	3099.25	1799.52	1605.61	3188.57	1436.67	9890.01	2101.18	5339.14	6436.04	1516.2	17217.6	6363.53	13917.8	6014.33	8080.21	2758.12	5792.94	4475.94	3172.09	4344.37	6019.09	8265.38	6024.57	6100.84	6012.51
M174T184_2			0.135704	0.857102	0.0544654	174.111	184.005	2148.33	1873.29	2169.39	2183.05	2982.7	2569.47	2756.25	2417.37	2815.95	1962.81	2222.72	1793.59	2394.52	2149.24	1773.95	1702.85	1903.78	1808.01	1866.09	2851.66	2168.67	1942.69	1959.7	2283.65	1958.75
M993T175_2			0.190564	1.23952	0.0545418	993.085	174.541	991.172	918.482	1602.16	1505.02	1109.23	822.832	1636.65	1293.6	1024.02	1670.48	2209.85	1823.88	1251.46	1402.04	1469.48	1432.69	1852.37	1076.8	1418.12	1648.58	1381.73	1382.09	1293.64	1348.28	1016.63
M727T49			0.147029	0.829314	0.0545454	727.375	49.38	2406.79	1781.89	2327.86	1673.61	2475.06	2139.57	1960.43	1547.34	1431.81	2478.87	1717.94	1088.22	1426.82	1363.97	2084.09	2200.58	1847.79	1436.54	1656.53	1948.93	1946.94	1949.66	2308.05	1969.94	2631.51
M524T195_2			0.462826	0.644083	0.0547867	524.077	194.951	9070.65	3189.57	10710.8	14905.3	13738.1	14203.8	2247.64	13343.8	15785.2	17026	7327.9	14185.7	4921.25	5866.73	5668.15	3846.54	8967.6	3745.44	6338.2	12700.2	11241.4	6694.47	7192.33	10579.7	10592.4
M130T277			0.833603	0.785	0.0548574	130.049	277.324	48627.1	44510.5	47824.3	47103.1	41979.7	36434.7	35057.3	20152.8	20400.4	45544.8	42132.4	25360.7	33333.2	19956.2	19962	30088.4	35200.5	31929	35523.8	30807	38056	37402.4	37932.8	38056.2	38137.7
M614T222			0.287589	1.27631	0.0548757	614.326	222.406	2659.16	3412.83	3136.86	2052.42	1294.81	2088.82	1588.17	3795.22	3585.52	3207.23	2635.53	4488.46	3258.89	4399.01	2811.1	2321.95	3672.11	3649.49	3087.23	3908.26	1982.44	1820.5	1843.49	1820.47	1847.05
M394T339_1			0.0689209	0.89041	0.0548814	394.168	338.6	1059.49	1360.35	1171.57	1420.43	1068.1	1321.1	1175.81	1413.46	1532.09	1284.9	1080.12	1097.59	1052.52	983.358	1147.24	978.642	1166.19	1366.16	1111.1	1420.82	1446.82	1446.79	1363.2	1508.27	1425.46
M486T41_2			0.220584	1.45145	0.0549457	486.399	40.858	278.538	869.36	857.21	577.6	938.686	1361.94	649.146	1706.03	1719.18	1723.26	1009.46	1211.24	2373.62	914.223	1629.66	1888.32	2215.79	937.353	1776.52	1546.68	1120.31	1097.63	725.176	1293.79	1273.48
M309T468			0.299006	0.796894	0.0549832	309.202	468.09	7011.65	6445.8	6922.17	6873.77	7136.25	4069.61	3870.47	5980.58	7167.24	7076.04	6559.21	3570.68	1770.34	5050.52	5534.89	5298.79	6292.5	3908.83	6355.91	5506.9	6217.26	6218.15	6336.02	6707.45	6216.67
M274T317			0.223737	1.43444	0.054994	274.15	317.006	1308.96	869.47	1229.26	1710.79	1185.27	2022.97	974.36	580.013	718.434	1210.03	1027.55	1546.99	2424.41	1080.68	987.424	1105.96	2192.58	2060.61	2833.24	1680.67	1103.49	1085.15	1084.58	1116.59	1024.08
M619T24			0.258583	0.589197	0.0550106	619.18	23.596	1002.49	440.748	861.893	2496.55	4053.03	2349.54	2797.03	2578.82	1581.63	716.916	1386.72	767.964	1446.43	639.38	779.002	1524.54	1175.44	1052.11	1003.81	1347.85	853.412	1125.37	1069.73	1133.21	1065.21
M417T41			0.368261	0.712232	0.0550714	417.297	40.866	4563.15	2886.99	7983.03	5336.44	7327.97	10508.7	8095.87	8920.32	9460.51	7281.77	2519.35	3346.5	7515.17	4131.9	5115.44	3039.78	6322.43	8007.78	3352.07	8190.04	5690.75	5691.26	5009.71	5581.39	5687.77
M332T590			0.533251	1.70746	0.0550754	332.145	590.484	4020.02	4502.74	6231.13	9089.77	5778.31	7977.64	3808.2	9488.04	3310.9	7076.67	5709.61	6123.87	3100.09	18491.5	24123.3	10463.5	8296.13	9036.49	10731.6	8563.16	1802.36	1796.78	1804.91	1662.51	1487.17
M320T315			0.128447	0.73615	0.0552918	320.132	315.221	558.456	835.149	720.363	695.981	695.371	1398.09	1077.03	1088.52	1261.12	1063.04	1322.5	626.804	420.995	547.203	657.841	485.1	957.239	668.524	615.81	612.726	761.173	793.884	795.648	829.928	855.287
M473T164			0.0907716	0.865279	0.0552987	473.263	163.962	1312.63	1037.15	1339.4	1754.55	1086.68	1303.95	1232.05	984.302	1359.57	1434.68	996.395	918.566	1330.49	904.406	1070.75	1143.92	1322.18	1111.13	1123.17	1193.46	1065.21	1027.82	1064.36	1085.68	1112.02
M255T47_1			0.838015	2.00902	0.0553114	255.064	46.6525	8656.11	7357.94	7708.11	7038.12	4122.39	6678.17	10659.8	5276.25	5607.96	5007.18	12233.2	18789.2	7393.35	5219.42	7709.83	16742.6	7211.96	10245.1	10574.9	40718.7	6875.53	7840.76	6866.7	6864.34	7123.04
M308T411			0.303152	0.78584	0.0553414	308.089	410.513	7312.19	4589.74	6672.43	7473.81	8379.52	4898.31	5807.03	9342.14	8672.36	6326.37	5446.36	5840.04	4041.73	8868.24	6006.79	2315.55	5818.18	4844.88	5404.78	6008.88	4187.47	4450.59	4533.99	4450.99	4533.19
M134T301			0.285818	1.17104	0.055386	134.034	300.733	4454.84	4543.3	5139.4	4933.84	4218.9	4809.73	3736.17	3570.54	6521.28	4329.48	4937.64	4465.62	7300.29	5062.23	4720.59	4922.1	6273.46	4701.52	5962.6	5823.09	4471.56	4472.49	4393.4	4748.07	4393.88
M416T377			0.204345	0.850582	0.0554373	416.195	377.101	3555.87	3767.05	4497.84	4322.92	5500.03	4111.97	5157.69	4115.98	5076.88	3771.7	4289.21	2980.34	3411.57	2107.07	3716.6	4345.68	3429.38	4454.76	4459.89	4127.28	3497.21	3556.67	3550.65	3555.6	3148.32
M229T541			0.185817	1.28647	0.0554489	229.078	540.634	1173.33	1175.22	1370.73	1672.89	996.112	1680.05	1155.25	1365.13	516.347	994.299	865.447	1335.94	1283.05	1992.42	1891.26	1365.62	1726.64	1761.34	2160.32	1183.46	760.443	902.766	759.813	781.557	762.376
M815T431			0.157298	1.21685	0.0554539	814.639	430.581	1457.86	1228.38	1347.15	1101.47	1542.94	1400.32	1042.92	1574.88	1265.61	1751.45	1920.45	1559.48	1830.32	1611.52	2048.7	1044.81	2082.7	1242.97	2157.65	1188.01	1172.28	1168.75	1146.47	1169.4	1064.39
M432T93			0.290522	0.602615	0.0556309	432.189	92.824	2652.04	5283.19	3691.12	2535.05	2516.03	2137.9	4267.8	1388.29	478.157	1716.62	3610.74	1351.76	1610.37	1301.38	2218.38	1707.89	703.715	1369.07	893.079	1303.06	3458.09	4195.97	3848.11	4186.25	4183.73
M273T41			0.519613	2.18545	0.0556553	273.095	40.584	5449.47	655.009	1661.7	1480.08	1813.93	5378.31	4394.44	4843.92	3604.18	1288.76	896.851	10569.6	4849.57	3777.28	7612.31	18964.5	3737.97	7302.6	1321.3	7776.85	2519.38	4803.15	4784.26	2688.61	5281.8
M503T142			1.19312	0.798328	0.0557206	503.048	142.104	105909	98604.4	58080.1	134161	102762	109454	107462	121235	110034	143279	108280	84776.3	56062.2	75841.2	97314	137570	82835.4	88196.8	91331.7	48750.8	70003.4	86865.7	81769	81652.8	84472.9
M465T58			0.222265	1.16253	0.0558058	465.329	58.022	3498.69	3158.44	4041.67	3301.62	3573.1	2286.03	3349.66	2159.98	2461.23	3190.5	3867.89	3877.86	3332.69	4281.78	2555.12	3856.64	3168.51	3878.91	3738.09	3505.22	3470.64	3469.36	3470.81	3572.57	3519.04
M520T62			0.988179	1.85545	0.0558214	520.33	62.05	9524.41	16040.9	10523.9	10470.4	10152.2	14209.9	25541.1	14031.2	28437.7	17236.9	23845.8	11345.8	17882.2	19263.4	36576.7	79315.8	26296.2	23332.1	14777	37128.4	14769.5	14769.2	14772	15068.9	14901
M185T411			0.564804	0.769351	0.0558617	185.031	411.465	21126.8	18113.7	26230	23958	22551.3	23844.7	19182.2	23771.1	42521.1	20940	15878.4	17166.8	24622.9	19609.8	14486.9	7862.1	17912.9	21294.7	21868	25664.1	19297.2	19177.9	19435.4	19299.6	19683.6
M269T465			29.6637	1.24919	0.055883	268.998	464.985	21076190	21214460	21930800	21479770	26029710	21951050	39133050	24812480	24315080	38342020	36382010	37003200	25005410	38567530	37105270	29857780	21896450	21428450	39968700	37931220	3.2876e+07	3.37582e+07	3.34113e+07	3.37642e+07	3.37551e+07
M379T478			0.186419	0.80302	0.0559133	379.28	478.041	2872.81	2647.82	3622.72	3195.01	2780.98	3332.7	5531.36	2737.18	2375.34	3346.11	2837.48	2658.68	2792.24	2634.63	2098.36	3588.43	2150.46	2645.14	2352.79	2293.39	3428.54	3488.85	3449.2	5013.71	3452.6
M133T279			0.252833	1.31464	0.0560967	133.083	279.021	2775.33	2005.33	2200.19	2307.49	2521.95	3093.88	1684.76	2221.69	1458.87	1491.32	1648.43	4238.04	2481.81	2904.25	2045.99	1824.93	3611.91	4068.79	2537.91	3245.67	2554.4	2292.56	2430.25	2754.35	2433.17
M407T413			0.410751	0.663207	0.0561055	407.011	412.896	6637.82	5880.96	8550.66	8590.75	7292.9	7547.93	4976.08	8833.91	17405.8	6152.06	3739.72	5285.88	8859.01	6269.58	3290.41	501.945	4698.47	6533.74	7435.76	7681.46	4957.33	4851.76	5000.68	5000.49	5000.48
M129T337			0.492811	1.23252	0.0561242	129.101	337.033	9925.6	13345.6	10448.3	11932.6	9135.19	10072.5	9159.01	13087.4	8201.78	9561.61	9360.61	12010.6	9079.46	19305.8	15919.4	9909.77	13589.4	12434.8	16251.2	11392.3	11041.2	10998.9	11044.3	11043.6	10276
M401T39			0.269354	0.754724	0.0561373	401.23	39.293	5651.91	2327.51	6243.43	7768.75	4338.96	8475.29	6046.46	4729.91	4486.03	3693.51	3668.24	4189.74	6098.21	4285.66	3559.02	4770.57	3381.8	3651.61	3721.81	3248.66	3355.03	3358.49	5161.98	3339.28	3539.67
M414T213			0.6177	0.682967	0.0561436	414.319	212.878	9535.97	10561.5	7816.31	15180	21005.3	12684.3	22491.5	18955.6	11712.4	11223.5	18735.4	5704.45	16476.4	11759.8	9663.83	5564.84	6465.6	9675.2	6839.94	5526.36	11750.1	11894.9	11899.4	11020.9	11896.3
M597T46_2			0.423308	0.597797	0.056204	597.267	46.29	3173.12	2530.63	1586.01	7006.79	7023.01	9506.94	7139.72	11719.4	10111.1	2717.91	2245.94	5355.5	3935.25	4904.62	1816.73	6429.52	3387.53	2616.33	2155.9	4523.73	5062.68	4176.73	5034.99	4804.1	5059.72
M491T47			0.373011	0.805483	0.0562916	491.37	47.442	6776.61	6389.67	9764.53	10291.3	10267	8334.15	9729.42	9532.35	9644.88	7816.26	12717.6	6728.84	8902.62	7314.58	4849.62	5952.17	6647.53	6419.86	5287.96	6501.7	6819.96	6957.03	6956.86	7921.82	6513.25
M165T11			0.252817	0.631328	0.056304	164.919	10.781	2803.35	1981.94	2183.55	2237	2066.56	784.837	1850.74	850.785	768.979	2293.25	1419.16	935.601	601.549	2411.2	958.271	2337.16	499.068	448.682	1002.08	638.097	1961.35	1772.55	1788.47	1224.12	1602.19
M297T49			1.43333	0.290555	0.0564182	297.216	49.347	47203.3	3034.95	107963	39108.7	45861.3	2398.22	1692.74	32847.6	1509.58	88627.3	25750.2	2716.03	3197.71	2661.24	18941	2029.57	1635.52	760.736	2212.99	47672.2	3076.83	3234.71	2888.46	3589.22	3234.93
M148T94			0.666792	0.604569	0.0564367	148.059	93.797	13185.5	29944.3	36087.2	13179.6	11260.2	28638.2	13906.9	6583.62	4528.23	29821.9	13572.6	12756.2	7089.65	12820.4	13872.1	13412.8	9506.93	10078.5	9246.73	10780.6	13156.2	13144.5	14256.8	16172.7	13177.9
M170T341			0.367536	0.298817	0.0565265	170.055	341.386	5478.1	3377.61	285.001	4586.72	258.423	281.645	327.958	4322.03	273.413	4487.07	374.643	369.567	4265.47	413.771	368.052	317.286	173.063	234.207	324.225	235.085	579.116	536.675	1671.61	533.42	488.134
M222T70			0.771524	0.528683	0.0565405	222.057	69.704	10034.8	3051.37	4712.3	18991.1	16285.6	19833.2	14738.2	18007.6	37875.7	5530.56	11864.8	4136.45	2823.09	11602.2	15117.4	7061.94	7427.79	5374.65	7663.8	5733.62	16024.2	16197.9	15770	16250.4	16856.2
M129T90			0.284696	1.30067	0.0566046	129.054	90.0695	3519.64	4764.68	2434.84	2907.95	5213.58	3307.15	4568.76	2245.18	3755.03	2531.47	7706.42	4175.57	3055.9	4039.28	4771.49	4733.05	4286.91	3302.72	5066.73	4708.22	4117.88	4150.28	3725.3	4240.22	4736.71
M102T301			0.211774	1.15885	0.0566763	102.054	301.034	2778.32	3598.43	2918.56	3246.61	2897.27	2729.25	2313.35	2324.29	4150.62	2733.82	3545.37	3277.26	3938.91	3042.14	2853.62	3770.41	3761.75	2617.99	3896.81	3702.48	2710.32	2671.57	2671.39	2742.3	2603.73
M441T477			0.266232	0.756544	0.0567403	441.295	477.321	3787.27	3783.65	3617.25	4351.1	4508.6	5753.42	4678.27	7285.3	2387.42	3957.59	3143.39	3456.55	2683.3	3185.55	2484.57	3184.81	2846.49	6093.7	3068.33	3224.35	4812.16	4297.01	4824.83	6852	5227.2
M449T214			0.158938	0.876732	0.0567626	449.335	214.194	4431.01	4519.69	3833.83	4513.35	3782.8	3524.32	3642.07	3408.53	3788.26	4656.14	3764.81	3556.76	3303.45	3290.56	2653.89	4839.91	3694.19	2911.41	3200.62	3941.34	4676.12	4687.68	4522.16	4457.59	4979.99
M157T405			0.919375	1.39051	0.0567846	157.059	405.49	24878.5	30541.5	21326.6	31806.8	20957.9	31125.8	25870.4	41419.4	7349.42	23609.2	19789.5	37596	20269.2	56519.2	52742.7	31455.4	33443.2	40172.7	44785.5	23208.6	22583.6	21695	21696.1	21266.2	20785.5
M705T431			0.0671734	0.879209	0.0567964	704.602	430.522	759.634	632.558	561.428	754.084	578.894	700.647	715.477	604.027	915.194	727.18	653.478	537.167	607.804	562.252	502.123	578.475	735.34	599.587	728.193	605.316	590.452	590.456	612.409	583.515	598.032
M749T468_2			0.598284	0.88693	0.0568951	749.488	468.23	50548.3	47983.6	45828.4	53777.6	45351.5	35259.5	44709.6	40184.7	38415.8	41023	37281.8	38851.3	36627.2	49598.6	36091.2	48330	39741.2	36708.9	35234.6	34518	56813.6	55610.3	56371.2	55610.8	55612.9
M331T271			0.385133	1.34734	0.0572117	331.163	271.163	5700.76	5236.41	6668.82	3538.81	3882.86	3851.93	2807.72	2131.29	4282.68	2660.38	3870.44	7106.27	8408.33	6812.27	3668.89	4885.66	4070.69	4051.27	5202.3	6843.51	5431.53	5430.2	5399.08	5197.25	5341.18
M640T176_1			0.231179	0.788432	0.0572223	639.732	176.294	5015.05	3964.01	3407.38	4804.75	5781.5	3591.59	5465.62	5044.33	5414.79	6159.05	3107.74	5968.31	4576.05	2907.18	5134.68	1972.99	2504.4	3761.05	5105.78	3317.51	5145.66	5141.1	4986.03	4989.03	3935.64
M50T173			0.213323	1.4912	0.0572524	50.2848	172.603	1111.16	523.581	1008.25	2198.05	1250.77	612.517	676.715	2081.73	481.925	1894.54	2207.18	1727.54	567.596	2175.45	2128.22	1646.56	2188.72	732.682	2065.03	2215.71	579.923	815.08	1043	742.31	764.91
M97T310			0.114219	0.842837	0.0572582	96.9944	309.584	1120.13	979.373	1408.05	1160.12	1144.31	1044.05	1083.22	993.733	1088.97	1127.26	1388.89	998.404	1362.88	851.564	772.809	763.995	735.77	878.97	729.436	914.254	1037.83	1037.7	831.598	1037.41	1007.42
M609T45			0.188697	1.3649	0.0575189	609.13	45.178	939.175	1452.63	1260.38	604.388	410.083	1061.06	863.876	687.87	627.821	1203.36	1069.08	1319.49	1153.48	1235.5	585.617	1089.68	2139.1	1237.11	1074.09	1531.92	750.09	882.257	852.97	939.613	851.674
M156T453			1.12302	1.49278	0.0575403	156.076	453.323	37385.6	22732.3	43822.7	21058	31186	43301.6	16763.7	39143.2	50318.9	30523.8	51327.3	32286.2	97054.6	75838.1	47284.3	13046.4	44033.9	34171.7	57043.2	49838.7	2531.7	2369.01	2435.55	2396.33	2435.38
M340T271			0.934375	1.4511	0.0577306	340.101	270.993	22178.9	30851.4	17275.6	17993.1	10528.6	14556.1	25739.7	18862.7	8761.73	27299.3	35238.4	48622.8	44526.9	29591.1	20523.6	17652.5	21344.2	30091	15024.8	18966.1	18936.5	18937	19131.9	18870.6	18836.2
M926T468_2			0.12633	0.839264	0.0578309	926.356	468.321	1929.21	2482.16	2121.16	2239.72	1494.3	1719.67	1296.69	1775.48	2059.29	1523	1503.61	2013.48	1053.09	1678.7	1676.74	1458.63	1496.21	1207.83	1832.99	1723.15	1621.38	1528.51	1455.56	1523.31	1181.54
M480T42			1.19526	0.631581	0.0578447	480.276	41.646	26305.4	25764.9	34102	54889.3	67943.1	45951.1	54270.2	109225	85978.7	31059.5	19989.3	10484.4	28724.3	34281.5	54607.4	23954.7	31367.9	45565.2	49529.3	39700.9	60749.2	59178.5	60749.8	61395.1	61394.7
M633T180			0.27117	1.24468	0.0578717	632.563	179.517	2017.15	2575.26	3988.21	3053.35	2000.8	1981.63	2139.39	2638.48	2717.39	1589.97	2473.4	2864.72	2951.6	3130.73	2699.7	2443.66	4098.36	2411.63	4068.8	3602.95	3484.7	3763.69	3705.99	3503.07	3698.92
M264T374			0.292836	1.50178	0.0580079	264.106	374.267	1087.99	979.594	1464.17	1302.61	681.477	1598.25	1183.57	1327.69	2587.26	1044.53	567.887	1889.69	1137.15	1574.21	1795.34	1398.31	3652.56	2630.38	2735.23	2528.56	1691.89	2306.22	2304.41	2307.96	2280.72
M614T475_1			0.344276	0.844153	0.0580192	613.961	474.928	21397	13969.7	13923.4	12674.3	13225.2	17045.6	22025.9	13286.6	14035.8	21532	15209	13097.2	15046.9	13228.6	13392.3	12624.1	13712.2	13302.1	13314.5	14767.5	14308	13741.9	13746.8	13763.5	17142.3
M668T181			0.488945	1.27619	0.0580344	668.049	180.946	18729.1	17124.8	11853.7	11146.5	9695.86	13039.2	9722.94	16627.4	12118	17152	16925.1	10709.4	17734.9	17999.4	24521.6	26796.8	13659.8	14085.1	15447.7	17225.6	14931.5	14222.6	12666.7	16687.2	14919.3
M571T145			0.161824	1.2746	0.0580637	571.311	145.226	677.418	1148.02	870.07	1189.94	1028.91	1236.16	1047.47	1643.53	1216.49	957.353	1043.66	1055.8	1102.49	2109.89	1626.37	989.887	1888.91	1591.4	1496.69	1135.05	682.893	681.682	705.437	602.877	722.208
M800T26			0.160719	1.31676	0.0582084	800.21	26.318	1449.07	860.627	1454.11	1148.33	880.119	842.731	779.576	889.803	590.56	998.56	1160.35	1648.53	1832.98	829.856	548.73	1448.34	1750.72	1232.44	1332.95	1242.41	1106.44	1006.16	1040.61	1008.63	1006.74
M488T431			0.236545	1.28908	0.05853	487.903	430.619	1587.79	1367.84	1672.52	1146.17	1234.48	2128.61	1233.93	1678.63	2284.33	1481.62	1793.2	1374.14	2195.72	1808.7	1904.93	968.399	2822.21	2091.37	2572.93	2856.41	2072.29	1983.21	2073	2075.82	1479.76
M354T83			0.308938	0.607654	0.058536	354.113	83.177	2715.2	2164.41	2226.46	3718.28	3566.18	2396.51	2996.22	1129.86	497.162	1931.31	3818.41	644.415	1991.53	2178.7	1353.05	1386.9	605.021	725.188	984.342	496.061	1700.97	1698.65	1703.76	1861.58	1761.53
M893T468_2			0.195913	0.883765	0.0586211	893.348	468.231	5910.23	4819.27	5303.1	4788.9	4804.24	5077.54	4896.23	5411.12	5359.37	3729.87	4091.13	3980.07	4894.18	4901.03	3765.36	3715.88	5843.33	3888.89	5083.05	4113.59	4639.59	4749.37	4747.98	4619.54	3818.83
M659T375			0.276134	1.78603	0.058624	659.333	375.167	1580.44	860.635	785.602	1069.26	1680.12	719.153	968.561	2410.86	3666.27	904.879	2106.6	880.602	1627.38	2656.02	5894.98	1924.9	4800.83	1715.94	2451.5	2099.06	3256.92	3576.16	3575.38	3521.68	3580.9
M344T39			0.384831	1.48152	0.0586335	344.314	39.4315	2245.22	3435.85	4522.8	2431.9	1996.63	4934.65	2788.67	3976.99	2087.45	3413.35	6036.35	3058.68	5333.86	3402.55	3838.2	2303.37	8062.99	4320.71	2524.46	8280.7	3446.17	3561.17	3413.43	3556.98	2199.89
M102T213			1.67145	0.824312	0.0587177	102.127	212.859	219528	147973	211728	236847	319947	234110	237489	199873	166489	226758	189971	225945	201265	193647	252257	146478	150066	164952	123536	165982	228851	227978	227989	225870	226745
M649T228			0.289176	1.37735	0.0587438	649.33	228.326	2981.75	5389.72	2897.05	1462.47	1778.69	1434.73	1725.88	2190.97	2215.91	2529.53	4765.13	4395.86	4233	3163.27	2059.89	3449.39	3220.49	2717.87	2441.42	3445.7	2356.19	2263.01	2356.66	2262.12	2355.75
M230T93			0.307661	1.88167	0.0589289	230.1	92.919	1686.46	1860.63	1280.84	2018.72	1366.46	1691.69	953.222	1186.01	533.761	1216.37	1334.06	2311.1	623.025	6671.02	3905	2079.47	1222.54	1952.51	4388.67	1468.61	1768.09	2003.24	2076.83	2293.72	2090.86
M232T339			0.33331	1.46277	0.0589807	232.117	338.551	2094.93	3453.42	1519.6	3642.71	2379.09	2711.7	810.509	3618.29	2203.11	2803.09	1111.55	2655.44	2171.23	5150	5090.66	2698	3254.54	4120.18	6241.89	4421.54	2155.41	2155.5	2214.76	2194.07	2166.86
M111T286			0.376021	1.2177	0.0590519	111.09	286.36	8620.86	8112.21	7363.82	8013.23	9384.21	7622.84	10412.4	7108.36	4761.05	8240.63	10688.4	10874.8	7511.91	10034.1	10626.7	14827.1	6925.69	8803.09	8412.94	8272.56	14825.1	14826.5	14827.8	14666.6	14040.7
M156T605			0.676901	0.725528	0.0591717	156.076	605.063	42741.7	20019.8	30388.4	24427.3	15213.7	19297.8	20092.2	16327.5	26595	14496.1	20367.1	12549.1	21596.3	12369.1	7617.54	21208.3	14063.8	16858.8	17912	22038.7	44940.1	38408.6	38125.2	31973.3	31204.7
M353T37			0.745755	1.44212	0.0592012	353.266	37.378	5336.37	13518.7	13986.4	13196.6	12205.8	11153.5	12092.9	6366.14	18744.9	17706.4	15053.6	18741.1	21491	12232	8177.68	13908.7	32361.2	17387.9	11980	27933.8	15341.9	15347.3	15519.1	14903.6	15646.9
M290T297			0.502552	1.91715	0.0592428	290.075	296.885	951.74	1347.87	715.611	9324.73	1195.93	6196.53	916.467	5251.02	2781.23	1938.45	2253.88	1289.75	4074.47	2379.67	6540.73	9834.55	10063.3	5148.07	7972.41	9145.59	1647.49	2474.07	2666.85	2273.13	2268.45
M564T213			0.311831	1.43006	0.0593567	564.357	213.103	3673.58	3204.26	4010.82	2395.41	2031.28	1725.86	3173.89	2216.88	1795.74	2643.35	8199.51	4124.84	3994.64	4057.91	2833.33	3549.62	2692.35	2946.81	2660.51	3367.8	2701.4	3275.58	3280.29	3240.79	3271.34
M159T279			1.00853	1.21754	0.0595425	159.09	278.993	48942.3	29178.3	49195.9	40576.5	42620.1	44167.1	39919.3	40304.6	57253.7	32207.9	36435	60616.2	60311.8	56925.3	41020	28768.8	59917.9	53168.1	55417.4	64101.4	40984.1	41292.6	40970.7	42117.6	41293.5
M180T298			2.00173	1.24734	0.0595869	180.085	298.108	172480	224035	205858	209179	178732	175522	208083	162201	194529	174346	212723	249738	94034.6	350826	272822	198032	223359	285139	299837	189636	145585	144820	145581	146710	144650
M244T239			0.718946	0.855066	0.0595929	244.092	239.243	47588.5	45831.2	41432.3	49369.4	51715.5	40948.8	49781.1	43868.4	45811.9	35656.6	51272.4	30306.9	44818.4	54529.3	39501.6	29900.9	33731.7	35621.5	38802.6	28008	45602.2	45089.6	44706.6	44706.3	44706.1
M213T130			0.216258	0.6962	0.0596043	213.147	130.228	3328.78	1053.44	2312.9	2792.34	3044.51	3786.98	1561.99	1478.83	2251.87	1134.61	824.17	2114.05	2083.11	1319.02	1463.72	1211.9	2505.96	1236.26	1797.29	1280.46	1515.67	1516.48	666.279	1411.36	1795.07
M153T617_1			0.124527	0.805991	0.0598323	153.101	617.215	1113.72	1057.96	1117.91	1291.35	1088.18	1065.28	1164.21	1024.33	1180.44	1086.9	1185.41	955.001	1169.22	1190.38	512.203	1040.32	383.738	1062.09	403.143	1117.77	638.447	820.892	862.821	653.827	437.339
M664T465			0.178887	0.750659	0.0599267	663.985	464.553	2753.58	3004.19	2293.4	1658.49	2141.22	1281.13	1590.15	3144.61	2098.08	1149.21	1026.37	1746.66	2016.16	624.111	1866.21	1628.51	2017.18	1821.89	1474.97	1627.39	1268.76	1604.22	1271.49	1283.34	1382.11
M575T47			0.537554	0.868829	0.0599469	575.466	46.839	37139.4	33074.5	37840.3	31224.4	35698.1	29845.3	28913.8	27429.2	31774	40718.6	32246.4	35846.9	36405.5	28276.3	23495.1	21613.7	32144	22935.2	25776.6	31151.8	24234.4	24252.6	23582.8	24218.6	21041.6
M497T42			0.460667	0.699931	0.0599907	497.302	41.6405	5527.76	5268.02	7341.65	11429.5	12690.4	9191.2	9976.65	14888.8	16380.5	6579.48	3615.62	3339.03	5790.09	6612.98	11520.9	6007.64	6515.74	9641.19	9725.88	6715.91	11751	11228.3	11750.7	11651.1	11793.4
M298T192			0.160001	0.644881	0.0600265	298.113	191.854	1368.72	675.687	1382.64	1840.85	1082.02	1902.35	1689.18	1509.97	482.793	652.672	1511.91	1710.3	964.65	406.917	924.503	402.283	271.561	788.4	665.972	470.537	1602.09	1597.18	1879.76	1687.97	1684.8
M545T430			0.162536	0.800899	0.0600813	544.621	430.474	2019.16	1636.19	1802.44	2525.56	2020.88	1410.13	2125.61	1476.4	1430.52	1574.42	1562.62	1224.6	679.578	1972.15	1439.28	2179.08	1116.18	1677.33	1334.3	1248.15	1262.1	1461.81	1501.57	1437.41	1512.97
M382T321			0.0739215	1.20533	0.0603029	382.191	320.842	478.808	350.861	492.39	340.685	329.457	447.629	345.841	219.297	516.614	318.169	477.411	320.94	406.232	431.502	618.551	550.452	474.047	445.7	430.744	472.586	558.471	606.777	624.073	673.444	623.606
M477T46_2			0.182998	0.888296	0.06042	477.39	46.183	6414.68	6476.98	6165.24	6610.21	7980.95	6192.64	6820.8	7686.7	8160.28	8227.89	5046.27	5899.81	7538.02	6979.18	4757.26	5848.06	6468.43	6382.17	6505.57	7410.05	5227.07	4773.41	4868.97	4776.92	4775.24
M616T33			0.461925	1.7865	0.0605109	616.495	33.0565	2947.64	1128.34	2460.4	2653.63	733.615	6129.12	6338.33	5109.78	3749.04	3760.4	10805.5	4128.84	2711.78	4130.02	9708.97	1800.31	1905.75	12720.7	7202.02	7432.09	1684.53	2249.89	2256.18	2166.91	2250.31
M492T46			0.241713	0.906115	0.0605408	492.401	46.3315	10925.7	9407.87	12235.6	13322	14472.2	11871.9	12325.4	12622.9	14205.1	12837.2	11352.2	11780.5	12810.1	12219.7	9802.25	11761.8	11668.1	10516.9	9322.87	11328.4	9539.56	9424.3	10424.1	9426.91	9422.34
M909T469			0.16469	0.726736	0.0606176	909.318	468.714	736.748	1638.55	2492.47	2214.81	1955.85	2112.6	1839.96	1020.81	1948.15	1421.71	1228.65	966.35	1199.32	1853.43	756.917	1004.99	2003.58	835.622	2052.14	730.865	1753.45	1836.06	1756.77	2016.51	1836.2
M335T340			0.171535	1.3078	0.0606204	335.142	340.356	1277.19	737.342	1055.21	1068.78	678.345	1400.27	722.994	1066.19	986.219	632.193	678.374	1985.64	1654.6	1004.51	976.729	1062.12	1055.79	1491.51	1200.19	1477.74	936.453	949.12	849.584	945.884	949.115
M358T247			0.169058	1.28504	0.0606205	358.205	247.223	1287.57	1324	1275.25	950.08	451.13	1186.54	1316.73	891.791	1342.78	1366.27	1258.33	1220.91	1536.81	1096.53	1373.61	2503.9	1516	1226.42	1132.58	1774.22	1439.27	1408.95	1408.63	1261.64	1517.91
M384T405			0.156726	0.811827	0.0606786	384.113	404.555	1983.32	1053.86	1905.92	1850.27	1737.47	1788.29	1955.86	1610	1455.18	1234.93	1978.19	1226.48	1646.14	1642.08	1084.58	1122.76	727.62	1673.35	1062.97	1291.96	1467.32	1467.13	1467.25	1336.54	1458.33
M553T117			0.23688	1.41112	0.0609941	553.321	116.97	3146.15	2181.21	2099.13	2040.62	1837.3	3312.36	1425.29	954.5	1116.67	1867.1	2563.12	2705.89	2638.55	4210.04	3716.65	4426.07	1920.69	1783.8	1228.4	3001.41	1204.63	1467.19	1210.13	1305.94	1314.94
M440T173			0.119089	0.79245	0.0610693	440.371	173.411	753.207	674.724	965.723	1126.45	1153.1	1164.98	1712.89	1608.66	1178.71	870.309	1038.54	697.321	1101.9	989.369	686.557	697.349	978.453	848.38	935.445	909.057	737.349	787.046	658.845	739.226	727.197
M446T248			0.170686	1.3332	0.0611245	446.257	248.002	1075.57	1333.68	1242.25	1039.24	647.804	1247.87	1406.97	1109.23	1637.21	1283.74	1674.71	932.804	1750.33	1003.98	1968.95	2878.78	1682.1	1579.26	970.712	1588.17	1180.63	1193.48	1180.67	1255.44	1182.39
M178T457			0.214092	1.19766	0.0611336	178.057	456.926	3167	2272.91	3378.41	2313.54	3873.84	3532.16	3359.57	3220.67	3463.57	2640.05	3593.97	2273.92	5136.19	3538.39	4138.66	3809.44	3464.3	2787.47	4388.28	4262.32	3152.23	2846.77	2877.17	2902.61	2848.11
M174T93_3			0.173076	0.726602	0.0611359	174.111	92.79	2107.26	1890.58	2235.45	1967.96	1518.32	1099.36	3519.79	3607.51	3275.95	2495.6	1227.69	2265.07	1970.9	1503.99	1316.23	2069.29	1272.35	2033.62	855.479	2718.76	2254.59	1942.39	1977.89	1942.75	1942.74
M265T403			0.729037	0.700345	0.0611616	265.11	402.811	16669.4	15890.6	19829.6	31529.8	28143.2	12835.9	29596.6	22997.3	35572.2	19224.6	15977.1	16818.6	16881.5	12951.3	16238	35903.2	7569.47	14393.2	6784.5	19165.8	44534.7	45017.1	45271.1	45269.5	46091.3
M405T34			0.388654	2.09451	0.0611768	405.156	33.814	1579.03	2755.14	1854.09	1608.03	1980.97	1733.02	1699.91	1681.05	1439.16	1620.81	4272.14	5293.95	1774.99	1578.97	1395.02	8827.4	1797.86	1914.57	9300.21	1443.95	1654.74	5348.54	5381.33	4023.81	5328.24
M309T41			1.25387	0.741007	0.0612453	309.221	41.213	72978.4	56094.3	86383	74142.2	76780.9	56125.6	62557.5	44749.5	51208.9	50355	99818	32533.8	60568.7	49042	20461.4	53823.9	35025.1	43454.5	40995.7	32130.3	52717.5	52285.2	52776.4	55336.9	55497.1
M333T431			0.123521	0.852016	0.0612963	332.79	431.369	1877.07	2092.3	1642.13	2311.25	2148.9	2226.53	2480.39	2244.08	2441.28	2436.32	2021.22	1215.12	1377.18	1222.84	2368.13	1792.74	2121.26	2204.21	2078.25	2258.41	1872.48	1981.42	1951.33	1980.38	1981.28
M705T428			0.266839	1.2711	0.0614331	705.129	427.671	3245.93	2596.19	3593.87	3029.47	3344.82	4766.38	3130.16	2947.2	2812.52	4672.98	5795.73	5131.68	2730.57	5881.9	4417.4	4174.03	2732.89	5192.56	4778.26	2559.8	3592.57	3711.91	3583.36	3580.1	4251.32
M109T39			0.805307	1.22436	0.0616125	109.1	38.681	31415.2	31000.6	24788.7	30756.7	31610.8	33870.2	20188.1	40351.1	44874.9	37794.4	47439.1	38769	50028.9	18694.4	40737.1	34446.3	40434	40813	50351.8	38223.8	21543.9	21621.3	21552.8	22032.9	23026
M570T220			0.253326	1.39374	0.0616201	570.384	219.686	1891.18	1292.85	1591.74	1568.49	1630.91	1624	1763.13	1735.73	1736.17	2191.1	1402.71	3810.56	3579.59	3926.84	1493.65	1085.1	1867.34	2108.66	2149.06	2305.39	1531.22	1530.65	1492.1	1268.26	1531.11
M133T400			0.37406	1.29865	0.0616773	133.06	399.995	4919.39	6463.8	4380.19	7913.46	5000.18	5760.3	4772.72	5940.51	1752.91	3792.94	4580.68	7616.89	5544.63	10174.1	7541.41	5536.22	6233.85	6081.34	7969.84	4557.7	5113.28	5114.65	2080.71	5132.72	5140.05
M157T281			0.21355	1.33195	0.0617397	157.075	280.812	1828.35	1364.55	1855.6	1326.01	1348.46	1803.57	1519.45	1172.16	1551.55	1038.71	792.42	1607.52	2329.46	2638	1267.01	1839.9	2169.69	2819.84	1310.39	2949.8	1065.58	1191.85	1189.1	1280.21	1109.06
M188T216			0.176464	0.61071	0.0618778	188.127	215.512	2083.85	1717.68	762.888	926.738	451.334	737.872	969.29	2834.47	2986.13	1743.42	713.739	1125.56	382.179	1318.15	774.096	960.044	1183.89	768.478	922.15	1142.85	828.015	901.411	882.403	882.519	901.37
M189T405			0.318817	1.26968	0.0619385	189.086	404.97	5728.16	5467.47	3517.97	5239.8	4056.22	5730.42	3665.74	5217.06	1604.23	5002.1	5236.59	4785.51	3983.8	8540.79	7476.54	4722.39	6287.98	5657.57	6249.81	4485.58	4091.4	4106.88	4095.69	4161.05	4032.27
M271T24			0.671244	2.21839	0.0619411	271.077	23.501	5633.27	6216.41	6491.1	2490.62	2431.09	462.017	378.484	1964.23	2511.38	5817.1	722.834	11809.8	9150.21	3899.7	3649.15	4904.06	5110.93	6762.48	7290.12	23003.8	5033.99	4884.92	5219.72	4973.52	5033.8
M119T271			0.256897	1.16782	0.0619501	119.072	271.229	3407.04	2739.44	4167.93	3381.33	2695.88	3094.24	2696.26	2937.59	3289.87	2897.36	2513.8	3475.5	4373.81	3760.21	3759.83	3145.81	3291.8	3197.08	4057.57	4985.58	2953.84	2849.24	2845.34	3466.6	2848.84
M286T36			0.157772	0.763892	0.0619758	286.273	36.014	2485.59	1758.97	1705.99	2505.52	1702.64	2695.47	2324.93	1511.33	1554.32	730.766	1788.68	1953.98	2104.55	1081.58	917.419	1316.96	1328.94	1270.96	1432.78	1299.42	2427.28	2310.41	2025.78	2426.36	2621.96
M588T26_2			0.150434	1.19841	0.0620338	588.316	26.452	1377.33	795.76	1399.9	1856.38	967.745	867.928	1475.97	1216.52	1365.01	920.207	1285.72	1354.35	1540.72	1194.9	1661.47	1435.36	1293.69	1444.08	1761.56	1700.03	1364.2	1363.26	1497.25	1399.88	1540.36
M652T75			0.48741	1.92829	0.0622378	652.407	74.765	4572.69	5776.28	4200.99	2706.17	2747.76	4001.74	5568.72	3611.84	5198.82	4070.64	7394.81	2770.21	4749.83	4653.56	13779.4	23436.3	7361.94	5279.89	4154.15	8286.75	3915.92	4082.45	4005.53	4076.69	4077.88
M429T451			0.311352	0.708388	0.0623127	429.366	450.976	4422.8	4184.23	4678.02	4458.67	5021	2373.22	4580.77	2189.16	1341.36	4453.89	1806.16	2127.44	4380.05	4715.73	2541.37	1855.32	3887.95	1727.39	1767.86	1899.16	4226.18	4233.61	3512.9	3909.34	5792.27
M819T144			0.657326	0.813123	0.0625054	819.071	143.877	39870.1	37742.5	45446.9	37711.3	39232.2	32952.8	26186.5	31475.2	44445.7	40283.8	46572.1	27893.5	31772.8	17130.3	34443.9	34682.8	24982.9	15311.1	37836.8	34577.2	34011.4	36003.5	34414.8	34509.3	33997.7
M447T414			0.123226	0.677161	0.0626074	446.964	413.723	630.121	586.34	1045.07	792.463	652.991	721.483	439.84	866.464	1659.81	662.481	427.703	550.686	767.005	588.34	383.774	24.0994	475.37	751.134	778.515	709.3	492.31	504.784	492.488	505.439	540.46
M540T211			0.835771	2.04193	0.0627258	540.41	210.901	10383.9	4978.19	18665.9	6785.89	6572.71	21693.2	6009.05	5814.62	1982.46	6623.93	5705.31	22041.5	42561.8	8500.65	23868.1	5476.36	33916.6	26905.1	6263.92	7533.06	8679.97	9310.93	12968.6	8715.74	9296.24
M243T846			0.106687	0.80957	0.062806	243.286	845.765	795.938	1179.5	1043.35	829.409	1075.25	833.489	684.053	622.981	1447.41	1117.38	678.012	522.975	696.429	833.446	799.096	941.518	900.316	960.711	621.11	841.542	987.851	980.328	987.791	1006.15	962.35
M168T316			0.213678	1.16408	0.0628215	168.042	316.366	3779.68	2860.01	3577.22	5034.76	4239.62	4061.77	4098.54	4308.86	4376.1	3839.92	5757.98	3642.7	5673.07	5157.65	4241.49	4052.27	4347.99	4632.59	5827.39	3435.43	4750.47	4750.57	4503.96	4812.77	4704.72
M316T49			0.232384	1.91551	0.0628372	316.173	48.9	527.091	1197.05	369.103	2585.18	571.837	705.964	1247.06	762.182	533.843	1263.56	519.998	428.621	2328.13	3744.51	2822.94	3490.31	1855.25	622.839	2270.68	617.552	1170.62	1420.85	1279.68	751.6	1352.23
M162T363			1.68265	0.277745	0.0628913	162.075	363.373	47046.2	47565.8	22191.1	64736	109018	397.864	76448.5	95356.9	18196.2	399.93	332.231	659.801	304.429	800.779	535.664	509.262	127727	2183.14	60.9417	581.06	472.284	441.055	29396.8	397.119	402.5
M354T23			0.388564	1.54201	0.0628935	354.124	23.4555	5312.12	3425.1	4430.52	1124.47	2108.04	2075.77	1656.53	2070.36	1957.77	8722.28	3815.59	5419.12	6595.35	3002.2	3839.14	3894.77	6899.72	6816.65	7041.34	3382.05	3688.56	3535.77	3569.71	3535.88	3547.12
[truncated: 8,324 more rows]
